# Supplementary material for: Invasion Patterns and Niche Dynamics of the Pollinivorous Florida Calligrapher, Toxomerus floralis (Diptera: Syrphidae) in the Afrotropical Region
Source: Ecol Evol. 2026 Jun 23;16(6):e73838. doi: 10.1002/ece3.73838 (PMC13288174; doi:10.1002/ece3.73838)
Supplement: Supplementary file 14 — Data S3: Variable Inflation Factors for all 19 bioclimatic variables (https://www.worldclim.org) within the native, invaded and expanded ranges of Toxomerus floralis , performed as supporting analysis of collinearity between the bioclimatic variables. [file ECE3-16-e73838-s020.xlsx]

## Sheet: native
Native range vifcor()					Native range vifstep()
7 variables from the 19 input variables have collinearity problems:					9 variables from the 19 input variables have collinearity problems:
bio16, bio17, bio6, bio4, bio1, bio5, bio12					bio6, bio11, bio10, bio7, bio16, bio1, bio17, bio12, bio4
After excluding the collinear variables, the linear correlation coefficients ranges between:					After excluding the collinear variables, the linear correlation coefficients ranges between:
min correlation ( bio15 ~ bio10 ): 0.01711029					min correlation ( bio5 ~ bio3 ): 0.02921736
max correlation ( bio9 ~ bio11 ): 0.8754648					max correlation ( bio8 ~ bio5 ): 0.7238
VIFs of the remaining variables					VIFs of the remaining variables
	Variables	VIF				Variables	VIF
1	bio10	60.1986			1	bio13	7.10091
2	bio11	182.438			2	bio14	4.23309
3	bio13	8.40436			3	bio15	3.21153
4	bio14	4.7507			4	bio18	4.13264
5	bio15	3.25985			5	bio19	4.21633
6	bio18	4.08175			6	bio2	3.59323
7	bio19	4.50319			7	bio3	4.4263
8	bio2	29.2498			8	bio5	8.08362
9	bio3	12.0805			9	bio8	5.41968
10	bio7	204.601			10	bio9	5.20096
11	bio8	6.61217
12	bio9	7.83603

## Sheet: invaded
Invaded range vifcor()						Invaded range vifstep()
6 variables from the 19 input variables have collinearity problems:						10 variables from the 19 input variables have collinearity problems:
bio16, bio17, bio6, bio10, bio4, bio12						bio7, bio11, bio10, bio6, bio16, bio17, bio5, bio12, bio4, bio1
After excluding the collinear variables, the linear correlation coefficients ranges between:						After excluding the collinear variables, the linear correlation coefficients ranges between:
min correlation ( bio8 ~ bio14 ): -0.004188677						min correlation ( bio8 ~ bio14 ): 0.006667938
max correlation ( bio7 ~ bio3 ): -0.8935131						max correlation ( bio18 ~ bio13 ): 0.7525423
---------- VIFs of the remained variables --------						---------- VIFs of the remained variables --------
	Variables	VIF					Variables	VIF
1	bio1	87.4088				1	bio13	4.63431
2	bio11	191.138				2	bio14	2.1726
3	bio13	7.3163				3	bio15	1.82146
4	bio14	2.26922				4	bio18	4.2248
5	bio15	1.89543				5	bio19	2.06742
6	bio18	5.50503				6	bio2	1.71213
7	bio19	2.3589				7	bio3	2.9601
8	bio2	20.0833				8	bio8	1.70443
9	bio3	21.497				9	bio9	1.23134
10	bio5	87.2549
11	bio7	253.247
12	bio8	7.8546
13	bio9	4.9017

## Sheet: expanded
expanded range vifcor()					expanded range vifstep()
6 variables from the 19 input variables have collinearity problems:					10 variables from the 19 input variables have collinearity problems:
bio16, bio17, bio6, bio10, bio4, bio12					bio7, bio11, bio10, bio6, bio16, bio17, bio1, bio12, bio4, bio5
After excluding the collinear variables, the linear correlation coefficients ranges between:					After excluding the collinear variables, the linear correlation coefficients ranges between:
min correlation ( bio8 ~ bio19 ): 0.01396957					min correlation ( bio8 ~ bio14 ): -0.0070869
max correlation ( bio11 ~ bio1 ): 0.8987562					max correlation ( bio18 ~ bio13 ): 0.7275281
VIFs of the remained variables					---------- VIFs of the remained variables --------
	Variables	VIF			Variables VIF
1	bio1	130.573			1	bio13	5.77609
2	bio11	240.888			2	bio14	2.89608
3	bio13	7.28305			3	bio15	2.16909
4	bio14	2.76853			4	bio18	4.56381
5	bio15	2.34234			5	bio19	3.32047
6	bio18	5.00177			6	bio2	1.86656
7	bio19	3.37763			7	bio3	2.24143
8	bio2	21.4258			8	bio8	1.41425
9	bio3	13.673			9	bio9	1.32651
10	bio5	102.115
11	bio7	249.517
12	bio8	6.77619
13	bio9	6.76718

## Sheet: README
Supplementary materials Data S3
Variable Inflation Factors for all 19 bioclimatic variables (https://www.worldclim.org) within the native, invaded and expanded ranges of Toxomerus floralis, performed as supporting analysis of collinearity between the bioclimatic variables.
Sheets included:
native – VIF filtering results for the native range extent
invaded – VIF filtering results for the invaded range extent
expanded – VIF filtering results for the expanded range extent
Each sheet is divided into two side-by-side sections:
1) vifcor(correlation-based exclusion) and 2) vifstep(stepwise VIF-based exclusion)
Methods summary
vifcor()	first finds a pair of variables which has the maximum linear correlation (greater than the threshold; th), and exclude the one with a greater VIF. The procedure is repeated untill no pair of variables with a high corrrelation coefficient (grater than the threshold) remains.
vifstep()	calculates VIF for all variables, excludes the one with the highest VIF (if it is greater than the threshold), repeat the procedure untill no variables with a VIF greater than th remains.
A VIF threshold of 10 was applied for vifstep(). Correlation thresholds followed package defaults.
Variables	Description
BIO1	Annual Mean Temperature
BIO2	Mean Diurnal Range (Mean of monthly (max temp - min temp))
BIO3	Isothermality (BIO2/BIO7) (×100)
BIO4	Temperature Seasonality (standard deviation ×100)
BIO5	Max Temperature of Warmest Month
BIO6	Min Temperature of Coldest Month
BIO7	Temperature Annual Range (BIO5-BIO6)
BIO8	Mean Temperature of Wettest Quarter
BIO9	Mean Temperature of Driest Quarter
BIO10	Mean Temperature of Warmest Quarter
BIO11	Mean Temperature of Coldest Quarter
BIO12	Annual Precipitation
BIO13	Precipitation of Wettest Month
BIO14	Precipitation of Driest Month
BIO15	Precipitation Seasonality (Coefficient of Variation)
BIO16	Precipitation of Wettest Quarter
BIO17	Precipitation of Driest Quarter
BIO18	Precipitation of Warmest Quarter
BIO19	Precipitation of Coldest Quarter
Reference
Naimi, B., Hamm, N.A.S., Groen, T.A., Skidmore, A.K., and Toxopeus, A.G. 2014. Where is positional uncertainty a problem for species distribution modelling?, Ecography 37 (2): 191-203.
