# Supplementary material for: Invasion Patterns and Niche Dynamics of the Pollinivorous Florida Calligrapher, Toxomerus floralis (Diptera: Syrphidae) in the Afrotropical Region
Source: Ecol Evol. 2026 Jun 23;16(6):e73838. doi: 10.1002/ece3.73838 (PMC13288174; doi:10.1002/ece3.73838)
Supplement: Supplementary file 16 — Data S5: MESS analysis of 12 global climate models. [file ECE3-16-e73838-s001.xlsx]

## Sheet: MESS_comparison_summary
Data S5 - Mess analysis of 10 Global Climate Models
Scenario	GCM NAME	mean_mess	median_mess	min_mess	pct_negative	pct_positive				Averages per model
ACCESS-CM2_ssp245_2021-2040_MESS	ACCESS-CM2	-107.77	-30.53	-608.31	85.7	14.3		GCM	mean_mess	median_mess	min_mess	pct_negative	pct_positive
ACCESS-CM2_ssp245_2041-2060_MESS	ACCESS-CM2	-106.12	-30.53	-667.17	86.4	13.6		ACCESS-CM2	-105.192	-30.8113	-716.918	88.4988	11.5013
ACCESS-CM2_ssp245_2061-2080_MESS	ACCESS-CM2	-104.63	-30.53	-684.82	87.68	12.32		CMCC-ESM2	-105.685	-31.8525	-485.225	86.515	13.485
ACCESS-CM2_ssp245_2081-2100_MESS	ACCESS-CM2	-103.92	-30.51	-710.29	88.75	11.25		EC-Earth3-Veg	-105.086	-31.215	-470.89	85.7687	14.2313
ACCESS-CM2_ssp585_2021-2040_MESS	ACCESS-CM2	-107.69	-30.71	-561	85.88	14.12		FIO-ESM-2-0	-104.324	-30.8175	-517.513	86.79	13.21
ACCESS-CM2_ssp585_2041-2060_MESS	ACCESS-CM2	-106.1	-30.53	-654.65	87.43	12.57		GISS-E2-1-G	-105.46	-31.3	-587.471	86.56	13.44
ACCESS-CM2_ssp585_2061-2080_MESS	ACCESS-CM2	-103.38	-31.09	-880.83	91.1	8.9		HadGEM3-GC31-LL	-105.504	-33.4	-563.401	89.5825	10.4175
ACCESS-CM2_ssp585_2081-2100_MESS	ACCESS-CM2	-101.93	-32.06	-968.27	95.05	4.95		INM-CM5-0	-106.616	-32.0712	-536.234	85.8588	14.1412
CMCC-ESM2_ssp245_2021-2040_MESS	CMCC-ESM2	-109.4	-32.25	-465.24	85.16	14.84		IPSL-CM6A-LR	-105.772	-32.5512	-446.212	87.6575	12.3425
CMCC-ESM2_ssp245_2041-2060_MESS	CMCC-ESM2	-107.12	-31.86	-510.95	85.51	14.49		MIROC6	-105.81	-31.2225	-455.293	86.4737	13.5262
CMCC-ESM2_ssp245_2061-2080_MESS	CMCC-ESM2	-105.19	-31.29	-481.95	85.85	14.15		MPI-ESM1-2-HR	-105.476	-31.245	-471.169	85.5263	14.4738
CMCC-ESM2_ssp245_2081-2100_MESS	CMCC-ESM2	-104.48	-31.48	-497.29	86.44	13.56		MRI-ESM2-0	-104.951	-32.2737	-476.171	86.0438	13.9562
CMCC-ESM2_ssp585_2021-2040_MESS	CMCC-ESM2	-108.52	-32.16	-462.93	85.26	14.74		UKESM1-0-LL	-104.737	-33.625	-615.783	89.6138	10.3863
CMCC-ESM2_ssp585_2041-2060_MESS	CMCC-ESM2	-106.01	-31.67	-473.08	85.45	14.55
CMCC-ESM2_ssp585_2061-2080_MESS	CMCC-ESM2	-103.61	-32.06	-522.96	87.58	12.42
CMCC-ESM2_ssp585_2081-2100_MESS	CMCC-ESM2	-101.15	-32.05	-467.4	90.87	9.13
EC-Earth3-Veg_ssp245_2021-2040_MESS	EC-Earth3-Veg	-107.19	-30.71	-462.36	84.82	15.18
EC-Earth3-Veg_ssp245_2041-2060_MESS	EC-Earth3-Veg	-106.22	-30.53	-461.2	84.97	15.03
EC-Earth3-Veg_ssp245_2061-2080_MESS	EC-Earth3-Veg	-105.12	-31.09	-454.28	85.33	14.67
EC-Earth3-Veg_ssp245_2081-2100_MESS	EC-Earth3-Veg	-104.38	-31.29	-451.98	85.66	14.34
EC-Earth3-Veg_ssp585_2021-2040_MESS	EC-Earth3-Veg	-106.99	-30.51	-464.09	84.82	15.18
EC-Earth3-Veg_ssp585_2041-2060_MESS	EC-Earth3-Veg	-105.33	-30.9	-458.32	85.09	14.91
EC-Earth3-Veg_ssp585_2061-2080_MESS	EC-Earth3-Veg	-103.4	-31.86	-461.28	86.41	13.59
EC-Earth3-Veg_ssp585_2081-2100_MESS	EC-Earth3-Veg	-102.06	-32.83	-553.61	89.05	10.95
FIO-ESM-2-0_ssp245_2021-2040_MESS	FIO-ESM-2-0	-107.32	-30.97	-511.59	85.24	14.76
FIO-ESM-2-0_ssp245_2041-2060_MESS	FIO-ESM-2-0	-105.75	-30.71	-518.88	85.55	14.45
FIO-ESM-2-0_ssp245_2061-2080_MESS	FIO-ESM-2-0	-104.06	-30.53	-492.32	85.93	14.07
FIO-ESM-2-0_ssp245_2081-2100_MESS	FIO-ESM-2-0	-103.33	-30.53	-526.17	86.36	13.64
FIO-ESM-2-0_ssp585_2021-2040_MESS	FIO-ESM-2-0	-107.05	-30.71	-457.17	85.21	14.79
FIO-ESM-2-0_ssp585_2041-2060_MESS	FIO-ESM-2-0	-105.05	-30.71	-494.61	85.92	14.08
FIO-ESM-2-0_ssp585_2061-2080_MESS	FIO-ESM-2-0	-102.4	-30.9	-551.02	88.15	11.85
FIO-ESM-2-0_ssp585_2081-2100_MESS	FIO-ESM-2-0	-99.63	-31.48	-588.34	91.96	8.04
GISS-E2-1-G_ssp245_2021-2040_MESS	GISS-E2-1-G	-107.61	-30.97	-566.4	85.28	14.72
GISS-E2-1-G_ssp245_2041-2060_MESS	GISS-E2-1-G	-106.41	-30.97	-577.81	85.62	14.38
GISS-E2-1-G_ssp245_2061-2080_MESS	GISS-E2-1-G	-105.67	-31.09	-605.81	86.08	13.92
GISS-E2-1-G_ssp245_2081-2100_MESS	GISS-E2-1-G	-105.91	-30.97	-607.44	85.95	14.05
GISS-E2-1-G_ssp585_2021-2040_MESS	GISS-E2-1-G	-107.5	-30.97	-571.14	85.21	14.79
GISS-E2-1-G_ssp585_2041-2060_MESS	GISS-E2-1-G	-105.7	-31.11	-605.43	85.9	14.1
GISS-E2-1-G_ssp585_2061-2080_MESS	GISS-E2-1-G	-103.69	-31.68	-635.36	87.78	12.22
GISS-E2-1-G_ssp585_2081-2100_MESS	GISS-E2-1-G	-101.19	-32.64	-530.38	90.66	9.34
HadGEM3-GC31-LL_ssp245_2021-2040_MESS	HadGEM3-GC31-LL	-107.17	-32.06	-561.7	86.32	13.68
HadGEM3-GC31-LL_ssp245_2041-2060_MESS	HadGEM3-GC31-LL	-106.68	-32.83	-582.36	87.68	12.32
HadGEM3-GC31-LL_ssp245_2061-2080_MESS	HadGEM3-GC31-LL	-105.35	-33.34	-536.29	89.31	10.69
HadGEM3-GC31-LL_ssp245_2081-2100_MESS	HadGEM3-GC31-LL	-104.77	-33.6	-578.95	90.16	9.84
HadGEM3-GC31-LL_ssp585_2021-2040_MESS	HadGEM3-GC31-LL	-107.7	-32.06	-456.59	86.57	13.43
HadGEM3-GC31-LL_ssp585_2041-2060_MESS	HadGEM3-GC31-LL	-105.68	-33.21	-545.39	89.05	10.95
HadGEM3-GC31-LL_ssp585_2061-2080_MESS	HadGEM3-GC31-LL	-104.36	-34.37	-633.12	92.1	7.9
HadGEM3-GC31-LL_ssp585_2081-2100_MESS	HadGEM3-GC31-LL	-102.32	-35.73	-612.81	95.47	4.53
INM-CM5-0_ssp245_2021-2040_MESS	INM-CM5-0	-107.95	-31.11	-499.06	85.42	14.58
INM-CM5-0_ssp245_2041-2060_MESS	INM-CM5-0	-107.47	-32.25	-526.86	85.57	14.43
INM-CM5-0_ssp245_2061-2080_MESS	INM-CM5-0	-107.56	-31.86	-531.6	85.71	14.29
INM-CM5-0_ssp245_2081-2100_MESS	INM-CM5-0	-105.72	-31.48	-551.58	85.94	14.06
INM-CM5-0_ssp585_2021-2040_MESS	INM-CM5-0	-108.03	-31.86	-515.58	85.2	14.8
INM-CM5-0_ssp585_2041-2060_MESS	INM-CM5-0	-106.38	-32.16	-524.42	85.53	14.47
INM-CM5-0_ssp585_2061-2080_MESS	INM-CM5-0	-105.9	-33.02	-551.22	86.56	13.44
INM-CM5-0_ssp585_2081-2100_MESS	INM-CM5-0	-103.92	-32.83	-589.55	86.94	13.06
IPSL-CM6A-LR_ssp245_2021-2040_MESS	IPSL-CM6A-LR	-107.97	-31.48	-457.74	85.5	14.5
IPSL-CM6A-LR_ssp245_2041-2060_MESS	IPSL-CM6A-LR	-106.72	-31.86	-454.86	85.87	14.13
IPSL-CM6A-LR_ssp245_2061-2080_MESS	IPSL-CM6A-LR	-105.48	-32.06	-447.37	86.55	13.45
IPSL-CM6A-LR_ssp245_2081-2100_MESS	IPSL-CM6A-LR	-104.88	-32.25	-444.48	87.45	12.55
IPSL-CM6A-LR_ssp585_2021-2040_MESS	IPSL-CM6A-LR	-107.42	-31.48	-454.86	85.65	14.35
IPSL-CM6A-LR_ssp585_2041-2060_MESS	IPSL-CM6A-LR	-106.13	-32.16	-447.37	86.3	13.7
IPSL-CM6A-LR_ssp585_2061-2080_MESS	IPSL-CM6A-LR	-104.54	-33.41	-437.56	89.53	10.47
IPSL-CM6A-LR_ssp585_2081-2100_MESS	IPSL-CM6A-LR	-103.04	-35.71	-425.46	94.41	5.59
MIROC6_ssp245_2021-2040_MESS	MIROC6	-106.82	-30.71	-460.05	85.25	14.75
MIROC6_ssp245_2041-2060_MESS	MIROC6	-106.42	-30.97	-458.9	85.63	14.37
MIROC6_ssp245_2061-2080_MESS	MIROC6	-106.01	-31.29	-457.74	86.04	13.96
MIROC6_ssp245_2081-2100_MESS	MIROC6	-105.75	-31.48	-454.86	86.52	13.48
MIROC6_ssp585_2021-2040_MESS	MIROC6	-106.93	-30.71	-460.63	85.39	14.61
MIROC6_ssp585_2041-2060_MESS	MIROC6	-105.9	-31.09	-456.01	86.07	13.93
MIROC6_ssp585_2061-2080_MESS	MIROC6	-104.95	-31.48	-451.4	87.37	12.63
MIROC6_ssp585_2081-2100_MESS	MIROC6	-103.7	-32.05	-442.75	89.52	10.48
MPI-ESM1-2-HR_ssp245_2021-2040_MESS	MPI-ESM1-2-HR	-107.33	-30.9	-461.2	84.9	15.1
MPI-ESM1-2-HR_ssp245_2041-2060_MESS	MPI-ESM1-2-HR	-105.98	-31.09	-453.71	85.16	14.84
MPI-ESM1-2-HR_ssp245_2061-2080_MESS	MPI-ESM1-2-HR	-104.88	-31.09	-449.67	85.34	14.66
MPI-ESM1-2-HR_ssp245_2081-2100_MESS	MPI-ESM1-2-HR	-105.58	-31.48	-522.13	85.4	14.6
MPI-ESM1-2-HR_ssp585_2021-2040_MESS	MPI-ESM1-2-HR	-106.82	-30.97	-462.93	84.88	15.12
MPI-ESM1-2-HR_ssp585_2041-2060_MESS	MPI-ESM1-2-HR	-106.31	-30.9	-458.32	85.13	14.87
MPI-ESM1-2-HR_ssp585_2061-2080_MESS	MPI-ESM1-2-HR	-104.53	-31.67	-466.98	85.77	14.23
MPI-ESM1-2-HR_ssp585_2081-2100_MESS	MPI-ESM1-2-HR	-102.38	-31.86	-494.41	87.63	12.37
MRI-ESM2-0_ssp245_2021-2040_MESS	MRI-ESM2-0	-107.11	-31.48	-460.05	84.94	15.06
MRI-ESM2-0_ssp245_2041-2060_MESS	MRI-ESM2-0	-106.01	-31.86	-457.74	85.27	14.73
MRI-ESM2-0_ssp245_2061-2080_MESS	MRI-ESM2-0	-105.15	-32.25	-454.28	85.74	14.26
MRI-ESM2-0_ssp245_2081-2100_MESS	MRI-ESM2-0	-104.16	-32.63	-472.63	85.98	14.02
MRI-ESM2-0_ssp585_2021-2040_MESS	MRI-ESM2-0	-106.82	-31.48	-461.2	85.04	14.96
MRI-ESM2-0_ssp585_2041-2060_MESS	MRI-ESM2-0	-105.21	-32.06	-455.44	85.46	14.54
MRI-ESM2-0_ssp585_2061-2080_MESS	MRI-ESM2-0	-103.53	-33.02	-478.57	86.62	13.38
MRI-ESM2-0_ssp585_2081-2100_MESS	MRI-ESM2-0	-101.62	-33.41	-569.46	89.3	10.7
UKESM1-0-LL_ssp245_2021-2040_MESS	UKESM1-0-LL	-107.09	-32.25	-518.08	86.12	13.88
UKESM1-0-LL_ssp245_2041-2060_MESS	UKESM1-0-LL	-105.8	-33.21	-561.67	87.48	12.52
UKESM1-0-LL_ssp245_2061-2080_MESS	UKESM1-0-LL	-104.36	-33.41	-582.73	89.12	10.88
UKESM1-0-LL_ssp245_2081-2100_MESS	UKESM1-0-LL	-103.67	-33.99	-643.04	90.14	9.86
UKESM1-0-LL_ssp585_2021-2040_MESS	UKESM1-0-LL	-107.21	-32.63	-514.02	86.22	13.78
UKESM1-0-LL_ssp585_2041-2060_MESS	UKESM1-0-LL	-104.92	-33.41	-526.43	89.34	10.66
UKESM1-0-LL_ssp585_2061-2080_MESS	UKESM1-0-LL	-103.31	-34.57	-659.15	92.67	7.33
UKESM1-0-LL_ssp585_2081-2100_MESS	UKESM1-0-LL	-101.54	-35.53	-921.14	95.82	4.18

## Sheet: README
Data S5 - Mess analysis of 10 Global Climate Models
Colunms
Scenario	fullname
GCM NAME	identifier
mean_mess	mean MESS value across all raster cells
median_mess	median MESS value across all raster cells
min_mess	most extreme negative MESS value in the raster
pct_negative	percentage of cells with MESS < 0
pct_positive	percentage of cells with MESS ≥ 0
GCMs	range	SSPs
ACCESS-CM2	2021–2100	SSP1-2.6, SSP2-4.5, SSP5-8.5
CMCC-ESM2	2021–2100	SSP1-2.6, SSP2-4.5, SSP5-8.5
EC-Earth3-Veg	2021–2100	SSP1-2.6, SSP2-4.5, SSP5-8.5
FIO-ESM-2-0	2021–2100	SSP1-2.6, SSP2-4.5, SSP5-8.5
GISS-E2-1-G	2021–2100	SSP1-2.6, SSP2-4.5, SSP5-8.5
HadGEM3-GC31-LL	2021–2100	SSP1-2.6, SSP2-4.5, SSP5-8.5
INM-CM5-0	2021–2100	SSP1-2.6, SSP2-4.5, SSP5-8.5
IPSL-CM6A-LR	2021–2100	SSP1-2.6, SSP2-4.5, SSP5-8.5
MIROC6	2021–2100	SSP1-2.6, SSP2-4.5, SSP5-8.5
MPI-ESM1-2-HR	2021–2100	SSP1-2.6, SSP2-4.5, SSP5-8.5
MRI-ESM2-0	2021–2100	SSP1-2.6, SSP2-4.5, SSP5-8.5
UKESM1-0-LL	2021–2100	SSP1-2.6, SSP2-4.5, SSP5-8.5
Selected for projection
EC-Earth3-Veg	2021–2100	SSP1-2.6, SSP2-4.5, SSP5-8.5
MPI-ESM1-2-HR	2021–2100	SSP1-2.6, SSP2-4.5, SSP5-8.5
MRI-ESM2-0	2021–2100	SSP1-2.6, SSP2-4.5, SSP5-8.5
Selected rationale	Lowest pct_negative values; smallest divergence between SSPs
