# Supplementary material for: Invasion Patterns and Niche Dynamics of the Pollinivorous Florida Calligrapher, Toxomerus floralis (Diptera: Syrphidae) in the Afrotropical Region
Source: Ecol Evol. 2026 Jun 23;16(6):e73838. doi: 10.1002/ece3.73838 (PMC13288174; doi:10.1002/ece3.73838)
Supplement: Supplementary file 17 — Data S6: Native range single model evaluation metrics: True skill statistic (TSS), receiver operating characteristic (ROC) and Cohen's Kappa coefficient (Kappa) to measure single model performance to determine potential occurrence of Toxomerus floralis . [file ECE3-16-e73838-s008.xlsx]

## Sheet: Native_Niche_Scores
	cutoff			sensitivity			specificity			calibration			validation
Model Run	TSS	ROC	KAPPA	TSS	ROC	KAPPA	TSS	ROC	KAPPA	TSS	ROC	KAPPA	TSS	ROC	KAPPA
Toxomerus.floralis_PA1_RUN1_ANN	382	367	728	90.957	93.085	60.638	67.376	66.312	92.73	0.592	0.877	0.567	0.489	0.83	0.424
Toxomerus.floralis_PA1_RUN1_CTA	498	500	720	93.617	93.617	92.553	91.312	91.312	91.844	0.849	0.96	0.799	0.66	0.886	0.603
Toxomerus.floralis_PA1_RUN1_FDA	370	369	492	78.723	78.723	68.085	86.525	86.525	93.085	0.652	0.898	0.635	0.56	0.874	0.515
Toxomerus.floralis_PA1_RUN1_GAM	550	551.5	650	76.596	76.596	64.362	81.56	81.738	90.426	0.583	0.859	0.561	0.461	0.819	0.416
Toxomerus.floralis_PA1_RUN1_GBM	472	479	559	95.745	95.213	89.894	90.071	91.135	95.035	0.86	0.979	0.839	0.667	0.919	0.65
Toxomerus.floralis_PA1_RUN1_GLM	507	508.5	676	83.511	83.511	68.085	78.014	78.191	90.248	0.615	0.889	0.589	0.539	0.871	0.453
Toxomerus.floralis_PA1_RUN1_MARS	501	437.5	591	87.766	90.957	82.979	81.383	78.369	85.461	0.691	0.912	0.631	0.61	0.894	0.544
Toxomerus.floralis_PA1_RUN1_MAXENT	348	333	596	70.213	70.745	66.489	95.567	95.035	98.227	0.658	0.884	0.714	0.433	0.836	0.507
Toxomerus.floralis_PA1_RUN1_MAXNET	350	370.5	430	88.83	87.234	77.66	81.56	83.156	90.071	0.704	0.928	0.661	0.574	0.907	0.557
Toxomerus.floralis_PA1_RUN1_RF	374	377	374	100	100	100	98.936	99.113	98.936	0.991	0.999	0.982	0.652	0.929	0.687
Toxomerus.floralis_PA1_RUN1_SRE	495	500	495	77.128	77.128	77.128	68.794	68.794	68.794	0.459	0.73	0.372	0.504	0.752	0.447
Toxomerus.floralis_PA1_RUN1_XGBOOST	522.5	504	605	86.702	87.234	85.106	86.348	86.348	87.766	0.73	0.942	0.679	0.511	0.886	0.54
Toxomerus.floralis_PA1_RUN2_ANN	414	417.5	854	87.766	87.766	53.191	74.823	75.177	96.809	0.626	0.896	0.571	0.574	0.892	0.584
Toxomerus.floralis_PA1_RUN2_CTA	374	373	737	94.681	94.681	90.426	92.021	92.021	94.326	0.867	0.967	0.827	0.624	0.852	0.582
Toxomerus.floralis_PA1_RUN2_FDA	383	372.5	633	76.596	77.66	62.766	85.638	85.106	94.504	0.622	0.895	0.615	0.589	0.91	0.603
Toxomerus.floralis_PA1_RUN2_GAM	506	506.5	675	79.255	79.255	59.043	75	75	90.071	0.543	0.847	0.51	0.475	0.849	0.552
Toxomerus.floralis_PA1_RUN2_GBM	453	452.5	652	96.277	96.277	81.915	88.652	88.652	96.986	0.849	0.976	0.814	0.716	0.939	0.696
Toxomerus.floralis_PA1_RUN2_GLM	494	493	632	85.106	85.106	74.468	76.418	76.418	86.348	0.615	0.886	0.578	0.589	0.89	0.497
Toxomerus.floralis_PA1_RUN2_MARS	493	489.5	737	84.574	85.106	68.617	82.27	82.092	92.908	0.67	0.912	0.637	0.752	0.939	0.648
Toxomerus.floralis_PA1_RUN2_MAXENT	602	601.5	672	61.17	61.17	60.106	98.404	98.404	99.113	0.596	0.864	0.676	0.532	0.843	0.573
Toxomerus.floralis_PA1_RUN2_MAXNET	401.5	398	434	83.511	84.043	78.191	85.284	85.106	88.652	0.691	0.923	0.645	0.695	0.934	0.592
Toxomerus.floralis_PA1_RUN2_RF	374	380	374	100	100	100	98.936	99.113	98.936	0.989	0.999	0.979	0.688	0.941	0.669
Toxomerus.floralis_PA1_RUN2_SRE	495	500	495	77.128	77.128	77.128	69.858	69.858	69.858	0.47	0.735	0.384	0.482	0.741	0.366
Toxomerus.floralis_PA1_RUN2_XGBOOST	496	497	698	89.894	89.894	64.362	83.333	83.333	96.099	0.732	0.931	0.657	0.645	0.905	0.664
Toxomerus.floralis_PA1_RUN3_ANN	539	532.5	793	83.511	84.043	59.574	79.965	79.787	95.745	0.635	0.897	0.609	0.567	0.865	0.476
Toxomerus.floralis_PA1_RUN3_CTA	480	483.5	707	95.213	95.213	92.021	91.135	91.135	92.73	0.863	0.966	0.81	0.596	0.855	0.57
Toxomerus.floralis_PA1_RUN3_FDA	301	302	509	88.298	88.298	70.745	76.418	76.418	90.603	0.647	0.9	0.616	0.652	0.897	0.567
Toxomerus.floralis_PA1_RUN3_GAM	531	520.5	661	76.596	77.66	62.766	78.723	77.837	89.184	0.553	0.855	0.531	0.518	0.825	0.445
Toxomerus.floralis_PA1_RUN3_GBM	429	432.5	637	97.34	97.34	82.447	87.766	87.943	96.631	0.851	0.976	0.811	0.638	0.922	0.591
Toxomerus.floralis_PA1_RUN3_GLM	475	476	614	88.298	88.298	75	75.355	75.532	84.929	0.638	0.888	0.561	0.511	0.871	0.576
Toxomerus.floralis_PA1_RUN3_MARS	390	390.5	801	90.957	90.957	61.702	75.355	75.532	94.858	0.665	0.913	0.612	0.681	0.911	0.468
Toxomerus.floralis_PA1_RUN3_MAXENT	634	586.5	674	63.83	64.894	63.298	98.936	97.872	99.291	0.628	0.875	0.711	0.525	0.794	0.591
Toxomerus.floralis_PA1_RUN3_MAXNET	336	340	471	88.298	88.298	69.681	79.965	80.319	93.794	0.683	0.923	0.661	0.667	0.903	0.492
Toxomerus.floralis_PA1_RUN3_RF	379	380	379	100	100	100	98.936	98.936	98.936	0.989	0.999	0.979	0.567	0.924	0.597
Toxomerus.floralis_PA1_RUN3_SRE	495	500	495	78.191	78.191	78.191	71.631	71.631	71.631	0.498	0.749	0.411	0.277	0.638	0.234
Toxomerus.floralis_PA1_RUN3_XGBOOST	562	565	696	82.979	82.979	78.723	90.957	90.957	94.149	0.739	0.945	0.738	0.589	0.884	0.537
Toxomerus.floralis_PA1_RUN4_ANN	298	326.5	798	93.085	90.957	59.043	69.681	71.986	96.631	0.628	0.908	0.616	0.553	0.886	0.516
Toxomerus.floralis_PA1_RUN4_CTA	482	482	482	92.021	92.021	92.021	89.716	89.716	89.716	0.817	0.951	0.759	0.582	0.878	0.539
Toxomerus.floralis_PA1_RUN4_FDA	256	264.5	542	92.021	90.957	67.021	74.113	76.773	94.326	0.667	0.912	0.648	0.496	0.852	0.586
Toxomerus.floralis_PA1_RUN4_GAM	559	553	659	73.404	74.468	62.766	80.851	80.496	89.716	0.543	0.854	0.536	0.447	0.823	0.493
Toxomerus.floralis_PA1_RUN4_GBM	424	425	598	97.872	97.872	87.766	87.943	87.943	95.567	0.858	0.98	0.83	0.617	0.913	0.648
Toxomerus.floralis_PA1_RUN4_GLM	475	474	653	86.17	86.17	71.277	75.177	75.177	87.766	0.613	0.891	0.575	0.553	0.86	0.519
Toxomerus.floralis_PA1_RUN4_MARS	553	570	755	86.17	85.638	70.213	85.284	85.993	93.972	0.715	0.93	0.668	0.546	0.87	0.493
Toxomerus.floralis_PA1_RUN4_MAXENT	661	658	661	63.298	63.298	63.298	99.468	99.468	99.468	0.628	0.814	0.711	0.461	0.772	0.448
Toxomerus.floralis_PA1_RUN4_MAXNET	395	377	395	84.574	86.17	84.574	87.234	85.638	87.234	0.718	0.933	0.667	0.553	0.883	0.488
Toxomerus.floralis_PA1_RUN4_RF	382	382	382	100	100	100	100	100	100	1	1	1	0.667	0.904	0.653
Toxomerus.floralis_PA1_RUN4_SRE	495	500	495	76.596	76.596	76.596	71.099	71.099	71.099	0.477	0.738	0.394	0.539	0.77	0.427
Toxomerus.floralis_PA1_RUN4_XGBOOST	516	519	671	93.085	93.085	62.766	79.433	79.433	96.454	0.725	0.931	0.65	0.61	0.89	0.532
Toxomerus.floralis_PA1_RUN5_ANN	491.5	490.5	846	84.043	84.043	58.511	78.546	78.546	96.277	0.624	0.9	0.609	0.468	0.844	0.351
Toxomerus.floralis_PA1_RUN5_CTA	516.5	514	516.5	88.298	88.298	88.298	87.589	87.589	87.589	0.759	0.941	0.699	0.645	0.878	0.587
Toxomerus.floralis_PA1_RUN5_FDA	591	595	599	70.213	70.213	69.681	93.617	93.972	93.972	0.638	0.91	0.664	0.461	0.836	0.52
Toxomerus.floralis_PA1_RUN5_GAM	518	521.5	667	79.255	78.723	63.298	76.241	77.66	90.248	0.555	0.853	0.549	0.461	0.828	0.448
Toxomerus.floralis_PA1_RUN5_GBM	525	525	612	94.149	94.149	88.298	92.908	92.908	96.277	0.871	0.981	0.847	0.496	0.886	0.566
Toxomerus.floralis_PA1_RUN5_GLM	527	454.5	637	83.511	87.234	72.872	78.191	74.645	86.348	0.617	0.891	0.569	0.582	0.862	0.514
Toxomerus.floralis_PA1_RUN5_MARS	467	469.5	533	89.362	89.362	85.638	81.915	82.092	84.397	0.711	0.923	0.64	0.596	0.871	0.57
Toxomerus.floralis_PA1_RUN5_MAXENT	788	806.5	788	62.766	62.766	62.766	99.823	100	99.823	0.626	0.857	0.713	0.447	0.743	0.496
Toxomerus.floralis_PA1_RUN5_MAXNET	367	367.5	396	87.234	87.234	84.574	84.397	84.574	87.057	0.718	0.934	0.664	0.624	0.883	0.565
Toxomerus.floralis_PA1_RUN5_RF	404	405	404	100	100	100	99.468	99.468	99.468	0.995	0.999	0.989	0.511	0.891	0.554
Toxomerus.floralis_PA1_RUN5_SRE	495	500	495	76.596	76.596	76.596	70.567	70.567	70.567	0.472	0.736	0.388	0.397	0.699	0.337
Toxomerus.floralis_PA1_RUN5_XGBOOST	494	533	629.5	93.085	92.553	82.447	80.496	81.383	90.957	0.736	0.944	0.711	0.66	0.876	0.614
Toxomerus.floralis_PA1_RUN6_ANN	468.5	486.5	866	83.511	83.511	53.191	77.66	78.191	97.518	0.615	0.897	0.584	0.525	0.866	0.52
Toxomerus.floralis_PA1_RUN6_CTA	437	440.5	437	93.085	93.085	93.085	89.184	89.184	89.184	0.823	0.955	0.758	0.652	0.881	0.582
Toxomerus.floralis_PA1_RUN6_FDA	371	343.5	665	77.66	79.255	62.766	85.638	84.043	96.099	0.633	0.901	0.643	0.56	0.868	0.609
Toxomerus.floralis_PA1_RUN6_GAM	543	543	633	76.064	76.064	64.894	81.383	81.383	87.766	0.574	0.858	0.527	0.518	0.822	0.497
Toxomerus.floralis_PA1_RUN6_GBM	464	453.5	577	94.149	95.213	87.766	90.957	90.071	96.099	0.853	0.978	0.84	0.638	0.927	0.597
Toxomerus.floralis_PA1_RUN6_GLM	510	487.5	742	82.447	86.17	59.574	78.901	76.773	93.617	0.628	0.889	0.573	0.454	0.862	0.537
Toxomerus.floralis_PA1_RUN6_MARS	430	431	580	92.553	92.553	83.511	81.028	81.028	86.879	0.736	0.926	0.654	0.617	0.904	0.587
Toxomerus.floralis_PA1_RUN6_MAXENT	784	782.5	784	67.553	67.553	67.553	100	100	100	0.676	0.871	0.757	0.44	0.795	0.456
Toxomerus.floralis_PA1_RUN6_MAXNET	369	365.5	467	86.17	86.702	72.34	82.624	82.447	92.199	0.688	0.925	0.664	0.645	0.903	0.603
Toxomerus.floralis_PA1_RUN6_RF	362	368	377	100	100	99.468	98.582	99.113	99.113	0.988	0.999	0.979	0.652	0.931	0.671
Toxomerus.floralis_PA1_RUN6_SRE	495	500	495	76.596	76.596	76.596	69.149	69.149	69.149	0.457	0.729	0.372	0.539	0.77	0.437
Toxomerus.floralis_PA1_RUN6_XGBOOST	504	504.5	666	92.021	92.021	64.894	79.61	79.61	95.39	0.716	0.929	0.649	0.645	0.893	0.544
Toxomerus.floralis_PA1_RUN7_ANN	432	432	767	90.426	90.426	59.574	72.34	72.34	93.44	0.628	0.89	0.57	0.567	0.874	0.523
Toxomerus.floralis_PA1_RUN7_CTA	483	487	729	87.234	87.234	68.085	84.22	84.22	96.454	0.715	0.931	0.695	0.702	0.917	0.571
Toxomerus.floralis_PA1_RUN7_FDA	338	334	673	79.787	80.319	65.957	82.801	82.801	95.39	0.628	0.903	0.658	0.631	0.875	0.523
Toxomerus.floralis_PA1_RUN7_GAM	520	522.5	660	77.128	77.128	61.702	77.128	77.66	89.184	0.546	0.848	0.519	0.546	0.853	0.481
Toxomerus.floralis_PA1_RUN7_GBM	516	517	559	92.553	92.553	87.766	92.376	92.73	94.504	0.853	0.975	0.814	0.61	0.929	0.597
Toxomerus.floralis_PA1_RUN7_GLM	524	412.5	633	81.383	89.362	75.532	78.369	72.518	85.638	0.613	0.891	0.579	0.511	0.861	0.51
Toxomerus.floralis_PA1_RUN7_MARS	462	462.5	552	90.957	90.957	84.043	82.27	82.447	86.525	0.734	0.926	0.652	0.681	0.892	0.572
Toxomerus.floralis_PA1_RUN7_MAXENT	606	604.5	606	68.085	68.085	68.085	98.936	98.936	98.936	0.67	0.893	0.741	0.468	0.796	0.5
Toxomerus.floralis_PA1_RUN7_MAXNET	378	351.5	472	85.106	88.298	68.617	84.397	81.206	94.326	0.695	0.926	0.667	0.631	0.897	0.562
Toxomerus.floralis_PA1_RUN7_RF	383	384	383	99.468	99.468	99.468	99.113	99.113	99.113	0.986	0.999	0.979	0.638	0.948	0.662
Toxomerus.floralis_PA1_RUN7_SRE	495	500	495	77.128	77.128	77.128	70.39	70.39	70.39	0.475	0.738	0.39	0.447	0.723	0.387
Toxomerus.floralis_PA1_RUN7_XGBOOST	459	541	654	92.021	90.957	69.681	78.191	79.433	94.504	0.702	0.927	0.673	0.631	0.907	0.591
Toxomerus.floralis_PA1_RUN8_ANN	411	411.5	758	87.234	87.234	58.511	70.745	70.922	92.73	0.582	0.869	0.548	0.61	0.869	0.456
Toxomerus.floralis_PA1_RUN8_CTA	506	506.5	712.5	88.298	88.298	73.936	87.589	87.589	94.681	0.759	0.947	0.71	0.716	0.91	0.609
Toxomerus.floralis_PA1_RUN8_FDA	425	427.5	725	76.064	76.064	62.234	87.589	87.766	96.099	0.638	0.899	0.639	0.546	0.89	0.537
Toxomerus.floralis_PA1_RUN8_GAM	541	523.5	651	74.468	77.128	60.638	79.787	77.66	89.007	0.543	0.843	0.507	0.624	0.881	0.511
Toxomerus.floralis_PA1_RUN8_GBM	535	542	574	92.553	92.553	89.894	92.908	93.44	94.681	0.855	0.977	0.826	0.681	0.934	0.657
Toxomerus.floralis_PA1_RUN8_GLM	607.5	601.5	617	76.596	77.66	76.596	84.043	83.865	84.397	0.61	0.885	0.566	0.511	0.873	0.449
Toxomerus.floralis_PA1_RUN8_MARS	528	536	714	85.106	85.106	72.34	83.688	84.397	92.376	0.691	0.924	0.658	0.702	0.908	0.561
Toxomerus.floralis_PA1_RUN8_MAXENT	389	492	827	70.745	67.553	60.106	93.085	96.454	100	0.638	0.897	0.693	0.504	0.845	0.483
Toxomerus.floralis_PA1_RUN8_MAXNET	303	304.5	495	93.085	93.085	65.957	76.064	76.241	95.213	0.693	0.928	0.655	0.66	0.91	0.447
Toxomerus.floralis_PA1_RUN8_RF	333	340	333	100	100	100	98.759	98.936	98.759	0.988	0.999	0.975	0.631	0.919	0.669
Toxomerus.floralis_PA1_RUN8_SRE	495	500	495	77.128	77.128	77.128	71.631	71.631	71.631	0.488	0.744	0.404	0.454	0.727	0.368
Toxomerus.floralis_PA1_RUN8_XGBOOST	541	539.5	628	86.17	86.17	74.468	84.22	84.22	93.085	0.704	0.938	0.686	0.66	0.894	0.489
Toxomerus.floralis_PA1_RUN9_ANN	372	375.5	660	92.021	92.021	60.638	66.489	66.667	91.667	0.585	0.873	0.549	0.574	0.852	0.442
Toxomerus.floralis_PA1_RUN9_CTA	459	459	459	93.617	93.617	93.617	88.83	88.83	88.83	0.824	0.954	0.756	0.695	0.876	0.645
Toxomerus.floralis_PA1_RUN9_FDA	333	324	597	80.851	81.915	62.766	81.028	80.319	94.504	0.621	0.893	0.615	0.589	0.901	0.641
Toxomerus.floralis_PA1_RUN9_GAM	547	540.5	696	75	76.064	57.979	79.965	79.433	90.603	0.551	0.847	0.509	0.596	0.864	0.481
Toxomerus.floralis_PA1_RUN9_GBM	489	491.5	533	96.277	96.277	91.489	91.135	91.489	93.972	0.876	0.978	0.828	0.66	0.919	0.655
Toxomerus.floralis_PA1_RUN9_GLM	498.5	483.5	753	81.383	83.511	58.511	75.532	74.291	93.262	0.574	0.881	0.56	0.631	0.902	0.547
Toxomerus.floralis_PA1_RUN9_MARS	351	354.5	652	94.149	94.149	74.468	73.759	74.291	88.652	0.681	0.913	0.617	0.574	0.9	0.554
Toxomerus.floralis_PA1_RUN9_MAXENT	630	634	744	65.957	65.957	65.426	99.113	99.113	99.468	0.651	0.864	0.729	0.433	0.788	0.45
Toxomerus.floralis_PA1_RUN9_MAXNET	416	416	416	82.447	82.447	82.447	87.234	87.234	87.234	0.697	0.926	0.652	0.624	0.931	0.603
Toxomerus.floralis_PA1_RUN9_RF	384	391	384	100	100	100	99.291	99.468	99.291	0.993	0.999	0.986	0.589	0.914	0.634
Toxomerus.floralis_PA1_RUN9_SRE	495	500	495	77.66	77.66	77.66	69.858	69.858	69.858	0.475	0.738	0.387	0.369	0.684	0.292
Toxomerus.floralis_PA1_RUN9_XGBOOST	634	635	740	79.787	79.787	73.404	90.603	90.603	94.858	0.704	0.938	0.709	0.567	0.895	0.641
Toxomerus.floralis_PA1_RUN10_ANN	517	522	755	81.915	81.915	60.106	81.56	81.738	93.794	0.635	0.899	0.583	0.468	0.869	0.585
Toxomerus.floralis_PA1_RUN10_CTA	525	525	525	88.83	88.83	88.83	90.071	90.071	90.071	0.789	0.945	0.743	0.652	0.906	0.597
Toxomerus.floralis_PA1_RUN10_FDA	371.5	254.5	688	77.66	87.766	62.234	85.638	76.241	95.213	0.633	0.903	0.623	0.603	0.899	0.615
Toxomerus.floralis_PA1_RUN10_GAM	538	539	638	77.128	77.128	65.957	78.723	78.901	86.525	0.56	0.852	0.51	0.411	0.827	0.417
Toxomerus.floralis_PA1_RUN10_GBM	410	404	579	96.809	97.34	86.702	85.993	85.816	93.617	0.828	0.974	0.788	0.624	0.921	0.651
Toxomerus.floralis_PA1_RUN10_GLM	519.5	478	663	81.915	85.106	68.085	77.305	75.177	87.943	0.601	0.881	0.552	0.617	0.89	0.56
Toxomerus.floralis_PA1_RUN10_MARS	461	448.5	561	88.83	89.894	82.979	81.028	80.142	85.106	0.699	0.915	0.626	0.603	0.907	0.522
Toxomerus.floralis_PA1_RUN10_MAXENT	468	465.5	692	71.809	71.809	65.957	95.922	95.922	99.291	0.677	0.897	0.73	0.631	0.903	0.65
Toxomerus.floralis_PA1_RUN10_MAXNET	351	354.5	431	87.766	87.766	77.66	80.674	81.206	88.652	0.686	0.922	0.638	0.617	0.906	0.516
Toxomerus.floralis_PA1_RUN10_RF	359	371	434	100	100	98.404	98.582	98.759	99.468	0.986	0.999	0.979	0.645	0.919	0.667
Toxomerus.floralis_PA1_RUN10_SRE	495	500	495	76.596	76.596	76.596	68.262	68.262	68.262	0.449	0.724	0.362	0.553	0.777	0.453
Toxomerus.floralis_PA1_RUN10_XGBOOST	641	478	737	80.319	86.702	73.404	92.021	85.816	96.631	0.723	0.944	0.741	0.546	0.885	0.562
Toxomerus.floralis_PA1_allRun_ANN	535	378	755	80.851	88.085	59.149	79.574	72.624	94.326	0.606	0.898	0.583	NA	NA	NA
Toxomerus.floralis_PA1_allRun_CTA	561	564.5	752.5	96.17	96.17	89.362	91.915	91.915	95.035	0.881	0.976	0.832	NA	NA	NA
Toxomerus.floralis_PA1_allRun_FDA	373	372.5	695	77.872	77.872	63.404	85.106	85.106	95.461	0.626	0.899	0.637	NA	NA	NA
Toxomerus.floralis_PA1_allRun_GAM	539	541	659	75.745	75.745	61.277	79.574	79.716	89.504	0.555	0.85	0.517	NA	NA	NA
Toxomerus.floralis_PA1_allRun_GBM	506	502.5	627	92.34	93.191	83.83	91.064	90.638	95.745	0.835	0.973	0.802	NA	NA	NA
Toxomerus.floralis_PA1_allRun_GLM	582	582.5	641	77.872	77.872	72.34	82.695	82.695	86.525	0.606	0.885	0.565	NA	NA	NA
Toxomerus.floralis_PA1_allRun_MARS	506	510.5	541	88.511	88.511	86.383	83.688	84.113	84.965	0.722	0.922	0.646	NA	NA	NA
Toxomerus.floralis_PA1_allRun_MAXENT	408	413	677	65.106	65.106	60	96.312	96.738	99.291	0.617	0.872	0.679	NA	NA	NA
Toxomerus.floralis_PA1_allRun_MAXNET	399.5	405	504	83.83	83.83	64.255	85.39	86.099	95.603	0.698	0.926	0.649	NA	NA	NA
Toxomerus.floralis_PA1_allRun_RF	374	374	374	100	100	100	99.007	99.007	99.007	0.99	0.999	0.98	NA	NA	NA
Toxomerus.floralis_PA1_allRun_SRE	495	500	495	78.298	78.298	78.298	69.645	69.645	69.645	0.479	0.74	0.389	NA	NA	NA
Toxomerus.floralis_PA1_allRun_XGBOOST	534	511	656	90.638	90.638	77.872	81.702	81.702	91.348	0.723	0.937	0.683	NA	NA	NA
Toxomerus.floralis_PA2_RUN1_ANN	408	408	759	92.553	92.553	59.574	69.326	69.326	93.617	0.619	0.887	0.576	0.511	0.851	0.523
Toxomerus.floralis_PA2_RUN1_CTA	486	487	648	94.681	94.681	93.617	91.844	91.844	92.73	0.865	0.97	0.821	0.596	0.798	0.575
Toxomerus.floralis_PA2_RUN1_FDA	322	312.5	564	81.383	82.447	63.83	83.156	82.447	95.213	0.647	0.905	0.637	0.546	0.876	0.492
Toxomerus.floralis_PA2_RUN1_GAM	572	574	633	73.936	73.936	65.426	81.383	81.915	87.943	0.553	0.863	0.531	0.553	0.844	0.527
Toxomerus.floralis_PA2_RUN1_GBM	451	454.5	614	94.681	94.681	85.106	89.184	89.362	95.745	0.839	0.976	0.821	0.596	0.909	0.568
Toxomerus.floralis_PA2_RUN1_GLM	529	526	699	85.106	85.106	66.489	78.546	78.546	89.894	0.637	0.894	0.573	0.546	0.856	0.473
Toxomerus.floralis_PA2_RUN1_MARS	385	371.5	741	93.085	94.681	70.745	77.305	76.241	92.908	0.707	0.927	0.654	0.688	0.907	0.514
Toxomerus.floralis_PA2_RUN1_MAXENT	516	516	779	70.213	70.213	66.489	97.695	97.695	100	0.679	0.895	0.749	0.567	0.876	0.609
Toxomerus.floralis_PA2_RUN1_MAXNET	401	404.5	408	85.106	85.106	84.043	87.411	88.475	89.007	0.729	0.933	0.687	0.617	0.907	0.603
Toxomerus.floralis_PA2_RUN1_RF	382	381	382	99.468	99.468	99.468	98.936	98.936	98.936	0.984	0.999	0.975	0.624	0.917	0.657
Toxomerus.floralis_PA2_RUN1_SRE	495	500	495	77.66	77.66	77.66	70.035	70.035	70.035	0.477	0.738	0.389	0.461	0.73	0.351
Toxomerus.floralis_PA2_RUN1_XGBOOST	419.5	420.5	573	87.766	87.766	84.043	84.22	84.22	87.589	0.72	0.934	0.669	0.539	0.859	0.5
Toxomerus.floralis_PA2_RUN2_ANN	544	350.5	849	80.319	93.617	51.064	79.433	66.489	97.695	0.601	0.897	0.567	0.567	0.872	0.537
Toxomerus.floralis_PA2_RUN2_CTA	524	525	524	88.83	88.83	88.83	92.199	92.199	92.199	0.81	0.949	0.779	0.603	0.865	0.586
Toxomerus.floralis_PA2_RUN2_FDA	360	357	576	78.723	79.255	70.213	86.702	86.525	93.262	0.656	0.912	0.656	0.539	0.864	0.573
Toxomerus.floralis_PA2_RUN2_GAM	591	436	641	71.277	86.702	64.362	84.574	69.681	88.652	0.56	0.862	0.533	0.489	0.841	0.5
Toxomerus.floralis_PA2_RUN2_GBM	540	478.5	540	89.894	93.085	89.894	92.908	89.894	92.908	0.828	0.975	0.798	0.589	0.907	0.58
Toxomerus.floralis_PA2_RUN2_GLM	544	562.5	659	84.574	83.511	74.468	80.496	82.27	87.943	0.656	0.895	0.597	0.518	0.854	0.503
Toxomerus.floralis_PA2_RUN2_MARS	411	417.5	752	93.085	93.085	70.745	79.787	79.965	92.908	0.729	0.926	0.657	0.652	0.903	0.574
Toxomerus.floralis_PA2_RUN2_MAXENT	653	603.5	713	69.149	69.681	68.085	98.936	98.404	99.823	0.681	0.883	0.758	0.511	0.792	0.537
Toxomerus.floralis_PA2_RUN2_MAXNET	394	398.5	473	85.638	85.638	72.34	87.411	87.943	95.035	0.732	0.939	0.71	0.66	0.901	0.628
Toxomerus.floralis_PA2_RUN2_RF	362	365	423	100	100	99.468	98.936	98.936	99.291	0.989	1	0.982	0.681	0.924	0.627
Toxomerus.floralis_PA2_RUN2_SRE	495	500	495	77.66	77.66	77.66	71.099	71.099	71.099	0.488	0.744	0.401	0.511	0.755	0.414
Toxomerus.floralis_PA2_RUN2_XGBOOST	628	619.5	681	86.702	87.766	76.596	87.057	86.525	92.553	0.738	0.938	0.694	0.624	0.889	0.62
Toxomerus.floralis_PA2_RUN3_ANN	498	531	819	80.851	78.723	56.383	80.142	82.801	96.454	0.613	0.901	0.597	0.511	0.846	0.389
Toxomerus.floralis_PA2_RUN3_CTA	409	407	747	96.277	96.277	84.574	91.489	91.489	97.518	0.878	0.978	0.843	0.454	0.738	0.518
Toxomerus.floralis_PA2_RUN3_FDA	290	290.5	517	84.043	84.043	70.213	80.142	80.674	94.326	0.647	0.903	0.674	0.574	0.878	0.569
Toxomerus.floralis_PA2_RUN3_GAM	433	436.5	614	87.234	87.234	70.213	69.504	70.035	85.284	0.567	0.865	0.53	0.418	0.834	0.444
Toxomerus.floralis_PA2_RUN3_GBM	492	492.5	536	94.149	94.149	90.957	92.199	92.199	94.858	0.863	0.983	0.84	0.631	0.886	0.608
Toxomerus.floralis_PA2_RUN3_GLM	529	498.5	679	83.511	86.17	69.681	80.319	77.837	88.298	0.638	0.892	0.576	0.504	0.866	0.453
Toxomerus.floralis_PA2_RUN3_MARS	482	482.5	643	88.83	88.83	79.787	82.27	82.447	89.716	0.713	0.93	0.671	0.617	0.892	0.556
Toxomerus.floralis_PA2_RUN3_MAXENT	682	815	816	66.489	65.957	65.957	99.468	100	100	0.66	0.848	0.744	0.418	0.778	0.443
Toxomerus.floralis_PA2_RUN3_MAXNET	397	395	469	85.106	85.106	71.277	88.121	88.121	95.213	0.732	0.94	0.701	0.631	0.898	0.551
Toxomerus.floralis_PA2_RUN3_RF	359	339	364	99.468	100	99.468	99.645	99.291	99.645	0.991	1	0.989	0.66	0.89	0.625
Toxomerus.floralis_PA2_RUN3_SRE	495	500	495	77.66	77.66	77.66	71.809	71.809	71.809	0.495	0.747	0.41	0.376	0.688	0.299
Toxomerus.floralis_PA2_RUN3_XGBOOST	476	463	711	91.489	94.149	72.34	80.496	77.837	94.149	0.72	0.943	0.688	0.525	0.848	0.431
Toxomerus.floralis_PA2_RUN4_ANN	366.5	403	836	90.426	89.894	54.787	72.34	74.113	95.567	0.637	0.901	0.567	0.61	0.869	0.52
Toxomerus.floralis_PA2_RUN4_CTA	508.5	508.5	508.5	91.489	91.489	91.489	83.688	83.688	83.688	0.752	0.928	0.662	0.504	0.837	0.458
Toxomerus.floralis_PA2_RUN4_FDA	278	279.5	530	90.426	90.426	70.213	75.887	76.241	90.957	0.665	0.905	0.62	0.631	0.893	0.592
Toxomerus.floralis_PA2_RUN4_GAM	473	494.5	664	84.574	82.447	61.17	71.986	74.113	89.894	0.566	0.868	0.526	0.475	0.817	0.379
Toxomerus.floralis_PA2_RUN4_GBM	514	511.5	635	92.021	92.553	82.979	90.78	90.78	96.277	0.828	0.975	0.808	0.589	0.909	0.615
Toxomerus.floralis_PA2_RUN4_GLM	480	476.5	589	87.766	88.298	79.787	76.773	76.773	83.511	0.647	0.895	0.577	0.504	0.835	0.442
Toxomerus.floralis_PA2_RUN4_MARS	512	487	592	89.362	90.426	84.043	82.801	81.915	86.702	0.722	0.928	0.658	0.624	0.902	0.592
Toxomerus.floralis_PA2_RUN4_MAXENT	699	702	699	67.553	67.553	67.553	99.823	99.823	99.823	0.674	0.873	0.754	0.546	0.795	0.562
Toxomerus.floralis_PA2_RUN4_MAXNET	337.5	344.5	442	89.894	89.894	80.319	81.383	82.092	90.426	0.716	0.938	0.687	0.582	0.895	0.58
Toxomerus.floralis_PA2_RUN4_RF	363	366	363	100	100	100	99.113	99.113	99.113	0.991	0.999	0.982	0.645	0.923	0.636
Toxomerus.floralis_PA2_RUN4_SRE	495	500	495	77.66	77.66	77.66	73.936	73.936	73.936	0.516	0.758	0.435	0.362	0.681	0.285
Toxomerus.floralis_PA2_RUN4_XGBOOST	586	586	586	88.83	88.83	88.83	83.156	83.156	83.156	0.72	0.927	0.636	0.539	0.861	0.494
Toxomerus.floralis_PA2_RUN5_ANN	370	373.5	733	92.021	92.021	55.851	67.553	67.73	94.858	0.596	0.886	0.561	0.574	0.901	0.574
Toxomerus.floralis_PA2_RUN5_CTA	474	477.5	753	88.83	88.83	72.872	85.993	85.993	93.44	0.748	0.929	0.68	0.695	0.913	0.641
Toxomerus.floralis_PA2_RUN5_FDA	318	317	503	82.979	82.979	68.617	81.738	81.738	91.489	0.642	0.905	0.613	0.645	0.899	0.669
Toxomerus.floralis_PA2_RUN5_GAM	441	445	661	85.106	85.106	59.574	69.858	70.035	89.539	0.55	0.854	0.502	0.582	0.876	0.575
Toxomerus.floralis_PA2_RUN5_GBM	435	439	633	96.809	96.809	82.447	86.525	86.879	96.099	0.837	0.975	0.804	0.766	0.931	0.66
Toxomerus.floralis_PA2_RUN5_GLM	548	555.5	647	82.979	82.447	70.213	79.787	80.496	86.702	0.628	0.884	0.551	0.645	0.903	0.628
Toxomerus.floralis_PA2_RUN5_MARS	350	351	610	95.745	95.745	80.319	75.532	75.532	86.702	0.713	0.92	0.631	0.688	0.926	0.587
Toxomerus.floralis_PA2_RUN5_MAXENT	606	604	606	67.553	67.553	67.553	99.113	99.113	99.113	0.667	0.868	0.74	0.681	0.89	0.676
Toxomerus.floralis_PA2_RUN5_MAXNET	390	392.5	423	84.574	84.574	79.255	86.348	87.057	90.071	0.713	0.932	0.676	0.66	0.927	0.64
Toxomerus.floralis_PA2_RUN5_RF	402	337	402	99.468	100	99.468	99.291	98.759	99.291	0.988	1	0.982	0.674	0.928	0.683
Toxomerus.floralis_PA2_RUN5_SRE	495	500	495	77.66	77.66	77.66	67.553	67.553	67.553	0.452	0.726	0.362	0.44	0.72	0.344
Toxomerus.floralis_PA2_RUN5_XGBOOST	515.5	512	624	88.83	88.83	86.702	82.979	82.979	84.22	0.718	0.918	0.637	0.624	0.9	0.543
Toxomerus.floralis_PA2_RUN6_ANN	524	527.5	792	82.979	82.979	52.66	72.695	72.872	94.681	0.559	0.861	0.529	0.596	0.889	0.603
Toxomerus.floralis_PA2_RUN6_CTA	535	533.5	722	94.681	94.681	93.085	92.199	92.199	92.908	0.869	0.969	0.821	0.688	0.883	0.656
Toxomerus.floralis_PA2_RUN6_FDA	258	254	567	88.298	89.894	69.149	73.227	72.695	92.376	0.615	0.902	0.632	0.638	0.898	0.632
Toxomerus.floralis_PA2_RUN6_GAM	591	613.5	621	69.681	68.085	67.021	83.156	86.17	86.702	0.537	0.854	0.525	0.525	0.873	0.486
Toxomerus.floralis_PA2_RUN6_GBM	484	484.5	595	94.149	94.149	86.702	87.411	87.411	94.149	0.816	0.971	0.793	0.674	0.93	0.689
Toxomerus.floralis_PA2_RUN6_GLM	528	531.5	648	84.574	84.574	73.404	78.191	78.723	85.993	0.629	0.888	0.565	0.638	0.877	0.523
Toxomerus.floralis_PA2_RUN6_MARS	376	395.5	702	94.149	93.617	73.404	76.596	77.66	91.667	0.709	0.923	0.654	0.745	0.911	0.614
Toxomerus.floralis_PA2_RUN6_MAXENT	359	363	663	74.468	74.468	67.021	93.617	93.794	98.759	0.681	0.92	0.729	0.61	0.878	0.664
Toxomerus.floralis_PA2_RUN6_MAXNET	388	387	474	84.574	84.574	71.809	85.106	85.106	93.44	0.697	0.931	0.672	0.681	0.924	0.644
Toxomerus.floralis_PA2_RUN6_RF	358	357	358	100	100	100	98.759	98.759	98.759	0.988	0.999	0.975	0.695	0.937	0.662
Toxomerus.floralis_PA2_RUN6_SRE	495	500	495	77.128	77.128	77.128	69.858	69.858	69.858	0.47	0.735	0.384	0.504	0.752	0.406
Toxomerus.floralis_PA2_RUN6_XGBOOST	554	543.5	602	87.766	93.085	73.404	81.738	76.418	92.73	0.695	0.934	0.672	0.667	0.909	0.575
Toxomerus.floralis_PA2_RUN7_ANN	539	540	850	84.574	84.574	54.787	79.078	79.078	96.986	0.637	0.896	0.589	0.525	0.86	0.434
Toxomerus.floralis_PA2_RUN7_CTA	464.5	464	675	91.489	91.489	85.638	87.057	87.057	90.248	0.785	0.946	0.723	0.454	0.84	0.48
Toxomerus.floralis_PA2_RUN7_FDA	363	366	603	78.191	78.191	69.681	86.879	87.057	94.149	0.651	0.904	0.667	0.603	0.888	0.554
Toxomerus.floralis_PA2_RUN7_GAM	452	449	643	83.511	84.043	61.702	69.858	69.504	88.121	0.535	0.851	0.503	0.638	0.884	0.529
Toxomerus.floralis_PA2_RUN7_GBM	470	472	613.5	94.681	94.681	83.511	89.894	89.894	96.454	0.846	0.977	0.816	0.652	0.904	0.549
Toxomerus.floralis_PA2_RUN7_GLM	547	548.5	716	81.915	81.915	64.362	79.078	79.255	89.894	0.61	0.883	0.552	0.631	0.892	0.515
Toxomerus.floralis_PA2_RUN7_MARS	400	407.5	761	90.957	90.957	70.745	79.255	79.433	93.262	0.702	0.922	0.66	0.702	0.909	0.542
Toxomerus.floralis_PA2_RUN7_MAXENT	644	647	743	69.149	69.149	68.085	98.936	99.291	99.823	0.681	0.879	0.758	0.496	0.824	0.52
Toxomerus.floralis_PA2_RUN7_MAXNET	371	362.5	457	87.766	89.362	75	84.752	83.865	93.262	0.729	0.936	0.696	0.695	0.913	0.561
Toxomerus.floralis_PA2_RUN7_RF	404	407	404	99.468	99.468	99.468	99.468	99.468	99.468	0.989	0.999	0.986	0.539	0.899	0.585
Toxomerus.floralis_PA2_RUN7_SRE	495	500	495	76.596	76.596	76.596	69.504	69.504	69.504	0.461	0.73	0.376	0.447	0.723	0.344
Toxomerus.floralis_PA2_RUN7_XGBOOST	419	427	659	88.298	88.298	79.787	80.674	80.851	87.057	0.69	0.929	0.629	0.518	0.838	0.436
Toxomerus.floralis_PA2_RUN8_ANN	591	443.5	591	75	83.511	75	86.17	77.66	86.17	0.612	0.893	0.58	0.539	0.899	0.494
Toxomerus.floralis_PA2_RUN8_CTA	481	480.5	691.5	90.426	90.426	79.787	86.525	86.525	92.376	0.77	0.946	0.715	0.624	0.881	0.551
Toxomerus.floralis_PA2_RUN8_FDA	277	278	568	85.638	85.638	68.085	78.723	79.078	94.681	0.647	0.901	0.663	0.617	0.908	0.58
Toxomerus.floralis_PA2_RUN8_GAM	621	638	651	67.021	65.426	63.83	86.702	88.475	89.362	0.535	0.853	0.535	0.482	0.877	0.511
Toxomerus.floralis_PA2_RUN8_GBM	491.5	484.5	574	92.021	93.617	86.17	90.248	89.716	94.858	0.83	0.973	0.809	0.709	0.94	0.708
Toxomerus.floralis_PA2_RUN8_GLM	517	519	667	84.043	84.043	68.617	77.128	77.305	87.943	0.613	0.882	0.559	0.681	0.91	0.581
Toxomerus.floralis_PA2_RUN8_MARS	451	453.5	681	91.489	91.489	73.936	79.61	79.787	91.667	0.711	0.923	0.658	0.688	0.93	0.685
Toxomerus.floralis_PA2_RUN8_MAXENT	672.5	482	761	63.83	65.957	63.298	99.291	97.34	99.823	0.633	0.862	0.718	0.518	0.859	0.567
Toxomerus.floralis_PA2_RUN8_MAXNET	394	392.5	481	84.043	84.043	69.681	86.348	86.348	95.213	0.699	0.933	0.689	0.681	0.931	0.657
Toxomerus.floralis_PA2_RUN8_RF	354	356	354	99.468	99.468	99.468	98.759	98.936	98.759	0.984	0.999	0.975	0.752	0.936	0.736
Toxomerus.floralis_PA2_RUN8_SRE	495	500	495	77.66	77.66	77.66	69.858	69.858	69.858	0.475	0.738	0.387	0.482	0.741	0.382
Toxomerus.floralis_PA2_RUN8_XGBOOST	482	486	698	84.574	84.574	76.064	83.865	83.865	89.007	0.684	0.92	0.632	0.596	0.867	0.531
Toxomerus.floralis_PA2_RUN9_ANN	453	503.5	775	89.362	87.234	57.979	67.908	70.213	94.504	0.573	0.883	0.574	0.582	0.871	0.465
Toxomerus.floralis_PA2_RUN9_CTA	448	450.5	699	92.553	92.553	86.17	86.879	86.879	89.894	0.794	0.952	0.721	0.574	0.857	0.458
Toxomerus.floralis_PA2_RUN9_FDA	295	299.5	558	85.638	85.106	65.426	79.433	80.674	94.326	0.654	0.908	0.635	0.603	0.883	0.551
Toxomerus.floralis_PA2_RUN9_GAM	461	461	642	84.574	84.574	62.766	70.035	70.035	88.298	0.546	0.855	0.514	0.567	0.877	0.603
Toxomerus.floralis_PA2_RUN9_GBM	445	452.5	557	95.745	95.213	88.83	87.766	88.475	93.972	0.835	0.977	0.809	0.674	0.907	0.581
Toxomerus.floralis_PA2_RUN9_GLM	558	556.5	677	84.574	84.574	72.34	80.851	80.851	88.121	0.654	0.897	0.589	0.489	0.833	0.514
Toxomerus.floralis_PA2_RUN9_MARS	341	343	713	93.617	93.617	73.936	76.418	76.418	90.78	0.7	0.929	0.65	0.61	0.9	0.619
Toxomerus.floralis_PA2_RUN9_MAXENT	584	584.5	584	68.617	68.617	68.617	98.759	98.759	98.759	0.674	0.881	0.742	0.574	0.874	0.574
Toxomerus.floralis_PA2_RUN9_MAXNET	366	370.5	451	86.702	86.702	75.532	84.752	85.106	93.085	0.715	0.935	0.701	0.596	0.884	0.603
Toxomerus.floralis_PA2_RUN9_RF	394	402	449.5	100	100	97.872	98.759	98.936	99.645	0.988	0.999	0.979	0.617	0.919	0.603
Toxomerus.floralis_PA2_RUN9_SRE	495	500	495	76.596	76.596	76.596	74.113	74.113	74.113	0.507	0.754	0.429	0.39	0.695	0.314
Toxomerus.floralis_PA2_RUN9_XGBOOST	449	423.5	744	87.766	88.298	75	83.333	82.801	92.376	0.711	0.93	0.679	0.61	0.877	0.518
Toxomerus.floralis_PA2_RUN10_ANN	418.5	416	731	88.83	89.362	54.787	71.277	71.277	95.213	0.603	0.881	0.557	0.511	0.823	0.482
Toxomerus.floralis_PA2_RUN10_CTA	422	419.5	692	96.809	96.809	92.553	89.539	89.539	92.021	0.863	0.967	0.802	0.589	0.817	0.545
Toxomerus.floralis_PA2_RUN10_FDA	404	401.5	544	75	75	67.021	89.362	89.362	93.44	0.644	0.903	0.636	0.56	0.881	0.552
Toxomerus.floralis_PA2_RUN10_GAM	464	472	625	84.043	84.043	69.149	73.936	74.468	85.816	0.58	0.869	0.525	0.426	0.824	0.408
Toxomerus.floralis_PA2_RUN10_GBM	481	480	524	93.085	93.085	89.894	91.135	91.135	93.085	0.842	0.975	0.804	0.603	0.915	0.576
Toxomerus.floralis_PA2_RUN10_GLM	544	544	689	81.915	81.915	69.149	80.674	80.674	89.362	0.622	0.894	0.582	0.61	0.853	0.404
Toxomerus.floralis_PA2_RUN10_MARS	421	423.5	662	92.021	92.021	77.128	79.965	80.142	89.539	0.72	0.929	0.654	0.624	0.875	0.523
Toxomerus.floralis_PA2_RUN10_MAXENT	444	407.5	735	72.34	73.404	69.681	97.34	96.454	99.823	0.697	0.901	0.772	0.589	0.821	0.603
Toxomerus.floralis_PA2_RUN10_MAXNET	363	363.5	428	87.766	87.766	78.723	84.043	84.043	90.071	0.718	0.934	0.669	0.638	0.907	0.535
Toxomerus.floralis_PA2_RUN10_RF	313	313	373	100	100	98.936	98.227	98.227	98.936	0.982	0.999	0.972	0.695	0.919	0.676
Toxomerus.floralis_PA2_RUN10_SRE	495	500	495	77.66	77.66	77.66	69.149	69.149	69.149	0.468	0.734	0.379	0.511	0.755	0.404
Toxomerus.floralis_PA2_RUN10_XGBOOST	568	569	724	85.638	85.638	69.149	86.348	86.348	95.39	0.72	0.938	0.684	0.61	0.893	0.591
Toxomerus.floralis_PA2_allRun_ANN	391.5	372.5	759	91.915	92.766	54.468	66.241	65.532	94.468	0.583	0.869	0.544	NA	NA	NA
Toxomerus.floralis_PA2_allRun_CTA	488	490	488	90.638	90.638	90.638	85.957	85.957	85.957	0.766	0.939	0.691	NA	NA	NA
Toxomerus.floralis_PA2_allRun_FDA	395	395.5	544	76.17	76.17	65.532	87.376	87.518	93.333	0.637	0.899	0.618	NA	NA	NA
Toxomerus.floralis_PA2_allRun_GAM	442	441	623	85.957	85.957	66.809	69.504	69.504	86.667	0.55	0.859	0.523	NA	NA	NA
Toxomerus.floralis_PA2_allRun_GBM	435	435	581	95.745	95.745	86.383	85.816	85.816	93.617	0.816	0.97	0.786	NA	NA	NA
Toxomerus.floralis_PA2_allRun_GLM	538	556	668	82.979	81.702	69.787	79.433	80.993	87.66	0.626	0.888	0.562	NA	NA	NA
Toxomerus.floralis_PA2_allRun_MARS	379	379.5	538	94.894	94.894	86.383	76.596	76.596	84.255	0.715	0.923	0.637	NA	NA	NA
Toxomerus.floralis_PA2_allRun_MAXENT	666	665.5	711	67.234	67.234	66.809	99.291	99.291	99.574	0.665	0.89	0.743	NA	NA	NA
Toxomerus.floralis_PA2_allRun_MAXNET	358	355	472	88.085	88.511	69.362	83.546	83.546	94.468	0.716	0.933	0.675	NA	NA	NA
Toxomerus.floralis_PA2_allRun_RF	364	368	364	100	100	100	98.582	98.723	98.582	0.986	0.999	0.972	NA	NA	NA
Toxomerus.floralis_PA2_allRun_SRE	495	500	495	78.298	78.298	78.298	69.929	69.929	69.929	0.482	0.741	0.393	NA	NA	NA
Toxomerus.floralis_PA2_allRun_XGBOOST	529	527	768	83.83	83.83	74.468	85.248	85.248	91.773	0.691	0.925	0.664	NA	NA	NA
Toxomerus.floralis_PA3_RUN1_ANN	487.5	475.5	742	86.17	87.234	59.574	76.241	75.709	93.794	0.629	0.898	0.576	0.582	0.882	0.578
Toxomerus.floralis_PA3_RUN1_CTA	592	594.5	592	84.574	84.574	84.574	92.553	92.553	92.553	0.771	0.941	0.754	0.589	0.891	0.615
Toxomerus.floralis_PA3_RUN1_FDA	453	453.5	453	76.064	76.064	76.064	90.603	90.78	90.603	0.668	0.911	0.66	0.624	0.876	0.657
Toxomerus.floralis_PA3_RUN1_GAM	460	462.5	650	81.383	81.383	61.702	71.099	71.454	87.411	0.525	0.846	0.492	0.567	0.874	0.562
Toxomerus.floralis_PA3_RUN1_GBM	515	482.5	637	91.489	93.085	82.447	92.021	90.603	96.454	0.835	0.976	0.811	0.638	0.923	0.603
Toxomerus.floralis_PA3_RUN1_GLM	502	499.5	718	84.043	84.574	62.766	75.177	75	90.957	0.592	0.883	0.556	0.638	0.886	0.562
Toxomerus.floralis_PA3_RUN1_MARS	531	536.5	531	87.766	87.766	87.766	85.284	85.638	85.284	0.73	0.928	0.66	0.674	0.916	0.646
Toxomerus.floralis_PA3_RUN1_MAXENT	115	113.5	658	79.787	80.319	61.702	86.17	86.17	98.404	0.658	0.91	0.677	0.461	0.866	0.571
Toxomerus.floralis_PA3_RUN1_MAXNET	324	325.5	494	89.362	89.362	68.617	79.433	79.965	96.631	0.69	0.932	0.702	0.702	0.914	0.61
Toxomerus.floralis_PA3_RUN1_RF	364	364	394	100	100	99.468	98.936	98.936	99.113	0.989	1	0.982	0.567	0.927	0.609
Toxomerus.floralis_PA3_RUN1_SRE	495	500	495	77.128	77.128	77.128	71.986	71.986	71.986	0.491	0.746	0.408	0.418	0.709	0.337
Toxomerus.floralis_PA3_RUN1_XGBOOST	657	656.5	657	84.574	84.574	84.574	92.376	92.376	92.376	0.77	0.945	0.751	0.518	0.872	0.533
Toxomerus.floralis_PA3_RUN2_ANN	632	635	819	71.277	71.277	55.319	86.879	87.234	95.745	0.583	0.88	0.571	0.553	0.906	0.512
Toxomerus.floralis_PA3_RUN2_CTA	475	476	475	89.362	89.362	89.362	85.816	85.816	85.816	0.752	0.921	0.679	0.723	0.913	0.654
Toxomerus.floralis_PA3_RUN2_FDA	288	293.5	664.5	86.17	85.638	63.83	77.837	78.723	96.454	0.644	0.899	0.659	0.681	0.907	0.508
Toxomerus.floralis_PA3_RUN2_GAM	531	538.5	641	76.064	76.064	64.894	80.319	81.738	89.716	0.564	0.861	0.557	0.489	0.827	0.526
Toxomerus.floralis_PA3_RUN2_GBM	492	493.5	640	92.553	92.553	81.383	91.667	91.844	96.986	0.844	0.976	0.813	0.709	0.947	0.682
Toxomerus.floralis_PA3_RUN2_GLM	557	561	627	80.851	80.851	75	82.092	82.27	86.702	0.629	0.887	0.588	0.617	0.882	0.585
Toxomerus.floralis_PA3_RUN2_MARS	382	380.5	714	93.085	93.085	71.277	77.66	77.66	93.262	0.707	0.929	0.667	0.624	0.913	0.643
Toxomerus.floralis_PA3_RUN2_MAXENT	676	626.5	676	60.638	61.702	60.638	99.823	98.936	99.823	0.605	0.841	0.695	0.411	0.795	0.453
Toxomerus.floralis_PA3_RUN2_MAXNET	405	407.5	464	81.915	81.915	71.277	88.652	88.83	94.504	0.706	0.931	0.689	0.624	0.916	0.634
Toxomerus.floralis_PA3_RUN2_RF	368	365	368	99.468	99.468	99.468	99.291	99.291	99.291	0.988	0.999	0.982	0.617	0.962	0.664
Toxomerus.floralis_PA3_RUN2_SRE	495	500	495	76.596	76.596	76.596	71.277	71.277	71.277	0.479	0.739	0.396	0.539	0.77	0.458
Toxomerus.floralis_PA3_RUN2_XGBOOST	513	453	617	90.426	92.021	71.809	81.738	80.496	92.199	0.722	0.927	0.65	0.709	0.906	0.507
Toxomerus.floralis_PA3_RUN3_ANN	535	536	810	87.234	87.234	54.787	77.837	77.837	96.809	0.651	0.896	0.586	0.518	0.866	0.459
Toxomerus.floralis_PA3_RUN3_CTA	459	463	459	92.553	92.553	92.553	88.121	88.121	88.121	0.807	0.948	0.737	0.567	0.858	0.506
Toxomerus.floralis_PA3_RUN3_FDA	382	387.5	448	79.255	79.255	75	88.83	89.007	91.135	0.681	0.913	0.658	0.589	0.888	0.603
Toxomerus.floralis_PA3_RUN3_GAM	522	526.5	642	78.191	78.191	63.298	78.191	78.723	88.83	0.564	0.855	0.527	0.489	0.854	0.522
Toxomerus.floralis_PA3_RUN3_GBM	465	446	639	94.149	95.213	84.043	90.071	89.362	96.809	0.844	0.978	0.826	0.66	0.918	0.644
Toxomerus.floralis_PA3_RUN3_GLM	537	525.5	716	82.979	84.043	63.83	80.142	79.255	92.021	0.631	0.889	0.578	0.589	0.884	0.465
Toxomerus.floralis_PA3_RUN3_MARS	412	418	703	90.426	90.426	77.128	80.142	80.674	92.021	0.707	0.932	0.685	0.645	0.904	0.549
Toxomerus.floralis_PA3_RUN3_MAXENT	210	211.5	469	77.128	77.128	63.83	88.475	89.184	96.099	0.656	0.909	0.653	0.504	0.855	0.552
Toxomerus.floralis_PA3_RUN3_MAXNET	395	392.5	447	84.574	85.638	74.468	87.234	86.702	93.794	0.72	0.935	0.695	0.56	0.899	0.551
Toxomerus.floralis_PA3_RUN3_RF	353	353	393	100	100	98.936	98.582	98.582	99.113	0.986	1	0.975	0.688	0.918	0.664
Toxomerus.floralis_PA3_RUN3_SRE	495	500	495	77.128	77.128	77.128	71.986	71.986	71.986	0.491	0.746	0.408	0.404	0.702	0.354
Toxomerus.floralis_PA3_RUN3_XGBOOST	443	506.5	647	92.021	91.489	84.043	85.461	86.17	90.78	0.775	0.946	0.72	0.617	0.888	0.576
Toxomerus.floralis_PA3_RUN4_ANN	395.5	402.5	648	92.553	92.553	72.34	67.376	67.553	87.057	0.599	0.892	0.575	0.511	0.847	0.413
Toxomerus.floralis_PA3_RUN4_CTA	438	438	438	94.149	94.149	94.149	86.702	86.702	86.702	0.809	0.946	0.726	0.596	0.844	0.494
Toxomerus.floralis_PA3_RUN4_FDA	322	324.5	760	84.043	84.043	61.17	82.447	83.156	95.922	0.668	0.911	0.626	0.546	0.855	0.532
Toxomerus.floralis_PA3_RUN4_GAM	502	502.5	632	79.255	79.255	66.489	77.128	77.128	86.525	0.564	0.858	0.518	0.489	0.832	0.453
Toxomerus.floralis_PA3_RUN4_GBM	446	450.5	602	96.277	96.277	86.17	88.298	88.475	94.858	0.848	0.976	0.806	0.645	0.926	0.66
Toxomerus.floralis_PA3_RUN4_GLM	552	642.5	647	82.447	75.532	75	78.723	87.057	87.057	0.619	0.894	0.592	0.525	0.848	0.5
Toxomerus.floralis_PA3_RUN4_MARS	503	503	734	87.766	87.766	75.532	86.17	86.17	92.73	0.739	0.937	0.689	0.66	0.888	0.603
Toxomerus.floralis_PA3_RUN4_MAXENT	300	304	400	76.064	76.064	72.34	90.603	90.78	92.553	0.667	0.917	0.661	0.539	0.865	0.486
Toxomerus.floralis_PA3_RUN4_MAXNET	362	365.5	436	87.766	87.766	77.128	84.752	84.929	91.489	0.725	0.939	0.682	0.617	0.892	0.586
Toxomerus.floralis_PA3_RUN4_RF	359	370	404	100	100	98.936	98.759	98.936	99.468	0.988	1	0.982	0.695	0.928	0.716
Toxomerus.floralis_PA3_RUN4_SRE	495	500	495	76.596	76.596	76.596	71.809	71.809	71.809	0.484	0.742	0.402	0.369	0.684	0.306
Toxomerus.floralis_PA3_RUN4_XGBOOST	523	519.5	639.5	88.298	88.298	84.043	85.461	85.461	88.121	0.738	0.931	0.677	0.617	0.877	0.556
Toxomerus.floralis_PA3_RUN5_ANN	424	426	860	89.894	89.894	52.128	70.922	71.099	97.34	0.608	0.89	0.571	0.546	0.884	0.431
Toxomerus.floralis_PA3_RUN5_CTA	528.5	533	528.5	90.957	90.957	90.957	87.589	87.589	87.589	0.785	0.935	0.718	0.674	0.897	0.597
Toxomerus.floralis_PA3_RUN5_FDA	283	287.5	708	86.702	86.17	62.766	78.546	79.433	96.454	0.654	0.903	0.65	0.645	0.907	0.648
Toxomerus.floralis_PA3_RUN5_GAM	549	555	699	72.872	72.872	58.511	81.56	81.738	92.553	0.544	0.856	0.545	0.589	0.84	0.42
Toxomerus.floralis_PA3_RUN5_GBM	455.5	481.5	560	94.149	93.617	88.298	87.411	89.184	93.44	0.826	0.973	0.796	0.759	0.95	0.724
Toxomerus.floralis_PA3_RUN5_GLM	582	560.5	607	78.723	82.447	77.128	81.738	79.787	84.397	0.617	0.886	0.572	0.589	0.884	0.592
Toxomerus.floralis_PA3_RUN5_MARS	471	468.5	641	89.894	89.894	80.319	82.979	82.979	89.362	0.729	0.927	0.67	0.766	0.942	0.708
Toxomerus.floralis_PA3_RUN5_MAXENT	139	94	612	75.532	78.191	60.638	88.121	85.461	98.759	0.637	0.9	0.674	0.553	0.87	0.554
Toxomerus.floralis_PA3_RUN5_MAXNET	353	353.5	476	87.766	87.766	70.213	82.27	82.447	93.617	0.702	0.926	0.665	0.688	0.932	0.669
Toxomerus.floralis_PA3_RUN5_RF	379	380	379	100	100	100	99.291	99.291	99.291	0.993	1	0.986	0.752	0.955	0.757
Toxomerus.floralis_PA3_RUN5_SRE	495	500	495	77.128	77.128	77.128	72.163	72.163	72.163	0.493	0.746	0.41	0.461	0.73	0.376
Toxomerus.floralis_PA3_RUN5_XGBOOST	524	524.5	615.5	84.574	84.574	82.979	85.461	85.461	86.702	0.7	0.923	0.647	0.652	0.901	0.618
Toxomerus.floralis_PA3_RUN6_ANN	507	506	788	79.255	79.255	56.915	80.851	80.851	94.858	0.601	0.89	0.57	0.61	0.909	0.547
Toxomerus.floralis_PA3_RUN6_CTA	468	468.5	695	88.83	88.83	78.723	88.298	88.298	92.908	0.771	0.929	0.716	0.596	0.863	0.58
Toxomerus.floralis_PA3_RUN6_FDA	355	363	409	78.723	78.723	75	87.057	87.411	89.894	0.658	0.903	0.638	0.596	0.912	0.619
Toxomerus.floralis_PA3_RUN6_GAM	511	510.5	641	78.723	78.723	63.83	75	75	86.702	0.537	0.846	0.499	0.532	0.878	0.522
Toxomerus.floralis_PA3_RUN6_GBM	438.5	448.5	622	94.149	94.149	86.702	88.83	89.184	96.454	0.832	0.978	0.839	0.596	0.927	0.614
Toxomerus.floralis_PA3_RUN6_GLM	573	539.5	583	79.255	81.915	77.66	80.851	78.369	81.738	0.601	0.878	0.536	0.681	0.91	0.592
Toxomerus.floralis_PA3_RUN6_MARS	530	563	710	86.17	85.638	77.128	85.816	86.348	91.667	0.72	0.925	0.686	0.631	0.919	0.614
Toxomerus.floralis_PA3_RUN6_MAXENT	486	448.5	744	68.617	69.149	64.894	97.695	97.163	99.823	0.663	0.888	0.731	0.603	0.844	0.603
Toxomerus.floralis_PA3_RUN6_MAXNET	376	375.5	465	86.702	86.702	72.872	85.993	85.993	93.262	0.722	0.933	0.677	0.667	0.936	0.655
Toxomerus.floralis_PA3_RUN6_RF	338	339	433	100	100	97.872	98.404	98.404	99.645	0.984	1	0.979	0.624	0.92	0.669
Toxomerus.floralis_PA3_RUN6_SRE	495	500	495	77.128	77.128	77.128	70.213	70.213	70.213	0.473	0.737	0.388	0.532	0.766	0.429
Toxomerus.floralis_PA3_RUN6_XGBOOST	414	413.5	532	92.021	92.021	85.638	82.979	82.979	89.007	0.75	0.935	0.703	0.582	0.871	0.613
Toxomerus.floralis_PA3_RUN7_ANN	361	363	828	89.894	89.894	52.66	71.099	71.099	96.631	0.61	0.888	0.563	0.674	0.919	0.61
Toxomerus.floralis_PA3_RUN7_CTA	517	517.5	517	91.489	91.489	91.489	89.539	89.539	89.539	0.81	0.943	0.753	0.674	0.877	0.629
Toxomerus.floralis_PA3_RUN7_FDA	293	288.5	609	87.766	88.298	64.894	77.837	77.66	94.504	0.656	0.908	0.633	0.603	0.881	0.69
Toxomerus.floralis_PA3_RUN7_GAM	490	496	660	79.255	79.255	60.106	73.05	73.582	89.894	0.525	0.843	0.516	0.596	0.896	0.597
Toxomerus.floralis_PA3_RUN7_GBM	489	489	646	93.617	93.617	82.979	90.78	90.78	96.631	0.844	0.977	0.818	0.624	0.923	0.725
Toxomerus.floralis_PA3_RUN7_GLM	605	514.5	605	79.255	86.702	79.255	83.511	76.596	83.511	0.631	0.886	0.578	0.546	0.88	0.531
Toxomerus.floralis_PA3_RUN7_MARS	512	512	602	88.298	88.298	84.574	86.17	86.17	88.652	0.745	0.929	0.689	0.681	0.915	0.676
Toxomerus.floralis_PA3_RUN7_MAXENT	10	12.5	673	85.106	85.106	62.234	80.674	81.206	99.291	0.66	0.912	0.698	0.582	0.844	0.628
Toxomerus.floralis_PA3_RUN7_MAXNET	396	364.5	466	82.447	86.17	71.277	87.234	84.22	94.149	0.702	0.933	0.675	0.667	0.912	0.664
Toxomerus.floralis_PA3_RUN7_RF	348	360	454	100	100	97.872	98.759	98.936	99.468	0.988	1	0.979	0.709	0.939	0.717
Toxomerus.floralis_PA3_RUN7_SRE	495	500	495	75.532	75.532	75.532	72.163	72.163	72.163	0.477	0.738	0.399	0.468	0.734	0.413
Toxomerus.floralis_PA3_RUN7_XGBOOST	632	629	675	84.574	84.574	79.255	89.716	89.716	92.199	0.743	0.938	0.708	0.617	0.889	0.674
Toxomerus.floralis_PA3_RUN8_ANN	349	314	742	90.426	92.021	61.702	71.631	70.39	93.617	0.621	0.902	0.591	0.61	0.878	0.465
Toxomerus.floralis_PA3_RUN8_CTA	520	521	707	93.617	93.617	92.553	94.326	94.326	94.858	0.879	0.968	0.851	0.61	0.822	0.632
Toxomerus.floralis_PA3_RUN8_FDA	303	293.5	680	85.106	86.702	63.298	80.674	79.078	95.922	0.658	0.907	0.645	0.532	0.86	0.535
Toxomerus.floralis_PA3_RUN8_GAM	532	539.5	672	77.128	77.128	61.17	79.078	79.965	90.426	0.564	0.859	0.534	0.454	0.831	0.489
Toxomerus.floralis_PA3_RUN8_GBM	480	477.5	602	94.681	95.213	85.106	90.603	90.603	95.567	0.855	0.978	0.811	0.681	0.928	0.639
Toxomerus.floralis_PA3_RUN8_GLM	496	523	635	85.106	84.043	75	76.241	77.66	85.816	0.613	0.891	0.577	0.596	0.869	0.529
Toxomerus.floralis_PA3_RUN8_MARS	502	540.5	773	89.894	87.766	68.085	81.383	83.865	94.504	0.713	0.928	0.66	0.525	0.888	0.542
Toxomerus.floralis_PA3_RUN8_MAXENT	486	489.5	674	68.617	68.617	65.426	97.163	97.34	99.291	0.658	0.899	0.726	0.461	0.809	0.484
Toxomerus.floralis_PA3_RUN8_MAXNET	382	382	441	84.043	84.043	73.936	85.461	85.461	92.376	0.695	0.931	0.673	0.66	0.913	0.597
Toxomerus.floralis_PA3_RUN8_RF	333	338	454	100	100	97.872	98.05	98.227	99.645	0.98	1	0.979	0.624	0.937	0.603
Toxomerus.floralis_PA3_RUN8_SRE	495	500	495	76.596	76.596	76.596	71.099	71.099	71.099	0.477	0.738	0.394	0.44	0.72	0.369
Toxomerus.floralis_PA3_RUN8_XGBOOST	633	630.5	633	80.851	80.851	80.851	91.844	91.844	91.844	0.727	0.938	0.714	0.56	0.898	0.568
Toxomerus.floralis_PA3_RUN9_ANN	622	626	696	72.872	72.872	65.426	86.17	86.702	91.135	0.59	0.887	0.581	0.504	0.868	0.497
Toxomerus.floralis_PA3_RUN9_CTA	516	514.5	720	94.681	94.681	90.957	91.312	91.312	93.44	0.86	0.973	0.815	0.709	0.897	0.692
Toxomerus.floralis_PA3_RUN9_FDA	318	296.5	568	83.511	85.638	68.085	83.688	81.738	94.504	0.672	0.913	0.66	0.511	0.846	0.574
Toxomerus.floralis_PA3_RUN9_GAM	512	514	672	78.191	78.191	62.234	78.191	78.369	91.489	0.564	0.86	0.558	0.475	0.826	0.451
Toxomerus.floralis_PA3_RUN9_GBM	505	500.5	562	93.085	93.617	88.83	91.489	91.135	94.504	0.844	0.977	0.819	0.652	0.921	0.625
Toxomerus.floralis_PA3_RUN9_GLM	518	591.5	627	83.511	79.255	75.532	76.773	82.979	85.461	0.621	0.89	0.576	0.582	0.873	0.535
Toxomerus.floralis_PA3_RUN9_MARS	471	473.5	661	87.766	87.766	79.787	82.447	82.801	89.007	0.706	0.928	0.66	0.674	0.91	0.597
Toxomerus.floralis_PA3_RUN9_MAXENT	40	72	678	89.894	85.638	58.511	76.241	80.851	98.759	0.663	0.914	0.655	0.511	0.83	0.5
Toxomerus.floralis_PA3_RUN9_MAXNET	398	398.5	442	83.511	83.511	74.468	87.234	87.589	91.844	0.711	0.932	0.668	0.645	0.909	0.664
Toxomerus.floralis_PA3_RUN9_RF	364	364	414	100	100	98.936	98.936	98.936	99.468	0.989	1	0.982	0.681	0.934	0.685
Toxomerus.floralis_PA3_RUN9_SRE	495	500	495	76.596	76.596	76.596	71.809	71.809	71.809	0.484	0.742	0.402	0.447	0.723	0.368
Toxomerus.floralis_PA3_RUN9_XGBOOST	525	528.5	762	87.766	87.766	66.489	85.106	85.106	96.631	0.729	0.94	0.685	0.66	0.887	0.584
Toxomerus.floralis_PA3_RUN10_ANN	549	505	771	80.319	82.447	56.915	80.851	79.255	94.504	0.613	0.893	0.564	0.574	0.902	0.532
Toxomerus.floralis_PA3_RUN10_CTA	487	487.5	745	96.277	96.277	91.489	92.553	92.553	95.213	0.888	0.98	0.85	0.645	0.877	0.648
Toxomerus.floralis_PA3_RUN10_FDA	329	278.5	550	77.66	87.234	67.553	82.27	74.645	92.199	0.615	0.897	0.619	0.603	0.895	0.603
Toxomerus.floralis_PA3_RUN10_GAM	509	515	639	78.723	78.723	62.766	76.064	76.418	88.298	0.548	0.847	0.52	0.56	0.872	0.53
Toxomerus.floralis_PA3_RUN10_GBM	491	490	613	94.681	94.681	82.979	90.071	90.071	96.631	0.842	0.976	0.815	0.759	0.935	0.699
Toxomerus.floralis_PA3_RUN10_GLM	526	523.5	645	84.574	85.106	71.809	76.418	76.418	84.929	0.612	0.882	0.535	0.596	0.891	0.569
Toxomerus.floralis_PA3_RUN10_MARS	499	473	739	85.106	86.702	70.745	81.915	81.028	92.73	0.672	0.92	0.651	0.709	0.919	0.627
Toxomerus.floralis_PA3_RUN10_MAXENT	584	588	703	65.426	65.426	63.83	98.404	98.404	99.468	0.638	0.865	0.715	0.482	0.803	0.519
Toxomerus.floralis_PA3_RUN10_MAXNET	350	352.5	466	87.234	87.234	70.745	80.674	81.206	93.794	0.681	0.926	0.665	0.745	0.93	0.639
Toxomerus.floralis_PA3_RUN10_RF	394	396	394	99.468	99.468	99.468	99.468	99.468	99.468	0.989	1	0.986	0.709	0.952	0.746
Toxomerus.floralis_PA3_RUN10_SRE	495	500	495	77.66	77.66	77.66	70.213	70.213	70.213	0.479	0.739	0.391	0.397	0.699	0.337
Toxomerus.floralis_PA3_RUN10_XGBOOST	445	448	736	86.17	86.17	78.723	85.993	85.993	93.085	0.722	0.937	0.719	0.681	0.901	0.614
Toxomerus.floralis_PA3_allRun_ANN	574.5	577	705	77.447	77.447	63.83	82.979	83.262	91.348	0.606	0.897	0.571	NA	NA	NA
Toxomerus.floralis_PA3_allRun_CTA	478	478	478	94.468	94.468	94.468	87.801	87.801	87.801	0.823	0.952	0.746	NA	NA	NA
Toxomerus.floralis_PA3_allRun_FDA	298	314.5	703.5	84.255	82.553	62.128	80.284	82.411	96.312	0.648	0.903	0.642	NA	NA	NA
Toxomerus.floralis_PA3_allRun_GAM	542	546.5	672	75.745	75.319	60	79.007	79.716	90.071	0.549	0.854	0.518	NA	NA	NA
Toxomerus.floralis_PA3_allRun_GBM	447	446	655	95.745	95.745	81.702	87.66	87.66	97.305	0.834	0.974	0.818	NA	NA	NA
Toxomerus.floralis_PA3_allRun_GLM	566	569	655	81.277	81.277	71.064	80.993	81.277	87.092	0.623	0.886	0.567	NA	NA	NA
Toxomerus.floralis_PA3_allRun_MARS	420	420	700	90.213	90.213	75.319	79.574	79.574	91.064	0.698	0.925	0.659	NA	NA	NA
Toxomerus.floralis_PA3_allRun_MAXENT	104.5	6.5	691	71.489	83.83	61.277	88.936	78.298	99.433	0.617	0.896	0.693	NA	NA	NA
Toxomerus.floralis_PA3_allRun_MAXNET	397	393.5	510	83.83	84.255	63.404	86.95	86.525	97.73	0.705	0.934	0.679	NA	NA	NA
Toxomerus.floralis_PA3_allRun_RF	364	369	384	100	100	99.574	98.582	98.723	98.865	0.986	1	0.975	NA	NA	NA
Toxomerus.floralis_PA3_allRun_SRE	495	500	495	78.298	78.298	78.298	71.064	71.064	71.064	0.494	0.747	0.406	NA	NA	NA
Toxomerus.floralis_PA3_allRun_XGBOOST	628	629	782	82.979	82.979	74.043	87.801	87.801	94.894	0.708	0.936	0.715	NA	NA	NA
Toxomerus.floralis_PA4_RUN1_ANN	334	343.5	782	91.489	90.957	57.979	73.227	74.113	94.504	0.649	0.906	0.574	0.61	0.902	0.567
Toxomerus.floralis_PA4_RUN1_CTA	455	458.5	707	95.213	95.213	93.085	88.121	88.121	89.184	0.833	0.959	0.758	0.652	0.895	0.592
Toxomerus.floralis_PA4_RUN1_FDA	336	338.5	439	83.511	83.511	72.872	82.801	83.156	92.376	0.665	0.914	0.662	0.582	0.863	0.479
Toxomerus.floralis_PA4_RUN1_GAM	411	408.5	681	90.426	90.426	60.106	65.603	65.603	89.539	0.56	0.855	0.516	0.553	0.887	0.522
Toxomerus.floralis_PA4_RUN1_GBM	481	482.5	603	95.213	95.213	86.702	90.071	90.071	95.39	0.853	0.977	0.819	0.61	0.917	0.631
Toxomerus.floralis_PA4_RUN1_GLM	325	587	670	95.213	79.787	70.745	65.248	80.851	85.816	0.605	0.887	0.542	0.525	0.897	0.571
Toxomerus.floralis_PA4_RUN1_MARS	501	505.5	741	88.298	88.298	73.404	82.447	82.801	92.908	0.707	0.929	0.678	0.645	0.884	0.482
Toxomerus.floralis_PA4_RUN1_MAXENT	0	0.5	732	100	88.298	65.426	0	77.128	99.823	0.654	0.899	0.736	0.652	0.852	0.591
Toxomerus.floralis_PA4_RUN1_MAXNET	362	362.5	443	88.83	88.83	73.404	82.979	83.156	91.489	0.72	0.934	0.657	0.603	0.907	0.524
Toxomerus.floralis_PA4_RUN1_RF	403	403	403	100	100	100	99.468	99.468	99.468	0.995	1	0.989	0.652	0.919	0.648
Toxomerus.floralis_PA4_RUN1_SRE	495	500	495	78.191	78.191	78.191	74.468	74.468	74.468	0.527	0.763	0.445	0.355	0.677	0.298
Toxomerus.floralis_PA4_RUN1_XGBOOST	494	497	633	88.298	88.298	79.787	84.043	84.043	91.135	0.723	0.938	0.694	0.589	0.91	0.62
Toxomerus.floralis_PA4_RUN2_ANN	528	527.5	746	87.234	87.234	56.383	75.887	75.887	93.262	0.631	0.885	0.538	0.496	0.858	0.519
Toxomerus.floralis_PA4_RUN2_CTA	508.5	508.5	508.5	93.085	93.085	93.085	84.752	84.752	84.752	0.778	0.936	0.689	0.624	0.888	0.53
Toxomerus.floralis_PA4_RUN2_FDA	306	313	514.5	84.574	83.511	65.957	81.56	82.801	95.035	0.661	0.912	0.652	0.553	0.863	0.424
Toxomerus.floralis_PA4_RUN2_GAM	382	404	643	91.489	88.298	64.894	64.007	67.73	86.702	0.557	0.862	0.51	0.574	0.859	0.548
Toxomerus.floralis_PA4_RUN2_GBM	524	524.5	637	91.489	91.489	81.383	91.489	91.667	96.631	0.832	0.975	0.803	0.652	0.917	0.603
Toxomerus.floralis_PA4_RUN2_GLM	415	420.5	692	89.894	89.894	67.553	70.035	70.567	87.943	0.601	0.892	0.548	0.553	0.873	0.55
Toxomerus.floralis_PA4_RUN2_MARS	420	425	720	90.957	90.957	73.936	78.191	78.546	91.844	0.693	0.924	0.661	0.624	0.877	0.497
Toxomerus.floralis_PA4_RUN2_MAXENT	667	665.5	760	60.106	60.106	59.043	99.291	99.291	100	0.594	0.814	0.684	0.504	0.801	0.566
Toxomerus.floralis_PA4_RUN2_MAXNET	381	382.5	381	85.106	85.106	85.106	84.574	84.752	84.574	0.699	0.928	0.633	0.702	0.916	0.623
Toxomerus.floralis_PA4_RUN2_RF	384	338	384	99.468	100	99.468	99.468	98.936	99.468	0.989	1	0.986	0.652	0.931	0.648
Toxomerus.floralis_PA4_RUN2_SRE	495	500	495	77.66	77.66	77.66	71.277	71.277	71.277	0.489	0.745	0.404	0.362	0.681	0.305
Toxomerus.floralis_PA4_RUN2_XGBOOST	430.5	432	647	94.681	94.681	82.979	76.95	76.95	87.943	0.716	0.937	0.667	0.617	0.873	0.483
Toxomerus.floralis_PA4_RUN3_ANN	320	329	755	94.149	94.149	59.043	66.844	67.553	93.262	0.61	0.881	0.557	0.596	0.904	0.591
Toxomerus.floralis_PA4_RUN3_CTA	513	511.5	513	92.021	92.021	92.021	87.234	87.234	87.234	0.793	0.934	0.72	0.61	0.882	0.597
Toxomerus.floralis_PA4_RUN3_FDA	339	343	410	81.383	81.383	73.936	85.461	85.816	89.539	0.67	0.908	0.627	0.596	0.886	0.609
Toxomerus.floralis_PA4_RUN3_GAM	380	381.5	661	92.021	92.021	62.234	62.589	62.766	89.184	0.546	0.856	0.523	0.553	0.88	0.556
Toxomerus.floralis_PA4_RUN3_GBM	523	529.5	627	91.489	91.489	84.043	92.199	92.376	95.745	0.837	0.974	0.806	0.674	0.93	0.662
Toxomerus.floralis_PA4_RUN3_GLM	435	439	780	89.894	89.894	55.319	71.454	71.631	93.794	0.613	0.888	0.541	0.539	0.893	0.508
Toxomerus.floralis_PA4_RUN3_MARS	491	496.5	641	88.83	88.83	80.851	83.688	84.043	90.071	0.727	0.927	0.685	0.695	0.93	0.603
Toxomerus.floralis_PA4_RUN3_MAXENT	701	3.5	805	62.766	80.319	62.234	99.468	83.688	100	0.622	0.876	0.712	0.511	0.83	0.578
Toxomerus.floralis_PA4_RUN3_MAXNET	380.5	385.5	447	86.17	85.638	73.404	84.22	85.461	91.489	0.706	0.93	0.654	0.631	0.915	0.644
Toxomerus.floralis_PA4_RUN3_RF	393	391	393	99.468	99.468	99.468	99.291	99.291	99.291	0.988	1	0.982	0.589	0.931	0.615
Toxomerus.floralis_PA4_RUN3_SRE	495	500	495	78.191	78.191	78.191	73.759	73.759	73.759	0.52	0.76	0.437	0.355	0.677	0.321
Toxomerus.floralis_PA4_RUN3_XGBOOST	484	481	767.5	90.957	90.957	64.894	81.206	81.206	95.567	0.722	0.931	0.652	0.61	0.894	0.635
Toxomerus.floralis_PA4_RUN4_ANN	402	405.5	842	92.021	92.021	56.383	71.631	71.809	96.986	0.637	0.899	0.603	0.702	0.892	0.419
Toxomerus.floralis_PA4_RUN4_CTA	384	386.5	707	96.809	96.809	90.426	88.475	88.475	91.489	0.853	0.965	0.778	0.61	0.837	0.581
Toxomerus.floralis_PA4_RUN4_FDA	301	288	582	86.702	90.426	62.234	79.965	76.95	94.858	0.665	0.914	0.617	0.567	0.879	0.426
Toxomerus.floralis_PA4_RUN4_GAM	534	538.5	679	77.128	77.128	64.362	78.723	79.61	90.248	0.562	0.868	0.561	0.504	0.838	0.382
Toxomerus.floralis_PA4_RUN4_GBM	428	431.5	610	96.277	96.277	86.17	87.943	88.121	95.213	0.842	0.976	0.819	0.589	0.912	0.53
Toxomerus.floralis_PA4_RUN4_GLM	446	443.5	763	89.362	89.362	57.979	72.695	72.695	93.617	0.615	0.893	0.559	0.553	0.876	0.424
Toxomerus.floralis_PA4_RUN4_MARS	590	582.5	590	86.17	86.702	86.17	87.943	87.589	87.943	0.741	0.928	0.69	0.574	0.899	0.544
Toxomerus.floralis_PA4_RUN4_MAXENT	90	92.5	569	79.787	79.787	62.234	82.979	83.511	97.163	0.629	0.91	0.658	0.532	0.859	0.36
Toxomerus.floralis_PA4_RUN4_MAXNET	374	378	469	85.638	85.638	70.213	84.22	84.752	94.504	0.7	0.935	0.677	0.688	0.918	0.508
Toxomerus.floralis_PA4_RUN4_RF	372	373	372	99.468	99.468	99.468	99.468	99.468	99.468	0.989	0.999	0.986	0.433	0.902	0.459
Toxomerus.floralis_PA4_RUN4_SRE	495	500	495	77.128	77.128	77.128	73.404	73.404	73.404	0.505	0.753	0.425	0.454	0.727	0.386
Toxomerus.floralis_PA4_RUN4_XGBOOST	633.5	539	643	79.255	82.979	79.255	92.73	89.007	92.73	0.72	0.935	0.717	0.546	0.903	0.562
Toxomerus.floralis_PA4_RUN5_ANN	372	376	821	92.021	92.021	54.787	69.504	69.504	95.745	0.615	0.895	0.567	0.61	0.905	0.521
Toxomerus.floralis_PA4_RUN5_CTA	459	458.5	720	92.553	92.553	90.957	91.135	91.135	91.844	0.837	0.961	0.788	0.589	0.856	0.614
Toxomerus.floralis_PA4_RUN5_FDA	305	302.5	509	86.702	87.766	68.617	80.319	80.319	92.021	0.676	0.909	0.622	0.709	0.913	0.585
Toxomerus.floralis_PA4_RUN5_GAM	541	543	661	77.66	77.66	62.766	79.078	79.61	89.539	0.569	0.86	0.533	0.504	0.857	0.542
Toxomerus.floralis_PA4_RUN5_GBM	522	525.5	574	90.957	90.957	88.298	92.376	92.908	94.326	0.837	0.975	0.812	0.645	0.927	0.632
Toxomerus.floralis_PA4_RUN5_GLM	444	502.5	769	88.298	85.106	58.511	72.163	75.887	93.085	0.605	0.889	0.554	0.553	0.886	0.471
Toxomerus.floralis_PA4_RUN5_MARS	383	390	765	93.617	93.617	68.617	77.66	77.837	94.326	0.713	0.926	0.661	0.645	0.913	0.603
Toxomerus.floralis_PA4_RUN5_MAXENT	20	1.5	692	75.532	82.979	60.638	86.348	80.496	99.645	0.619	0.879	0.691	0.504	0.818	0.54
Toxomerus.floralis_PA4_RUN5_MAXNET	383	382.5	427	86.702	86.702	78.723	84.929	84.929	89.716	0.716	0.933	0.666	0.61	0.909	0.557
Toxomerus.floralis_PA4_RUN5_RF	383	386	383	99.468	99.468	99.468	99.291	99.291	99.291	0.988	0.999	0.982	0.624	0.935	0.677
Toxomerus.floralis_PA4_RUN5_SRE	495	500	495	78.191	78.191	78.191	74.113	74.113	74.113	0.523	0.762	0.441	0.39	0.695	0.337
Toxomerus.floralis_PA4_RUN5_XGBOOST	669	502	722	80.319	87.234	79.787	90.957	84.043	91.489	0.713	0.937	0.7	0.539	0.89	0.549
Toxomerus.floralis_PA4_RUN6_ANN	404	411.5	794	90.426	90.426	60.106	74.291	74.645	94.858	0.647	0.902	0.598	0.624	0.897	0.516
Toxomerus.floralis_PA4_RUN6_CTA	455	457	455	95.213	95.213	95.213	85.638	85.638	85.638	0.809	0.953	0.717	0.589	0.814	0.522
Toxomerus.floralis_PA4_RUN6_FDA	297	297.5	543	86.17	86.17	63.83	79.61	79.787	93.794	0.66	0.907	0.612	0.617	0.896	0.549
Toxomerus.floralis_PA4_RUN6_GAM	410	415	699	87.234	87.234	57.979	68.085	68.44	90.957	0.555	0.86	0.513	0.511	0.865	0.481
Toxomerus.floralis_PA4_RUN6_GBM	504	504.5	555	94.681	94.681	90.426	90.603	90.603	93.262	0.853	0.975	0.808	0.674	0.924	0.629
Toxomerus.floralis_PA4_RUN6_GLM	601	569	788	77.128	79.255	54.255	81.738	79.965	95.035	0.592	0.888	0.549	0.596	0.895	0.508
Toxomerus.floralis_PA4_RUN6_MARS	483	487.5	483	90.957	90.957	90.957	84.22	84.397	84.22	0.752	0.932	0.667	0.695	0.917	0.613
Toxomerus.floralis_PA4_RUN6_MAXENT	10	2.5	772	78.723	84.043	60.638	81.915	79.787	100	0.613	0.873	0.698	0.546	0.822	0.585
Toxomerus.floralis_PA4_RUN6_MAXNET	356	355.5	475	89.362	89.362	65.957	81.738	81.738	93.617	0.709	0.927	0.627	0.688	0.928	0.674
Toxomerus.floralis_PA4_RUN6_RF	373	371	433	99.468	99.468	98.404	99.113	99.113	99.823	0.986	1	0.986	0.681	0.935	0.733
Toxomerus.floralis_PA4_RUN6_SRE	495	500	495	77.66	77.66	77.66	72.163	72.163	72.163	0.498	0.749	0.414	0.518	0.759	0.422
Toxomerus.floralis_PA4_RUN6_XGBOOST	490.5	493.5	647	93.617	93.617	75	77.305	77.305	91.312	0.709	0.93	0.661	0.617	0.892	0.559
Toxomerus.floralis_PA4_RUN7_ANN	550	557	815	83.511	83.511	55.319	78.723	79.255	95.745	0.626	0.895	0.571	0.553	0.903	0.559
Toxomerus.floralis_PA4_RUN7_CTA	545	548	737	94.681	94.681	93.617	93.085	93.085	93.617	0.878	0.975	0.837	0.688	0.877	0.681
Toxomerus.floralis_PA4_RUN7_FDA	303	302.5	530	83.511	83.511	65.426	79.433	79.433	92.908	0.624	0.898	0.61	0.61	0.898	0.603
Toxomerus.floralis_PA4_RUN7_GAM	571	571.5	671	75.532	75.532	60.638	80.674	80.851	89.716	0.564	0.862	0.518	0.574	0.856	0.586
Toxomerus.floralis_PA4_RUN7_GBM	566	567.5	566	90.426	90.426	90.426	93.794	93.972	93.794	0.844	0.973	0.821	0.681	0.95	0.676
Toxomerus.floralis_PA4_RUN7_GLM	444	450.5	680	88.298	88.298	66.489	70.922	71.454	87.411	0.594	0.884	0.534	0.574	0.904	0.586
Toxomerus.floralis_PA4_RUN7_MARS	442	444	653	92.021	92.021	77.66	81.028	81.206	89.539	0.732	0.93	0.655	0.667	0.919	0.586
Toxomerus.floralis_PA4_RUN7_MAXENT	345	322	759	66.489	67.553	62.234	96.277	95.213	99.823	0.628	0.86	0.709	0.39	0.796	0.433
Toxomerus.floralis_PA4_RUN7_MAXNET	362	348.5	483	85.638	87.766	68.085	82.092	80.319	93.617	0.681	0.926	0.647	0.709	0.932	0.639
Toxomerus.floralis_PA4_RUN7_RF	343	339	399	100	100	98.404	99.113	99.113	100	0.991	1	0.989	0.745	0.952	0.746
Toxomerus.floralis_PA4_RUN7_SRE	495	500	495	77.128	77.128	77.128	71.986	71.986	71.986	0.491	0.746	0.408	0.369	0.684	0.321
Toxomerus.floralis_PA4_RUN7_XGBOOST	364	366.5	671.5	95.213	95.213	76.596	75.177	75.177	89.007	0.704	0.927	0.636	0.667	0.912	0.552
Toxomerus.floralis_PA4_RUN8_ANN	388	385.5	716.5	91.489	91.489	62.234	70.922	70.922	91.489	0.624	0.89	0.56	0.56	0.874	0.507
Toxomerus.floralis_PA4_RUN8_CTA	532	531	745	91.489	91.489	88.83	92.376	92.376	93.972	0.839	0.964	0.809	0.624	0.903	0.586
Toxomerus.floralis_PA4_RUN8_FDA	325	263.5	634	79.255	89.894	64.362	84.752	75.887	95.745	0.658	0.915	0.651	0.56	0.885	0.603
Toxomerus.floralis_PA4_RUN8_GAM	556	538	631	76.596	78.191	67.553	80.142	78.723	86.879	0.566	0.867	0.532	0.475	0.85	0.438
Toxomerus.floralis_PA4_RUN8_GBM	520.5	518.5	603	92.021	92.553	85.638	92.553	92.553	96.099	0.849	0.976	0.821	0.645	0.926	0.58
Toxomerus.floralis_PA4_RUN8_GLM	546	546.5	684	81.915	81.915	68.617	79.078	79.255	88.298	0.612	0.891	0.562	0.603	0.889	0.522
Toxomerus.floralis_PA4_RUN8_MARS	512	515.5	723	87.766	87.766	73.404	84.043	84.574	92.73	0.722	0.932	0.672	0.66	0.91	0.655
Toxomerus.floralis_PA4_RUN8_MAXENT	739	737	793	61.702	61.702	61.17	99.645	99.645	100	0.613	0.839	0.703	0.489	0.799	0.535
Toxomerus.floralis_PA4_RUN8_MAXNET	340	340	473	89.362	89.362	66.489	81.915	81.915	95.213	0.713	0.934	0.662	0.695	0.912	0.615
Toxomerus.floralis_PA4_RUN8_RF	382	379	382	100	100	100	99.468	99.468	99.468	0.995	1	0.989	0.631	0.93	0.631
Toxomerus.floralis_PA4_RUN8_SRE	495	500	495	77.66	77.66	77.66	70.567	70.567	70.567	0.482	0.741	0.395	0.567	0.784	0.494
Toxomerus.floralis_PA4_RUN8_XGBOOST	485	488.5	736	88.83	88.83	67.553	81.738	81.738	95.39	0.706	0.932	0.671	0.638	0.91	0.579
Toxomerus.floralis_PA4_RUN9_ANN	427	430.5	835	88.83	88.83	52.128	73.227	73.582	95.922	0.622	0.885	0.545	0.553	0.855	0.492
Toxomerus.floralis_PA4_RUN9_CTA	525	529	737	93.085	93.085	88.298	91.667	91.667	93.794	0.848	0.971	0.802	0.539	0.759	0.568
Toxomerus.floralis_PA4_RUN9_FDA	336	339	432	81.383	81.383	71.277	85.461	85.816	92.021	0.67	0.912	0.646	0.624	0.875	0.548
Toxomerus.floralis_PA4_RUN9_GAM	567	566.5	683	75.532	75.532	60.638	80.851	80.851	90.248	0.562	0.864	0.527	0.511	0.852	0.507
Toxomerus.floralis_PA4_RUN9_GBM	560	555	577	91.489	92.021	90.426	93.617	93.44	94.326	0.851	0.976	0.83	0.667	0.901	0.613
Toxomerus.floralis_PA4_RUN9_GLM	537	529.5	676	83.511	84.043	71.277	78.546	78.014	86.702	0.619	0.894	0.559	0.56	0.874	0.533
Toxomerus.floralis_PA4_RUN9_MARS	413	413.5	564	92.553	92.553	84.574	82.092	82.092	87.234	0.746	0.938	0.667	0.631	0.892	0.603
Toxomerus.floralis_PA4_RUN9_MAXENT	10	12.5	743	88.83	88.298	61.702	74.291	75.532	99.823	0.635	0.912	0.704	0.525	0.824	0.511
Toxomerus.floralis_PA4_RUN9_MAXNET	350	354	447	87.766	87.766	74.468	82.801	83.333	93.085	0.706	0.938	0.686	0.596	0.882	0.518
Toxomerus.floralis_PA4_RUN9_RF	394	395	394	99.468	99.468	99.468	99.645	99.645	99.645	0.991	0.999	0.989	0.624	0.914	0.62
Toxomerus.floralis_PA4_RUN9_SRE	495	500	495	76.064	76.064	76.064	73.759	73.759	73.759	0.498	0.749	0.421	0.475	0.738	0.411
Toxomerus.floralis_PA4_RUN9_XGBOOST	517	514	765	89.894	89.894	65.426	84.929	84.929	96.986	0.748	0.944	0.682	0.617	0.88	0.597
Toxomerus.floralis_PA4_RUN10_ANN	280	284	834	95.213	95.213	53.723	70.213	70.39	96.631	0.654	0.905	0.573	0.525	0.858	0.476
Toxomerus.floralis_PA4_RUN10_CTA	556	555	556	90.426	90.426	90.426	85.461	85.461	85.461	0.759	0.933	0.682	0.645	0.884	0.532
Toxomerus.floralis_PA4_RUN10_FDA	265	264.5	449	90.426	90.426	71.277	77.305	77.305	91.844	0.676	0.912	0.64	0.56	0.864	0.565
Toxomerus.floralis_PA4_RUN10_GAM	393	404.5	594	91.489	89.894	73.936	67.199	69.149	83.333	0.587	0.873	0.53	0.496	0.814	0.401
Toxomerus.floralis_PA4_RUN10_GBM	559	563	612	90.957	90.957	85.106	92.908	93.085	95.39	0.839	0.976	0.808	0.603	0.907	0.614
Toxomerus.floralis_PA4_RUN10_GLM	518	517.5	678	84.043	84.043	68.617	76.95	76.95	88.475	0.606	0.893	0.563	0.56	0.86	0.461
Toxomerus.floralis_PA4_RUN10_MARS	603	603.5	663	86.702	86.702	83.511	87.411	87.411	89.539	0.741	0.932	0.696	0.624	0.878	0.535
Toxomerus.floralis_PA4_RUN10_MAXENT	10	5.5	758	79.255	81.915	64.894	87.057	85.106	99.823	0.663	0.881	0.731	0.582	0.81	0.507
Toxomerus.floralis_PA4_RUN10_MAXNET	347	353.5	436	89.362	88.83	75	81.56	82.447	90.78	0.713	0.933	0.651	0.617	0.902	0.545
Toxomerus.floralis_PA4_RUN10_RF	404	401	404	99.468	99.468	99.468	99.468	99.468	99.468	0.989	0.999	0.986	0.645	0.911	0.636
Toxomerus.floralis_PA4_RUN10_SRE	495	500	495	78.723	78.723	78.723	71.986	71.986	71.986	0.507	0.754	0.419	0.44	0.72	0.369
Toxomerus.floralis_PA4_RUN10_XGBOOST	584	557.5	700	88.83	90.426	73.404	84.574	83.156	93.262	0.734	0.941	0.681	0.596	0.879	0.544
Toxomerus.floralis_PA4_allRun_ANN	403	404	739	91.915	91.915	57.447	69.787	69.787	93.05	0.617	0.881	0.544	NA	NA	NA
Toxomerus.floralis_PA4_allRun_CTA	492.5	489.5	492.5	91.915	91.915	91.915	86.95	86.95	86.95	0.789	0.935	0.715	NA	NA	NA
Toxomerus.floralis_PA4_allRun_FDA	284	288.5	457	87.234	86.809	71.064	77.589	78.723	91.206	0.654	0.909	0.63	NA	NA	NA
Toxomerus.floralis_PA4_allRun_GAM	563	398.5	673	75.745	89.787	61.277	80.284	66.241	89.787	0.56	0.862	0.521	NA	NA	NA
Toxomerus.floralis_PA4_allRun_GBM	530	531	556	91.489	91.489	88.511	91.348	91.631	92.908	0.831	0.971	0.791	NA	NA	NA
Toxomerus.floralis_PA4_allRun_GLM	543	543.5	692	81.277	81.277	66.809	77.872	78.44	88.227	0.597	0.889	0.545	NA	NA	NA
Toxomerus.floralis_PA4_allRun_MARS	422	422.5	623	92.34	92.34	82.128	80.709	80.709	88.936	0.73	0.933	0.675	NA	NA	NA
Toxomerus.floralis_PA4_allRun_MAXENT	10	4.5	772	76.596	80	57.872	85.106	83.262	99.858	0.617	0.873	0.671	NA	NA	NA
Toxomerus.floralis_PA4_allRun_MAXNET	376	373	479	87.234	87.66	66.809	84.113	83.972	94.326	0.713	0.931	0.651	NA	NA	NA
Toxomerus.floralis_PA4_allRun_RF	384	367	404	99.574	100	99.149	99.149	98.865	99.291	0.987	1	0.983	NA	NA	NA
Toxomerus.floralis_PA4_allRun_SRE	495	500	495	78.298	78.298	78.298	71.773	71.773	71.773	0.501	0.75	0.414	NA	NA	NA
Toxomerus.floralis_PA4_allRun_XGBOOST	625	621.5	715	78.298	78.298	77.021	90.355	90.355	91.206	0.687	0.931	0.675	NA	NA	NA
Toxomerus.floralis_PA5_RUN1_ANN	602	607.5	661	75	75	70.213	86.702	87.234	89.894	0.619	0.901	0.6	0.553	0.88	0.51
Toxomerus.floralis_PA5_RUN1_CTA	533	536.5	533	87.766	87.766	87.766	89.184	89.184	89.184	0.77	0.931	0.721	0.667	0.902	0.587
Toxomerus.floralis_PA5_RUN1_FDA	332	302	507	81.915	85.106	71.809	84.929	82.092	91.312	0.668	0.908	0.636	0.617	0.894	0.51
Toxomerus.floralis_PA5_RUN1_GAM	490	487.5	601	81.915	82.447	70.213	75	74.823	84.752	0.569	0.864	0.527	0.489	0.834	0.47
Toxomerus.floralis_PA5_RUN1_GBM	441.5	444	629	94.681	94.681	86.17	89.539	89.539	95.035	0.842	0.977	0.809	0.674	0.928	0.58
Toxomerus.floralis_PA5_RUN1_GLM	525.5	470.5	684	82.979	87.766	65.426	75.532	71.986	90.071	0.594	0.883	0.564	0.567	0.868	0.471
Toxomerus.floralis_PA5_RUN1_MARS	591	551.5	762	79.787	81.383	68.617	86.702	85.106	94.681	0.665	0.919	0.667	0.667	0.916	0.638
Toxomerus.floralis_PA5_RUN1_MAXENT	713	711	713	65.957	65.957	65.957	99.645	99.645	99.645	0.656	0.875	0.737	0.574	0.852	0.591
Toxomerus.floralis_PA5_RUN1_MAXNET	383	365	504	84.574	86.17	64.894	85.993	84.397	96.099	0.706	0.933	0.665	0.638	0.918	0.615
Toxomerus.floralis_PA5_RUN1_RF	378	376	378	99.468	99.468	99.468	98.936	98.936	98.936	0.984	0.999	0.975	0.667	0.93	0.635
Toxomerus.floralis_PA5_RUN1_SRE	495	500	495	78.723	78.723	78.723	68.794	68.794	68.794	0.475	0.738	0.383	0.433	0.716	0.353
Toxomerus.floralis_PA5_RUN1_XGBOOST	447	446.5	793	92.021	92.021	78.723	81.206	81.206	92.021	0.732	0.933	0.701	0.567	0.894	0.554
Toxomerus.floralis_PA5_RUN2_ANN	555	554.5	811	77.66	77.66	54.787	82.624	82.624	97.518	0.598	0.897	0.598	0.546	0.89	0.465
Toxomerus.floralis_PA5_RUN2_CTA	433.5	431.5	681	91.489	91.489	72.34	82.092	82.092	92.73	0.736	0.922	0.664	0.553	0.856	0.473
Toxomerus.floralis_PA5_RUN2_FDA	280	280.5	665	87.766	87.766	62.234	77.305	77.482	94.858	0.652	0.906	0.617	0.546	0.89	0.579
Toxomerus.floralis_PA5_RUN2_GAM	580	583.5	680	71.277	71.277	59.574	83.333	83.865	91.135	0.548	0.857	0.532	0.482	0.858	0.485
Toxomerus.floralis_PA5_RUN2_GBM	537	540.5	606	90.957	90.957	86.702	92.73	93.085	95.213	0.839	0.978	0.816	0.681	0.925	0.646
Toxomerus.floralis_PA5_RUN2_GLM	555	553.5	704	79.787	79.787	63.298	78.014	78.014	90.78	0.578	0.88	0.558	0.631	0.886	0.47
Toxomerus.floralis_PA5_RUN2_MARS	576	590	691	84.043	84.043	75.532	86.17	86.879	91.312	0.702	0.925	0.665	0.631	0.912	0.608
Toxomerus.floralis_PA5_RUN2_MAXENT	796	520.5	801	63.83	65.426	63.83	100	98.404	100	0.638	0.833	0.726	0.511	0.749	0.522
Toxomerus.floralis_PA5_RUN2_MAXNET	379	382.5	409	85.106	85.106	81.915	86.702	86.879	89.007	0.718	0.931	0.679	0.638	0.927	0.597
Toxomerus.floralis_PA5_RUN2_RF	363	359	363	99.468	99.468	99.468	99.468	99.468	99.468	0.989	1	0.986	0.652	0.921	0.597
Toxomerus.floralis_PA5_RUN2_SRE	495	500	495	76.596	76.596	76.596	67.021	67.021	67.021	0.436	0.718	0.348	0.582	0.791	0.456
Toxomerus.floralis_PA5_RUN2_XGBOOST	610	396.5	610	88.83	89.894	88.83	84.397	83.511	84.397	0.732	0.929	0.655	0.567	0.889	0.482
Toxomerus.floralis_PA5_RUN3_ANN	463	463.5	740	84.043	84.043	60.638	75.355	75.532	95.213	0.596	0.894	0.609	0.475	0.854	0.508
Toxomerus.floralis_PA5_RUN3_CTA	517	514.5	711	93.617	93.617	90.426	92.553	92.553	94.326	0.862	0.97	0.827	0.553	0.782	0.627
Toxomerus.floralis_PA5_RUN3_FDA	308	298.5	617	85.106	87.234	65.957	79.965	78.546	93.794	0.651	0.908	0.633	0.596	0.874	0.634
Toxomerus.floralis_PA5_RUN3_GAM	572	573.5	662	74.468	74.468	63.83	82.447	82.624	90.603	0.571	0.869	0.555	0.44	0.82	0.442
Toxomerus.floralis_PA5_RUN3_GBM	430	429.5	588	97.34	97.34	87.766	88.121	88.121	94.326	0.855	0.98	0.804	0.66	0.912	0.679
Toxomerus.floralis_PA5_RUN3_GLM	567	545.5	716	81.383	83.511	62.766	81.383	79.61	91.667	0.629	0.893	0.567	0.426	0.836	0.37
Toxomerus.floralis_PA5_RUN3_MARS	605	599.5	746	81.915	82.447	73.404	88.83	88.475	93.794	0.709	0.932	0.69	0.61	0.894	0.573
Toxomerus.floralis_PA5_RUN3_MAXENT	735	740.5	735	65.957	65.957	65.957	99.823	99.823	99.823	0.658	0.868	0.741	0.525	0.774	0.561
Toxomerus.floralis_PA5_RUN3_MAXNET	422	419	422	81.915	82.447	81.915	90.248	90.248	90.248	0.723	0.934	0.699	0.596	0.894	0.592
Toxomerus.floralis_PA5_RUN3_RF	399	400	399	99.468	99.468	99.468	100	100	100	0.995	1	0.996	0.617	0.918	0.664
Toxomerus.floralis_PA5_RUN3_SRE	495	500	495	77.128	77.128	77.128	73.404	73.404	73.404	0.505	0.753	0.425	0.348	0.674	0.297
Toxomerus.floralis_PA5_RUN3_XGBOOST	428	429.5	611.5	90.957	90.957	88.298	83.688	83.688	85.638	0.746	0.934	0.669	0.638	0.873	0.613
Toxomerus.floralis_PA5_RUN4_ANN	534	536.5	650	81.383	81.383	70.213	80.851	81.206	90.071	0.622	0.902	0.603	0.447	0.868	0.482
Toxomerus.floralis_PA5_RUN4_CTA	471	470	707	90.957	90.957	88.83	86.702	86.702	87.766	0.777	0.933	0.706	0.567	0.85	0.565
Toxomerus.floralis_PA5_RUN4_FDA	440	440	473	77.66	77.66	75.532	90.248	90.248	91.489	0.679	0.911	0.668	0.525	0.875	0.511
Toxomerus.floralis_PA5_RUN4_GAM	571	574.5	661	74.468	74.468	63.298	83.156	83.511	90.957	0.578	0.865	0.56	0.426	0.835	0.456
Toxomerus.floralis_PA5_RUN4_GBM	386	370	651	96.277	96.809	82.979	86.702	86.17	96.099	0.83	0.976	0.805	0.638	0.932	0.644
Toxomerus.floralis_PA5_RUN4_GLM	588	605.5	608	78.723	77.128	76.064	82.801	84.929	84.929	0.615	0.885	0.57	0.567	0.873	0.544
Toxomerus.floralis_PA5_RUN4_MARS	584	580.5	664	84.574	84.574	78.723	87.411	87.411	91.489	0.72	0.932	0.692	0.603	0.916	0.615
Toxomerus.floralis_PA5_RUN4_MAXENT	774	775	774	68.085	68.085	68.085	100	100	100	0.681	0.881	0.762	0.496	0.788	0.547
Toxomerus.floralis_PA5_RUN4_MAXNET	342.5	341	434	89.362	90.426	78.191	81.383	81.383	90.957	0.716	0.934	0.679	0.61	0.898	0.54
Toxomerus.floralis_PA5_RUN4_RF	368	368	368	99.468	99.468	99.468	99.113	99.113	99.113	0.986	1	0.979	0.603	0.936	0.62
Toxomerus.floralis_PA5_RUN4_SRE	495	500	495	76.596	76.596	76.596	69.326	69.326	69.326	0.459	0.73	0.374	0.511	0.755	0.414
Toxomerus.floralis_PA5_RUN4_XGBOOST	559	557.5	622.5	85.638	85.638	84.043	88.475	88.475	89.362	0.741	0.932	0.697	0.574	0.896	0.554
Toxomerus.floralis_PA5_RUN5_ANN	613	606.5	788	76.596	77.128	57.979	86.702	86.348	96.809	0.635	0.903	0.614	0.511	0.858	0.444
Toxomerus.floralis_PA5_RUN5_CTA	484	483	484	88.298	88.298	88.298	79.078	79.078	79.078	0.674	0.888	0.576	0.553	0.819	0.5
Toxomerus.floralis_PA5_RUN5_FDA	297	299.5	670	85.106	85.106	63.83	78.723	79.61	96.277	0.644	0.909	0.656	0.574	0.889	0.578
Toxomerus.floralis_PA5_RUN5_GAM	590	587	660	71.809	72.34	65.957	84.574	84.397	90.248	0.564	0.867	0.571	0.482	0.821	0.453
Toxomerus.floralis_PA5_RUN5_GBM	404	405	658	96.809	96.809	81.383	87.411	87.589	96.631	0.844	0.978	0.803	0.66	0.927	0.662
Toxomerus.floralis_PA5_RUN5_GLM	545	546.5	624	81.383	81.383	75	78.546	78.723	84.752	0.599	0.888	0.555	0.603	0.853	0.48
Toxomerus.floralis_PA5_RUN5_MARS	534	535	614	87.234	87.234	84.043	85.106	85.284	88.475	0.725	0.931	0.682	0.631	0.896	0.569
Toxomerus.floralis_PA5_RUN5_MAXENT	758	663.5	767	66.489	67.021	66.489	100	99.468	100	0.665	0.859	0.749	0.376	0.76	0.424
Toxomerus.floralis_PA5_RUN5_MAXNET	389	372	456	84.043	85.638	73.404	87.411	86.348	93.262	0.716	0.935	0.681	0.638	0.889	0.537
Toxomerus.floralis_PA5_RUN5_RF	369	369	369	100	100	100	99.645	99.645	99.645	0.996	1	0.993	0.674	0.928	0.683
Toxomerus.floralis_PA5_RUN5_SRE	495	500	495	77.128	77.128	77.128	70.745	70.745	70.745	0.479	0.739	0.394	0.447	0.723	0.352
Toxomerus.floralis_PA5_RUN5_XGBOOST	466	458.5	734	90.957	90.957	82.447	82.624	82.624	89.894	0.736	0.941	0.694	0.617	0.881	0.569
Toxomerus.floralis_PA5_RUN6_ANN	482	562.5	842	80.851	77.128	52.66	76.95	81.56	97.518	0.583	0.894	0.579	0.624	0.906	0.552
Toxomerus.floralis_PA5_RUN6_CTA	409	407	683	93.085	93.085	86.702	85.816	85.816	89.894	0.789	0.944	0.725	0.61	0.871	0.563
Toxomerus.floralis_PA5_RUN6_FDA	302	301	422	85.106	85.106	75.532	80.319	80.319	87.943	0.651	0.906	0.611	0.645	0.905	0.575
Toxomerus.floralis_PA5_RUN6_GAM	544	496.5	699	74.468	79.787	55.319	78.014	74.823	92.199	0.535	0.851	0.511	0.539	0.88	0.492
Toxomerus.floralis_PA5_RUN6_GBM	532	529.5	689	90.957	91.489	82.447	92.908	92.908	97.163	0.839	0.979	0.821	0.617	0.919	0.638
Toxomerus.floralis_PA5_RUN6_GLM	575	574.5	624	79.255	79.255	72.872	79.787	79.787	84.929	0.589	0.875	0.539	0.61	0.906	0.55
Toxomerus.floralis_PA5_RUN6_MARS	492	487	592	88.83	89.362	83.511	82.447	82.27	87.766	0.713	0.922	0.668	0.674	0.896	0.559
Toxomerus.floralis_PA5_RUN6_MAXENT	666	669.5	760	68.617	68.617	68.085	99.645	99.645	100	0.683	0.859	0.762	0.546	0.789	0.544
Toxomerus.floralis_PA5_RUN6_MAXNET	357	355.5	468	87.766	87.766	73.936	83.333	83.333	93.085	0.711	0.932	0.682	0.738	0.94	0.597
Toxomerus.floralis_PA5_RUN6_RF	323	325	389	100	100	98.404	98.404	98.404	99.468	0.984	1	0.979	0.66	0.928	0.648
Toxomerus.floralis_PA5_RUN6_SRE	495	500	495	77.66	77.66	77.66	66.489	66.489	66.489	0.441	0.721	0.35	0.489	0.745	0.39
Toxomerus.floralis_PA5_RUN6_XGBOOST	587.5	590.5	715	84.574	84.574	78.723	88.652	88.652	91.844	0.732	0.936	0.698	0.61	0.897	0.597
Toxomerus.floralis_PA5_RUN7_ANN	557	566.5	743	77.128	77.128	55.851	82.979	83.333	95.213	0.603	0.89	0.57	0.645	0.916	0.615
Toxomerus.floralis_PA5_RUN7_CTA	485	486.5	708	88.298	88.298	84.574	86.879	86.879	88.83	0.752	0.926	0.692	0.773	0.938	0.709
Toxomerus.floralis_PA5_RUN7_FDA	436	436.5	650	75.532	75.532	65.957	89.894	89.894	95.922	0.654	0.903	0.667	0.688	0.913	0.62
Toxomerus.floralis_PA5_RUN7_GAM	534	504.5	669	72.872	78.191	59.574	76.241	73.582	89.894	0.516	0.846	0.503	0.667	0.894	0.574
Toxomerus.floralis_PA5_RUN7_GBM	398.5	407	602	96.277	96.277	82.979	85.106	85.284	94.149	0.814	0.972	0.773	0.752	0.969	0.764
Toxomerus.floralis_PA5_RUN7_GLM	533	533.5	632	82.447	82.447	71.277	75	75.177	84.752	0.576	0.871	0.533	0.638	0.917	0.582
Toxomerus.floralis_PA5_RUN7_MARS	461	463	651	89.894	89.894	77.66	80.851	81.206	89.539	0.711	0.92	0.655	0.688	0.921	0.645
Toxomerus.floralis_PA5_RUN7_MAXENT	756.5	754	756.5	68.085	68.085	68.085	100	100	100	0.681	0.867	0.762	0.638	0.84	0.662
Toxomerus.floralis_PA5_RUN7_MAXNET	360	361	471	86.702	86.702	70.745	81.738	82.092	92.908	0.688	0.924	0.657	0.73	0.949	0.696
Toxomerus.floralis_PA5_RUN7_RF	357	360	357	100	100	100	99.113	99.113	99.113	0.991	1	0.982	0.787	0.966	0.755
Toxomerus.floralis_PA5_RUN7_SRE	495	500	495	77.66	77.66	77.66	68.262	68.262	68.262	0.459	0.73	0.369	0.482	0.741	0.382
Toxomerus.floralis_PA5_RUN7_XGBOOST	675	672.5	675	82.447	82.447	82.447	88.298	88.298	88.298	0.707	0.925	0.668	0.709	0.941	0.667
Toxomerus.floralis_PA5_RUN8_ANN	671	672.5	671	70.213	70.213	70.213	90.957	91.135	90.957	0.612	0.897	0.617	0.447	0.88	0.467
Toxomerus.floralis_PA5_RUN8_CTA	579	580.5	579	88.83	88.83	88.83	84.752	84.752	84.752	0.736	0.92	0.66	0.525	0.851	0.5
Toxomerus.floralis_PA5_RUN8_FDA	429	429.5	605	77.128	77.128	70.745	88.298	88.298	93.617	0.654	0.915	0.666	0.518	0.826	0.559
Toxomerus.floralis_PA5_RUN8_GAM	502	500	673	79.255	79.787	60.638	76.418	76.241	90.957	0.56	0.864	0.538	0.468	0.835	0.515
Toxomerus.floralis_PA5_RUN8_GBM	576	577	663	89.894	89.894	84.043	93.972	93.972	96.631	0.839	0.979	0.823	0.589	0.904	0.578
Toxomerus.floralis_PA5_RUN8_GLM	558	558.5	647	80.851	80.851	69.681	79.433	79.433	86.879	0.603	0.887	0.549	0.596	0.862	0.507
Toxomerus.floralis_PA5_RUN8_MARS	522	525	652	88.298	88.298	82.979	86.879	86.879	90.603	0.752	0.935	0.709	0.589	0.874	0.574
Toxomerus.floralis_PA5_RUN8_MAXENT	757	757.5	757	63.83	63.83	63.83	100	100	100	0.638	0.835	0.726	0.489	0.761	0.535
Toxomerus.floralis_PA5_RUN8_MAXNET	404	401.5	455	83.511	84.043	76.596	89.184	89.007	93.617	0.729	0.94	0.708	0.61	0.883	0.621
Toxomerus.floralis_PA5_RUN8_RF	374	373	389	100	100	99.468	99.468	99.468	99.823	0.995	1	0.993	0.603	0.922	0.639
Toxomerus.floralis_PA5_RUN8_SRE	495	500	495	76.596	76.596	76.596	68.972	68.972	68.972	0.456	0.728	0.37	0.496	0.748	0.427
Toxomerus.floralis_PA5_RUN8_XGBOOST	449	447	654	89.362	89.362	84.043	84.752	84.752	89.362	0.741	0.94	0.697	0.667	0.874	0.62
Toxomerus.floralis_PA5_RUN9_ANN	536	542	673	77.128	77.128	65.426	81.383	81.738	91.135	0.585	0.893	0.581	0.667	0.91	0.597
Toxomerus.floralis_PA5_RUN9_CTA	522	520	522	87.766	87.766	87.766	89.894	89.894	89.894	0.777	0.921	0.732	0.723	0.916	0.671
Toxomerus.floralis_PA5_RUN9_FDA	361	360.5	697	77.66	77.66	58.511	84.397	84.397	95.39	0.621	0.896	0.594	0.674	0.918	0.644
Toxomerus.floralis_PA5_RUN9_GAM	550	574.5	660	73.936	71.809	62.766	80.674	83.333	88.83	0.548	0.853	0.528	0.496	0.872	0.507
Toxomerus.floralis_PA5_RUN9_GBM	419	425	680	96.277	96.277	78.723	86.879	87.234	97.34	0.833	0.974	0.796	0.759	0.956	0.733
Toxomerus.floralis_PA5_RUN9_GLM	537	511	677	80.851	84.043	64.894	76.241	73.404	89.539	0.573	0.876	0.554	0.652	0.904	0.529
Toxomerus.floralis_PA5_RUN9_MARS	484	488	685	89.894	89.894	77.128	82.801	83.156	91.844	0.727	0.925	0.686	0.709	0.918	0.667
Toxomerus.floralis_PA5_RUN9_MAXENT	760	766.5	760	63.83	63.83	63.83	99.645	100	99.645	0.637	0.839	0.722	0.667	0.853	0.691
Toxomerus.floralis_PA5_RUN9_MAXNET	358	361.5	463	87.234	87.234	72.34	82.27	82.624	92.376	0.697	0.928	0.658	0.716	0.938	0.65
Toxomerus.floralis_PA5_RUN9_RF	398	396	398	99.468	99.468	99.468	99.645	99.645	99.645	0.991	1	0.989	0.667	0.951	0.691
Toxomerus.floralis_PA5_RUN9_SRE	495	500	495	77.66	77.66	77.66	65.071	65.071	65.071	0.427	0.714	0.335	0.61	0.805	0.478
Toxomerus.floralis_PA5_RUN9_XGBOOST	564	642	658	85.638	85.638	69.149	83.156	83.333	93.085	0.688	0.919	0.644	0.78	0.935	0.657
Toxomerus.floralis_PA5_RUN10_ANN	375	371	723	89.894	90.426	69.149	73.404	73.05	91.312	0.635	0.906	0.614	0.574	0.888	0.544
Toxomerus.floralis_PA5_RUN10_CTA	519	518	519	87.766	87.766	87.766	86.17	86.17	86.17	0.739	0.92	0.674	0.603	0.889	0.503
Toxomerus.floralis_PA5_RUN10_FDA	299	304	730	87.766	87.766	61.702	79.787	80.496	95.567	0.677	0.903	0.625	0.589	0.896	0.646
Toxomerus.floralis_PA5_RUN10_GAM	490	469	659	81.915	84.043	63.298	72.872	71.099	88.121	0.548	0.859	0.516	0.447	0.85	0.568
Toxomerus.floralis_PA5_RUN10_GBM	454	454.5	567	95.213	95.213	90.426	89.007	89.362	92.908	0.846	0.977	0.802	0.66	0.92	0.587
Toxomerus.floralis_PA5_RUN10_GLM	576	573	706	79.255	79.787	63.298	79.965	79.787	90.248	0.594	0.884	0.549	0.596	0.869	0.496
Toxomerus.floralis_PA5_RUN10_MARS	529	535	669	89.362	89.362	78.723	83.865	84.043	90.957	0.732	0.926	0.683	0.553	0.884	0.541
Toxomerus.floralis_PA5_RUN10_MAXENT	582	586	651	67.553	67.553	66.489	99.113	99.291	99.645	0.667	0.878	0.742	0.652	0.85	0.662
Toxomerus.floralis_PA5_RUN10_MAXNET	361	374.5	455	87.766	86.702	76.596	84.043	85.638	92.376	0.722	0.935	0.69	0.567	0.911	0.625
Toxomerus.floralis_PA5_RUN10_RF	343	343	423	100	100	98.936	98.936	98.936	99.823	0.989	1	0.989	0.631	0.92	0.626
Toxomerus.floralis_PA5_RUN10_SRE	495	500	495	77.66	77.66	77.66	69.149	69.149	69.149	0.468	0.734	0.379	0.426	0.713	0.33
Toxomerus.floralis_PA5_RUN10_XGBOOST	455	456.5	604	89.362	89.362	88.298	82.092	82.092	82.801	0.715	0.922	0.628	0.553	0.878	0.471
Toxomerus.floralis_PA5_allRun_ANN	502	502.5	720	83.404	83.404	54.894	74.468	74.61	94.894	0.58	0.882	0.553	NA	NA	NA
Toxomerus.floralis_PA5_allRun_CTA	544	541	719	94.894	94.894	92.766	91.348	91.348	92.34	0.862	0.959	0.809	NA	NA	NA
Toxomerus.floralis_PA5_allRun_FDA	321	320.5	483	82.553	82.553	72.34	82.979	82.979	89.645	0.651	0.907	0.613	NA	NA	NA
Toxomerus.floralis_PA5_allRun_GAM	511	500.5	681	77.872	79.574	59.574	76.312	75.319	91.348	0.542	0.858	0.531	NA	NA	NA
Toxomerus.floralis_PA5_allRun_GBM	395	394	690	97.021	97.021	77.872	85.816	85.816	97.163	0.828	0.973	0.786	NA	NA	NA
Toxomerus.floralis_PA5_allRun_GLM	526	573.5	625	82.979	79.149	72.766	75.887	80.284	84.539	0.589	0.882	0.541	NA	NA	NA
Toxomerus.floralis_PA5_allRun_MARS	523	491	683	86.809	88.936	75.745	84.823	82.837	91.773	0.716	0.928	0.674	NA	NA	NA
Toxomerus.floralis_PA5_allRun_MAXENT	688	669.5	703	64.681	65.106	64.681	99.574	99.291	99.716	0.644	0.867	0.728	NA	NA	NA
Toxomerus.floralis_PA5_allRun_MAXNET	388	401.5	453	83.83	82.979	74.894	86.383	87.66	92.057	0.704	0.933	0.676	NA	NA	NA
Toxomerus.floralis_PA5_allRun_RF	343	342	404	100	100	99.149	98.865	98.865	99.574	0.989	1	0.986	NA	NA	NA
Toxomerus.floralis_PA5_allRun_SRE	495	500	495	78.298	78.298	78.298	68.085	68.085	68.085	0.464	0.732	0.372	NA	NA	NA
Toxomerus.floralis_PA5_allRun_XGBOOST	484.5	482	589	84.681	84.681	84.255	86.099	86.099	86.383	0.708	0.925	0.652	NA	NA	NA
Toxomerus.floralis_PA6_RUN1_ANN	358	393	814	94.149	93.085	58.511	69.149	70.39	96.099	0.633	0.899	0.606	0.532	0.835	0.415
Toxomerus.floralis_PA6_RUN1_CTA	505	502	505	90.957	90.957	90.957	92.553	92.553	92.553	0.835	0.959	0.8	0.56	0.861	0.523
Toxomerus.floralis_PA6_RUN1_FDA	383	380.5	415	76.596	76.596	75	89.539	89.539	90.78	0.661	0.909	0.655	0.454	0.814	0.471
Toxomerus.floralis_PA6_RUN1_GAM	643	507.5	643	70.213	80.851	70.213	89.539	79.255	89.539	0.598	0.881	0.594	0.418	0.811	0.424
Toxomerus.floralis_PA6_RUN1_GBM	544	542.5	544	90.957	90.957	90.957	94.149	94.149	94.149	0.851	0.976	0.828	0.631	0.914	0.614
Toxomerus.floralis_PA6_RUN1_GLM	631	626	691	75.532	76.064	70.745	87.234	87.057	89.539	0.628	0.9	0.604	0.418	0.84	0.368
Toxomerus.floralis_PA6_RUN1_MARS	502	504.5	612	87.766	87.766	81.915	82.979	83.156	87.589	0.707	0.928	0.653	0.525	0.855	0.446
Toxomerus.floralis_PA6_RUN1_MAXENT	669	667	669	68.617	68.617	68.617	99.468	99.468	99.468	0.681	0.892	0.756	0.447	0.787	0.481
Toxomerus.floralis_PA6_RUN1_MAXNET	314	304	448	92.021	92.553	71.809	77.128	76.773	93.262	0.691	0.931	0.668	0.567	0.872	0.445
Toxomerus.floralis_PA6_RUN1_RF	323	326	424	100	100	97.34	98.404	98.404	99.468	0.984	0.999	0.972	0.589	0.915	0.654
Toxomerus.floralis_PA6_RUN1_SRE	495	500	495	77.66	77.66	77.66	69.326	69.326	69.326	0.47	0.735	0.381	0.433	0.716	0.33
Toxomerus.floralis_PA6_RUN1_XGBOOST	603	606.5	701	89.894	89.894	74.468	87.411	87.411	94.149	0.773	0.945	0.708	0.56	0.867	0.535
Toxomerus.floralis_PA6_RUN2_ANN	325	328	737	95.745	95.745	58.511	65.071	65.248	93.44	0.608	0.89	0.563	0.546	0.899	0.574
Toxomerus.floralis_PA6_RUN2_CTA	508	509	743	97.34	97.34	92.553	90.248	90.248	92.73	0.876	0.97	0.814	0.624	0.847	0.676
Toxomerus.floralis_PA6_RUN2_FDA	393	391.5	418	79.255	79.255	76.596	88.475	88.475	90.248	0.677	0.91	0.656	0.624	0.883	0.565
Toxomerus.floralis_PA6_RUN2_GAM	523	523	644	78.723	78.723	64.894	76.95	76.95	87.943	0.557	0.864	0.527	0.582	0.883	0.625
Toxomerus.floralis_PA6_RUN2_GBM	507	504	585	94.149	94.681	89.894	93.085	92.553	95.567	0.872	0.979	0.846	0.688	0.926	0.741
Toxomerus.floralis_PA6_RUN2_GLM	460	461.5	601	88.298	88.298	76.064	73.936	74.291	82.979	0.624	0.89	0.544	0.56	0.885	0.587
Toxomerus.floralis_PA6_RUN2_MARS	464	492.5	756	89.362	87.234	68.617	78.723	81.206	93.262	0.683	0.923	0.638	0.645	0.871	0.585
Toxomerus.floralis_PA6_RUN2_MAXENT	593	592	643	64.894	64.894	63.83	98.582	98.582	99.113	0.635	0.865	0.709	0.553	0.864	0.574
Toxomerus.floralis_PA6_RUN2_MAXNET	334	337.5	450	90.957	90.957	74.468	78.369	78.723	92.021	0.691	0.934	0.674	0.652	0.902	0.609
Toxomerus.floralis_PA6_RUN2_RF	369	381	389	100	100	99.468	98.759	99.113	99.113	0.988	1	0.979	0.667	0.923	0.667
Toxomerus.floralis_PA6_RUN2_SRE	495	500	495	76.596	76.596	76.596	68.617	68.617	68.617	0.452	0.726	0.366	0.39	0.695	0.314
Toxomerus.floralis_PA6_RUN2_XGBOOST	517	518	604	92.553	92.553	80.851	80.496	80.496	88.652	0.73	0.94	0.662	0.652	0.893	0.554
Toxomerus.floralis_PA6_RUN3_ANN	425	427.5	814	90.426	90.426	51.064	69.858	70.035	96.277	0.603	0.886	0.542	0.589	0.898	0.644
Toxomerus.floralis_PA6_RUN3_CTA	529	528.5	748	85.106	85.106	69.681	84.752	84.752	92.376	0.699	0.917	0.636	0.652	0.896	0.592
Toxomerus.floralis_PA6_RUN3_FDA	311	312.5	575	83.511	83.511	66.489	81.383	81.56	93.972	0.649	0.905	0.637	0.66	0.923	0.62
Toxomerus.floralis_PA6_RUN3_GAM	463	456	645	83.511	84.574	64.894	73.404	72.872	88.475	0.571	0.867	0.535	0.532	0.868	0.497
Toxomerus.floralis_PA6_RUN3_GBM	485.5	518.5	559	92.553	92.021	88.298	89.894	91.489	94.504	0.833	0.974	0.815	0.759	0.949	0.728
Toxomerus.floralis_PA6_RUN3_GLM	508	497	658	82.979	84.043	70.213	77.837	77.305	87.943	0.61	0.889	0.571	0.553	0.884	0.493
Toxomerus.floralis_PA6_RUN3_MARS	472	472	633	89.362	89.362	77.128	81.206	81.206	89.184	0.706	0.924	0.643	0.638	0.912	0.556
Toxomerus.floralis_PA6_RUN3_MAXENT	696.5	714.5	696.5	67.021	67.021	67.021	99.645	99.823	99.645	0.667	0.856	0.746	0.652	0.885	0.667
Toxomerus.floralis_PA6_RUN3_MAXNET	356	357	416	89.894	89.894	78.191	78.901	78.901	87.411	0.688	0.924	0.623	0.674	0.936	0.649
Toxomerus.floralis_PA6_RUN3_RF	383	382	383	100	100	100	98.936	98.936	98.936	0.989	1	0.979	0.809	0.957	0.814
Toxomerus.floralis_PA6_RUN3_SRE	495	500	495	77.66	77.66	77.66	66.844	66.844	66.844	0.445	0.723	0.354	0.461	0.73	0.359
Toxomerus.floralis_PA6_RUN3_XGBOOST	616	616.5	703	83.511	83.511	65.957	84.22	84.22	95.035	0.677	0.926	0.652	0.652	0.906	0.626
Toxomerus.floralis_PA6_RUN4_ANN	346	344	750	92.553	92.553	57.979	69.504	69.504	95.39	0.615	0.902	0.589	0.539	0.88	0.522
Toxomerus.floralis_PA6_RUN4_CTA	502	503.5	502	89.362	89.362	89.362	87.411	87.411	87.411	0.768	0.941	0.704	0.383	0.782	0.329
Toxomerus.floralis_PA6_RUN4_FDA	329	306	567	82.979	85.638	68.085	83.688	81.383	93.794	0.668	0.909	0.651	0.61	0.895	0.708
Toxomerus.floralis_PA6_RUN4_GAM	474	509.5	655	83.511	81.383	67.021	73.582	76.596	88.475	0.573	0.873	0.548	0.539	0.84	0.517
Toxomerus.floralis_PA6_RUN4_GBM	544	544.5	596	92.021	92.021	88.298	93.972	94.149	96.631	0.862	0.981	0.854	0.638	0.918	0.646
Toxomerus.floralis_PA6_RUN4_GLM	512	499	682	84.043	85.638	68.085	77.305	76.596	88.652	0.613	0.889	0.566	0.525	0.884	0.586
Toxomerus.floralis_PA6_RUN4_MARS	504	517.5	715	87.234	86.702	75.532	84.22	85.106	92.199	0.716	0.93	0.683	0.638	0.911	0.643
Toxomerus.floralis_PA6_RUN4_MAXENT	639	421	649	66.489	68.085	66.489	99.645	98.05	99.645	0.661	0.868	0.742	0.582	0.791	0.597
Toxomerus.floralis_PA6_RUN4_MAXNET	367	370.5	434	87.234	87.234	77.128	82.801	83.511	91.135	0.702	0.933	0.677	0.702	0.912	0.592
Toxomerus.floralis_PA6_RUN4_RF	384	393	414	100	100	99.468	99.113	99.468	99.645	0.991	1	0.989	0.589	0.911	0.569
Toxomerus.floralis_PA6_RUN4_SRE	495	500	495	77.128	77.128	77.128	68.44	68.44	68.44	0.456	0.728	0.368	0.411	0.706	0.337
Toxomerus.floralis_PA6_RUN4_XGBOOST	591	591.5	611	89.894	89.894	82.447	87.589	87.589	92.199	0.775	0.951	0.732	0.539	0.853	0.497
Toxomerus.floralis_PA6_RUN5_ANN	368	371	847	93.085	93.085	51.064	68.085	68.262	97.518	0.612	0.891	0.564	0.61	0.893	0.528
Toxomerus.floralis_PA6_RUN5_CTA	455	458.5	707	95.213	95.213	92.021	90.248	90.248	91.844	0.855	0.964	0.795	0.56	0.806	0.516
Toxomerus.floralis_PA6_RUN5_FDA	396	390.5	473	76.596	77.128	70.213	89.007	88.83	92.908	0.66	0.909	0.65	0.631	0.917	0.646
Toxomerus.floralis_PA6_RUN5_GAM	523	525	644	79.255	78.723	65.957	78.014	78.546	87.589	0.569	0.866	0.533	0.553	0.875	0.574
Toxomerus.floralis_PA6_RUN5_GBM	523	528.5	619	91.489	91.489	85.106	92.908	93.262	96.277	0.844	0.976	0.831	0.695	0.944	0.667
Toxomerus.floralis_PA6_RUN5_GLM	479	479	658	85.638	85.638	68.617	74.823	74.823	87.766	0.605	0.885	0.554	0.617	0.909	0.608
Toxomerus.floralis_PA6_RUN5_MARS	524	528	827	85.106	85.106	61.17	83.333	83.688	96.277	0.686	0.921	0.633	0.688	0.914	0.603
Toxomerus.floralis_PA6_RUN5_MAXENT	84	113.5	794	73.936	73.404	63.298	90.248	91.312	100	0.642	0.864	0.721	0.624	0.845	0.597
Toxomerus.floralis_PA6_RUN5_MAXNET	329	335.5	509	91.489	91.489	60.106	77.66	78.369	96.454	0.695	0.925	0.627	0.688	0.944	0.672
Toxomerus.floralis_PA6_RUN5_RF	363	361	383	100	100	98.936	98.759	98.759	99.291	0.988	0.999	0.979	0.667	0.94	0.676
Toxomerus.floralis_PA6_RUN5_SRE	495	500	495	76.596	76.596	76.596	68.972	68.972	68.972	0.456	0.728	0.37	0.468	0.734	0.367
Toxomerus.floralis_PA6_RUN5_XGBOOST	534	535	773	78.723	78.723	68.617	89.539	89.539	95.567	0.683	0.932	0.683	0.525	0.888	0.579
Toxomerus.floralis_PA6_RUN6_ANN	453	453.5	748	89.894	89.894	55.851	68.794	69.149	94.858	0.59	0.882	0.561	0.603	0.883	0.54
Toxomerus.floralis_PA6_RUN6_CTA	449	452	686	90.957	90.957	72.872	84.752	84.752	93.262	0.757	0.933	0.677	0.695	0.901	0.597
Toxomerus.floralis_PA6_RUN6_FDA	435	336.5	525	74.468	80.319	69.149	91.135	85.461	93.972	0.656	0.9	0.659	0.532	0.884	0.537
Toxomerus.floralis_PA6_RUN6_GAM	633	635.5	633	68.617	68.617	68.617	87.766	87.943	87.766	0.564	0.862	0.554	0.574	0.893	0.544
Toxomerus.floralis_PA6_RUN6_GBM	541.5	539	585	90.426	90.957	87.766	93.617	93.617	95.39	0.842	0.977	0.827	0.716	0.946	0.688
Toxomerus.floralis_PA6_RUN6_GLM	459	460	698	85.638	85.638	65.426	72.34	72.34	89.362	0.58	0.882	0.556	0.709	0.919	0.54
Toxomerus.floralis_PA6_RUN6_MARS	643	662.5	653	76.596	76.596	76.596	89.716	90.78	90.603	0.672	0.923	0.661	0.617	0.914	0.603
Toxomerus.floralis_PA6_RUN6_MAXENT	385	384	652	74.468	74.468	70.745	96.454	96.454	99.468	0.709	0.894	0.773	0.574	0.858	0.574
Toxomerus.floralis_PA6_RUN6_MAXNET	371	368	439	86.702	87.234	77.66	82.801	82.801	91.312	0.699	0.93	0.687	0.652	0.927	0.597
Toxomerus.floralis_PA6_RUN6_RF	338	336	359	100	100	99.468	98.582	98.582	98.936	0.986	0.999	0.975	0.723	0.951	0.725
Toxomerus.floralis_PA6_RUN6_SRE	495	500	495	77.66	77.66	77.66	65.78	65.78	65.78	0.434	0.717	0.343	0.482	0.741	0.4
Toxomerus.floralis_PA6_RUN6_XGBOOST	526	539.5	657	84.574	84.574	68.085	83.865	84.574	93.794	0.684	0.931	0.647	0.709	0.916	0.591
Toxomerus.floralis_PA6_RUN7_ANN	496	497	816	87.234	87.234	56.383	75.532	75.532	95.922	0.628	0.902	0.587	0.589	0.852	0.456
Toxomerus.floralis_PA6_RUN7_CTA	542	541.5	542	91.489	91.489	91.489	92.376	92.376	92.376	0.839	0.962	0.8	0.645	0.85	0.619
Toxomerus.floralis_PA6_RUN7_FDA	352	353.5	459	79.787	79.787	72.34	85.993	86.525	91.489	0.663	0.908	0.643	0.489	0.863	0.529
Toxomerus.floralis_PA6_RUN7_GAM	544	551.5	655	77.128	77.128	67.553	80.142	80.496	89.007	0.573	0.874	0.567	0.44	0.836	0.458
Toxomerus.floralis_PA6_RUN7_GBM	553	547.5	561	90.957	91.489	90.426	94.149	94.149	94.681	0.855	0.978	0.837	0.66	0.925	0.641
Toxomerus.floralis_PA6_RUN7_GLM	469	470.5	679	86.17	86.17	68.617	75.532	75.709	88.475	0.617	0.897	0.565	0.553	0.86	0.473
Toxomerus.floralis_PA6_RUN7_MARS	652	651.5	672	80.851	80.851	78.723	90.78	90.78	91.844	0.711	0.93	0.698	0.596	0.896	0.586
Toxomerus.floralis_PA6_RUN7_MAXENT	402	402	765	67.021	67.021	61.702	95.567	95.567	99.823	0.626	0.872	0.704	0.475	0.848	0.523
Toxomerus.floralis_PA6_RUN7_MAXNET	371	374.5	468	86.17	86.17	67.021	82.979	83.688	93.617	0.691	0.928	0.639	0.596	0.898	0.562
Toxomerus.floralis_PA6_RUN7_RF	384	360	384	99.468	100	99.468	99.468	98.936	99.468	0.989	1	0.986	0.681	0.933	0.696
Toxomerus.floralis_PA6_RUN7_SRE	495	500	495	77.66	77.66	77.66	67.73	67.73	67.73	0.454	0.727	0.364	0.39	0.695	0.301
Toxomerus.floralis_PA6_RUN7_XGBOOST	577	578.5	645	80.851	80.851	75	89.362	89.716	92.553	0.706	0.937	0.682	0.688	0.9	0.592
Toxomerus.floralis_PA6_RUN8_ANN	506	496.5	812	86.702	87.766	56.383	76.241	75.532	96.277	0.629	0.898	0.592	0.589	0.882	0.496
Toxomerus.floralis_PA6_RUN8_CTA	547	548	741	95.213	95.213	89.894	91.844	91.844	94.326	0.871	0.977	0.823	0.631	0.868	0.608
Toxomerus.floralis_PA6_RUN8_FDA	463	439.5	475	73.936	75	73.404	92.908	92.021	93.262	0.668	0.908	0.681	0.546	0.867	0.544
Toxomerus.floralis_PA6_RUN8_GAM	594	596.5	624	70.745	70.745	69.149	86.702	87.234	88.121	0.576	0.87	0.566	0.518	0.86	0.535
Toxomerus.floralis_PA6_RUN8_GBM	455	454.5	550	95.213	95.213	88.298	88.83	88.83	94.504	0.84	0.977	0.815	0.702	0.928	0.653
Toxomerus.floralis_PA6_RUN8_GLM	460	462.5	741	86.17	86.17	62.766	76.596	76.95	91.844	0.628	0.898	0.566	0.532	0.864	0.47
Toxomerus.floralis_PA6_RUN8_MARS	494	495	756	89.362	89.362	69.681	82.624	82.801	94.858	0.722	0.93	0.679	0.61	0.906	0.632
Toxomerus.floralis_PA6_RUN8_MAXENT	687	687.5	840	65.957	65.957	65.426	99.645	99.645	100	0.656	0.86	0.739	0.574	0.835	0.603
Toxomerus.floralis_PA6_RUN8_MAXNET	327.5	322.5	454	89.894	90.957	74.468	79.078	78.723	92.553	0.695	0.93	0.68	0.596	0.903	0.551
Toxomerus.floralis_PA6_RUN8_RF	374	375	434	100	100	98.404	98.936	99.113	99.823	0.991	1	0.986	0.695	0.939	0.687
Toxomerus.floralis_PA6_RUN8_SRE	495	500	495	77.66	77.66	77.66	68.794	68.794	68.794	0.465	0.732	0.375	0.44	0.72	0.36
Toxomerus.floralis_PA6_RUN8_XGBOOST	538	536.5	668.5	82.979	82.979	77.128	88.298	88.298	92.376	0.713	0.94	0.695	0.709	0.913	0.635
Toxomerus.floralis_PA6_RUN9_ANN	428	444	860	90.957	90.426	55.851	73.582	74.645	96.809	0.649	0.899	0.595	0.617	0.888	0.529
Toxomerus.floralis_PA6_RUN9_CTA	507.5	509	681.5	94.149	94.149	91.489	87.411	87.411	88.83	0.816	0.951	0.741	0.603	0.853	0.592
Toxomerus.floralis_PA6_RUN9_FDA	368	356	368	80.319	81.915	80.319	88.298	86.702	88.298	0.686	0.907	0.653	0.567	0.888	0.548
Toxomerus.floralis_PA6_RUN9_GAM	625	622.5	625	71.277	71.809	71.277	87.589	87.411	87.589	0.59	0.874	0.575	0.418	0.846	0.437
Toxomerus.floralis_PA6_RUN9_GBM	550	549.5	585	90.957	90.957	88.298	93.617	93.617	95.39	0.846	0.976	0.831	0.688	0.942	0.704
Toxomerus.floralis_PA6_RUN9_GLM	601	603.5	641	77.128	77.128	72.872	84.929	85.638	87.943	0.621	0.894	0.59	0.475	0.873	0.433
Toxomerus.floralis_PA6_RUN9_MARS	534	521.5	594	86.702	87.234	84.043	85.993	85.461	88.475	0.727	0.931	0.683	0.631	0.916	0.548
Toxomerus.floralis_PA6_RUN9_MAXENT	791	791.5	791	66.489	66.489	66.489	100	100	100	0.665	0.892	0.749	0.553	0.84	0.591
Toxomerus.floralis_PA6_RUN9_MAXNET	408	410.5	445	82.979	82.979	75.532	86.879	87.234	91.844	0.699	0.93	0.674	0.596	0.916	0.609
Toxomerus.floralis_PA6_RUN9_RF	343	345	414	100	100	97.872	98.404	98.404	99.291	0.984	0.999	0.972	0.723	0.945	0.716
Toxomerus.floralis_PA6_RUN9_SRE	495	500	495	78.191	78.191	78.191	67.553	67.553	67.553	0.457	0.729	0.365	0.362	0.681	0.305
Toxomerus.floralis_PA6_RUN9_XGBOOST	441	510.5	712	91.489	89.894	68.617	82.624	85.106	96.454	0.741	0.945	0.699	0.617	0.919	0.659
Toxomerus.floralis_PA6_RUN10_ANN	504	505	865	84.574	84.574	49.468	76.064	76.064	97.518	0.606	0.892	0.549	0.603	0.911	0.5
Toxomerus.floralis_PA6_RUN10_CTA	470	437.5	722	93.617	93.617	87.234	91.135	91.135	95.213	0.848	0.969	0.82	0.539	0.87	0.464
Toxomerus.floralis_PA6_RUN10_FDA	333.5	316.5	650	82.447	84.574	66.489	84.929	83.511	95.567	0.681	0.91	0.669	0.645	0.921	0.685
Toxomerus.floralis_PA6_RUN10_GAM	623	619.5	643	67.021	67.553	64.894	87.411	87.411	88.298	0.539	0.857	0.535	0.624	0.908	0.609
Toxomerus.floralis_PA6_RUN10_GBM	489	490	628	93.617	93.617	81.383	90.426	90.426	96.631	0.84	0.975	0.803	0.674	0.943	0.652
Toxomerus.floralis_PA6_RUN10_GLM	508	507.5	697	83.511	83.511	64.894	75.887	75.887	89.007	0.594	0.884	0.543	0.645	0.91	0.591
Toxomerus.floralis_PA6_RUN10_MARS	553	552	663	85.106	85.106	76.596	84.22	84.22	89.539	0.693	0.92	0.644	0.652	0.919	0.571
Toxomerus.floralis_PA6_RUN10_MAXENT	336	340.5	682	70.213	70.213	63.83	95.39	95.567	99.645	0.656	0.887	0.719	0.482	0.823	0.467
Toxomerus.floralis_PA6_RUN10_MAXNET	384	397.5	474	85.106	84.574	71.809	82.979	84.22	94.326	0.683	0.929	0.686	0.723	0.939	0.646
Toxomerus.floralis_PA6_RUN10_RF	354	352	354	100	100	100	98.936	98.936	98.936	0.989	0.999	0.979	0.638	0.944	0.662
Toxomerus.floralis_PA6_RUN10_SRE	495	500	495	77.66	77.66	77.66	67.908	67.908	67.908	0.456	0.728	0.366	0.312	0.656	0.265
Toxomerus.floralis_PA6_RUN10_XGBOOST	483	481.5	739	90.426	90.426	73.404	82.624	82.624	93.262	0.73	0.935	0.681	0.688	0.916	0.591
Toxomerus.floralis_PA6_allRun_ANN	427	428.5	747	91.064	91.064	56.17	68.652	68.936	94.894	0.6	0.882	0.564	NA	NA	NA
Toxomerus.floralis_PA6_allRun_CTA	466	470	706	95.745	95.745	93.191	90.78	90.78	92.057	0.865	0.968	0.807	NA	NA	NA
Toxomerus.floralis_PA6_allRun_FDA	340	340.5	557	81.277	81.277	67.66	85.248	85.39	94.184	0.667	0.908	0.653	NA	NA	NA
Toxomerus.floralis_PA6_allRun_GAM	629	607	634	68.085	70.213	67.66	87.943	85.816	88.085	0.557	0.868	0.551	NA	NA	NA
Toxomerus.floralis_PA6_allRun_GBM	524	522	568	91.915	92.34	87.66	92.199	92.199	94.326	0.843	0.973	0.807	NA	NA	NA
Toxomerus.floralis_PA6_allRun_GLM	490	490.5	649	84.255	84.255	71.064	76.312	76.454	86.95	0.607	0.89	0.561	NA	NA	NA
Toxomerus.floralis_PA6_allRun_MARS	460	459	710	90.638	90.638	74.468	79.149	79.149	91.631	0.698	0.922	0.662	NA	NA	NA
Toxomerus.floralis_PA6_allRun_MAXENT	525	526	704	68.511	68.511	66.809	98.156	98.156	99.716	0.667	0.889	0.746	NA	NA	NA
Toxomerus.floralis_PA6_allRun_MAXNET	341.5	360.5	460	90.213	87.66	71.064	79.007	82.128	93.475	0.694	0.931	0.663	NA	NA	NA
Toxomerus.floralis_PA6_allRun_RF	343	349	394	100	100	98.723	98.156	98.298	99.007	0.982	0.999	0.972	NA	NA	NA
Toxomerus.floralis_PA6_allRun_SRE	495	500	495	78.298	78.298	78.298	68.227	68.227	68.227	0.465	0.733	0.374	NA	NA	NA
Toxomerus.floralis_PA6_allRun_XGBOOST	527	523	708	88.511	88.511	71.064	84.397	84.397	94.894	0.729	0.94	0.691	NA	NA	NA
Toxomerus.floralis_PA7_RUN1_ANN	304	304	722	93.085	93.085	62.234	67.908	67.908	92.553	0.61	0.894	0.581	0.482	0.867	0.547
Toxomerus.floralis_PA7_RUN1_CTA	395	392.5	698.5	96.277	96.277	90.957	88.652	88.652	91.135	0.849	0.956	0.776	0.645	0.847	0.624
Toxomerus.floralis_PA7_RUN1_FDA	415	413.5	440	74.468	74.468	72.872	89.007	89.007	90.248	0.635	0.902	0.627	0.489	0.858	0.5
Toxomerus.floralis_PA7_RUN1_GAM	554	553.5	645	72.872	72.872	64.362	82.801	82.801	89.362	0.555	0.859	0.544	0.482	0.82	0.5
Toxomerus.floralis_PA7_RUN1_GBM	499	499.5	533	92.021	92.021	89.362	91.489	91.489	93.617	0.835	0.974	0.81	0.603	0.906	0.57
Toxomerus.floralis_PA7_RUN1_GLM	519	521.5	709	82.979	82.979	62.234	77.482	78.191	91.844	0.61	0.887	0.566	0.447	0.837	0.407
Toxomerus.floralis_PA7_RUN1_MARS	380	387	789	90.957	90.957	65.426	76.418	76.95	95.035	0.676	0.917	0.647	0.546	0.879	0.549
Toxomerus.floralis_PA7_RUN1_MAXENT	649	559.5	659	65.426	65.957	65.426	99.468	98.936	99.468	0.649	0.884	0.729	0.433	0.786	0.459
Toxomerus.floralis_PA7_RUN1_MAXNET	356	357	497	87.234	87.234	65.957	80.319	80.319	95.567	0.676	0.92	0.664	0.603	0.884	0.492
Toxomerus.floralis_PA7_RUN1_RF	414	416	414	99.468	99.468	99.468	99.113	99.468	99.113	0.989	1	0.986	0.603	0.919	0.62
Toxomerus.floralis_PA7_RUN1_SRE	495	500	495	76.064	76.064	76.064	68.44	68.44	68.44	0.445	0.723	0.36	0.326	0.663	0.267
Toxomerus.floralis_PA7_RUN1_XGBOOST	447	446	699	89.894	89.894	74.468	80.142	80.142	94.149	0.7	0.934	0.705	0.567	0.866	0.524
Toxomerus.floralis_PA7_RUN2_ANN	339.5	340.5	723	92.021	92.021	61.702	63.475	63.475	93.262	0.555	0.88	0.585	0.539	0.878	0.484
Toxomerus.floralis_PA7_RUN2_CTA	475	477.5	697	92.021	92.021	89.362	88.83	88.83	90.071	0.809	0.956	0.747	0.596	0.87	0.608
Toxomerus.floralis_PA7_RUN2_FDA	356	352	549	76.596	77.128	64.362	83.156	82.979	93.44	0.599	0.887	0.61	0.567	0.872	0.542
Toxomerus.floralis_PA7_RUN2_GAM	568	568.5	644	72.34	72.34	63.83	85.106	85.284	90.426	0.569	0.855	0.556	0.454	0.837	0.453
Toxomerus.floralis_PA7_RUN2_GBM	446	450	601	95.213	95.213	84.574	89.184	89.362	95.922	0.844	0.973	0.81	0.638	0.919	0.652
Toxomerus.floralis_PA7_RUN2_GLM	562	610	612	78.191	75	74.468	81.028	84.929	84.929	0.596	0.881	0.56	0.482	0.857	0.429
Toxomerus.floralis_PA7_RUN2_MARS	352	360.5	735	94.149	94.149	70.745	73.05	73.936	93.085	0.672	0.921	0.657	0.496	0.882	0.561
Toxomerus.floralis_PA7_RUN2_MAXENT	100	97	559	77.66	79.255	61.702	82.27	81.383	96.986	0.601	0.899	0.65	0.504	0.843	0.547
Toxomerus.floralis_PA7_RUN2_MAXNET	368	368	463	87.234	87.234	69.681	81.383	81.383	92.021	0.686	0.919	0.633	0.56	0.89	0.597
Toxomerus.floralis_PA7_RUN2_RF	343	342	413	100	100	98.404	98.05	98.05	98.759	0.98	0.999	0.965	0.631	0.907	0.652
Toxomerus.floralis_PA7_RUN2_SRE	495	500	495	77.128	77.128	77.128	65.248	65.248	65.248	0.424	0.712	0.333	0.475	0.738	0.374
Toxomerus.floralis_PA7_RUN2_XGBOOST	540	538.5	625	82.979	82.979	75.532	84.397	84.397	90.248	0.674	0.915	0.647	0.582	0.911	0.636
Toxomerus.floralis_PA7_RUN3_ANN	518	519	710	81.383	81.383	59.574	78.723	78.723	94.504	0.601	0.895	0.594	0.518	0.866	0.471
Toxomerus.floralis_PA7_RUN3_CTA	548	548	707	97.34	97.34	90.957	90.248	90.248	93.44	0.876	0.976	0.815	0.56	0.762	0.56
Toxomerus.floralis_PA7_RUN3_FDA	512	256.5	585	67.553	92.021	64.362	93.972	69.858	96.454	0.615	0.899	0.663	0.61	0.86	0.526
Toxomerus.floralis_PA7_RUN3_GAM	644	569.5	654	64.894	70.745	63.83	89.184	83.511	89.894	0.541	0.854	0.551	0.475	0.84	0.461
Toxomerus.floralis_PA7_RUN3_GBM	473	476	551	95.745	95.745	88.83	89.362	89.539	93.617	0.851	0.975	0.803	0.582	0.891	0.586
Toxomerus.floralis_PA7_RUN3_GLM	582	588.5	743	78.723	78.723	59.574	83.333	83.865	93.794	0.622	0.888	0.579	0.418	0.84	0.453
Toxomerus.floralis_PA7_RUN3_MARS	440	444.5	691	88.83	88.83	73.936	79.433	79.61	91.489	0.683	0.92	0.651	0.603	0.874	0.497
Toxomerus.floralis_PA7_RUN3_MAXENT	666	666.5	745	63.83	63.83	63.298	99.291	99.291	99.468	0.631	0.879	0.714	0.355	0.744	0.357
Toxomerus.floralis_PA7_RUN3_MAXNET	375	377.5	507	84.043	84.043	61.702	83.511	84.043	97.163	0.677	0.922	0.657	0.582	0.877	0.516
Toxomerus.floralis_PA7_RUN3_RF	368	365	368	99.468	99.468	99.468	99.291	99.291	99.291	0.988	1	0.982	0.582	0.902	0.586
Toxomerus.floralis_PA7_RUN3_SRE	495	500	495	77.128	77.128	77.128	67.199	67.199	67.199	0.443	0.722	0.354	0.454	0.727	0.352
Toxomerus.floralis_PA7_RUN3_XGBOOST	510	511	649.5	92.021	92.021	76.064	81.028	81.028	89.184	0.73	0.931	0.634	0.567	0.856	0.458
Toxomerus.floralis_PA7_RUN4_ANN	536	538	729	77.128	77.128	63.83	81.915	81.915	92.376	0.59	0.893	0.588	0.447	0.864	0.468
Toxomerus.floralis_PA7_RUN4_CTA	461	461.5	461	90.426	90.426	90.426	81.915	81.915	81.915	0.723	0.91	0.63	0.667	0.878	0.573
Toxomerus.floralis_PA7_RUN4_FDA	290	291.5	612	87.234	86.702	65.426	77.128	77.837	93.972	0.642	0.902	0.629	0.518	0.859	0.574
Toxomerus.floralis_PA7_RUN4_GAM	533	530.5	683	75	75.532	60.106	79.965	79.787	92.021	0.55	0.859	0.551	0.418	0.811	0.444
Toxomerus.floralis_PA7_RUN4_GBM	395	390	575	97.34	97.872	85.638	85.106	84.752	94.149	0.824	0.971	0.793	0.73	0.926	0.626
Toxomerus.floralis_PA7_RUN4_GLM	588	607.5	608	74.468	72.34	72.34	82.801	85.816	85.816	0.578	0.878	0.553	0.504	0.868	0.476
Toxomerus.floralis_PA7_RUN4_MARS	450	454	769	89.362	89.362	65.957	76.95	77.305	93.262	0.663	0.908	0.619	0.596	0.871	0.511
Toxomerus.floralis_PA7_RUN4_MAXENT	30	31.5	809	82.979	82.979	56.383	79.255	79.787	99.823	0.626	0.894	0.656	0.496	0.771	0.431
Toxomerus.floralis_PA7_RUN4_MAXNET	385	355	506	80.319	85.638	59.574	82.447	78.723	96.277	0.644	0.913	0.622	0.574	0.889	0.525
Toxomerus.floralis_PA7_RUN4_RF	354	356	449.5	100	100	98.404	98.227	98.227	99.291	0.982	0.999	0.975	0.624	0.904	0.571
Toxomerus.floralis_PA7_RUN4_SRE	495	500	495	77.128	77.128	77.128	67.199	67.199	67.199	0.443	0.722	0.354	0.426	0.713	0.33
Toxomerus.floralis_PA7_RUN4_XGBOOST	432.5	431	577	87.766	87.766	84.574	80.319	80.319	82.624	0.681	0.916	0.599	0.596	0.88	0.519
Toxomerus.floralis_PA7_RUN5_ANN	574	575.5	802	77.66	77.66	53.723	80.851	81.206	95.567	0.585	0.886	0.557	0.518	0.889	0.584
Toxomerus.floralis_PA7_RUN5_CTA	440	439.5	689	92.553	92.553	87.766	87.411	87.411	89.716	0.8	0.947	0.73	0.553	0.843	0.48
Toxomerus.floralis_PA7_RUN5_FDA	367	346.5	432	79.255	82.447	72.34	81.915	79.078	87.589	0.613	0.896	0.583	0.532	0.865	0.551
Toxomerus.floralis_PA7_RUN5_GAM	614	611	644	67.021	67.553	64.894	87.589	87.411	89.362	0.548	0.848	0.551	0.461	0.853	0.492
Toxomerus.floralis_PA7_RUN5_GBM	486.5	476.5	513	93.085	94.149	91.489	90.78	90.603	92.553	0.842	0.975	0.803	0.638	0.925	0.667
Toxomerus.floralis_PA7_RUN5_GLM	619	621.5	629	72.34	72.34	70.745	85.993	86.17	86.879	0.583	0.877	0.563	0.518	0.877	0.497
Toxomerus.floralis_PA7_RUN5_MARS	471	471	651	88.298	88.298	73.936	78.369	78.369	88.83	0.667	0.91	0.612	0.603	0.91	0.615
Toxomerus.floralis_PA7_RUN5_MAXENT	748	4.5	748	61.17	89.894	61.17	99.823	71.454	99.823	0.61	0.895	0.699	0.369	0.814	0.426
Toxomerus.floralis_PA7_RUN5_MAXNET	404	406.5	471	81.915	81.915	68.085	84.574	84.929	93.794	0.665	0.916	0.647	0.631	0.904	0.579
Toxomerus.floralis_PA7_RUN5_RF	362	363	412	100	100	98.936	98.404	98.404	98.936	0.984	0.999	0.972	0.589	0.926	0.609
Toxomerus.floralis_PA7_RUN5_SRE	495	500	495	77.128	77.128	77.128	64.894	64.894	64.894	0.42	0.71	0.33	0.418	0.709	0.337
Toxomerus.floralis_PA7_RUN5_XGBOOST	617	617	717	76.064	76.064	73.936	92.73	92.73	93.972	0.688	0.925	0.698	0.56	0.879	0.567
Toxomerus.floralis_PA7_RUN6_ANN	464	460.5	783	84.574	84.574	56.383	69.504	69.504	95.035	0.541	0.863	0.572	0.652	0.867	0.468
Toxomerus.floralis_PA7_RUN6_CTA	561	564.5	727	93.617	93.617	88.83	91.489	91.489	93.617	0.851	0.969	0.803	0.66	0.897	0.658
Toxomerus.floralis_PA7_RUN6_FDA	403	405.5	639	73.404	73.404	63.298	87.234	87.589	94.681	0.608	0.893	0.623	0.674	0.866	0.609
Toxomerus.floralis_PA7_RUN6_GAM	563	638.5	634	70.213	63.298	63.298	82.801	90.426	89.894	0.534	0.851	0.546	0.553	0.844	0.507
Toxomerus.floralis_PA7_RUN6_GBM	489	496	593	94.149	94.149	83.511	90.248	90.78	95.745	0.846	0.973	0.803	0.688	0.923	0.676
Toxomerus.floralis_PA7_RUN6_GLM	522	521.5	672	79.255	79.255	63.83	77.305	77.305	90.426	0.562	0.874	0.556	0.546	0.871	0.557
Toxomerus.floralis_PA7_RUN6_MARS	483	478	624	86.702	87.234	75.532	79.255	78.723	86.702	0.66	0.908	0.592	0.603	0.88	0.545
Toxomerus.floralis_PA7_RUN6_MAXENT	85	82.5	619	86.17	86.702	59.574	76.064	75.709	98.227	0.621	0.903	0.655	0.596	0.854	0.433
Toxomerus.floralis_PA7_RUN6_MAXNET	390	338	479	80.851	88.298	62.234	83.156	76.418	95.035	0.642	0.913	0.623	0.638	0.901	0.621
Toxomerus.floralis_PA7_RUN6_RF	348.5	353	414	100	100	99.468	98.582	98.582	98.936	0.986	0.998	0.975	0.702	0.909	0.691
Toxomerus.floralis_PA7_RUN6_SRE	495	500	495	77.128	77.128	77.128	65.426	65.426	65.426	0.426	0.713	0.335	0.482	0.741	0.374
Toxomerus.floralis_PA7_RUN6_XGBOOST	575	574.5	758	86.702	86.702	64.894	84.752	84.752	95.39	0.715	0.926	0.649	0.61	0.881	0.516
Toxomerus.floralis_PA7_RUN7_ANN	382	367.5	736	88.83	89.894	60.638	73.404	72.872	94.504	0.626	0.898	0.597	0.504	0.851	0.45
Toxomerus.floralis_PA7_RUN7_CTA	538	539	538	88.83	88.83	88.83	88.83	88.83	88.83	0.777	0.941	0.723	0.525	0.844	0.5
Toxomerus.floralis_PA7_RUN7_FDA	311	311.5	676	86.17	86.17	65.957	79.078	79.433	95.745	0.656	0.909	0.664	0.525	0.843	0.532
Toxomerus.floralis_PA7_RUN7_GAM	623	617.5	623	67.021	67.553	67.021	88.652	88.475	88.652	0.559	0.855	0.558	0.39	0.831	0.407
Toxomerus.floralis_PA7_RUN7_GBM	446	446	636	97.34	97.34	84.574	87.766	87.766	95.922	0.851	0.975	0.814	0.539	0.888	0.585
Toxomerus.floralis_PA7_RUN7_GLM	549	543.5	699	78.191	79.255	62.234	79.61	79.255	90.78	0.58	0.881	0.554	0.539	0.853	0.422
Toxomerus.floralis_PA7_RUN7_MARS	572	577.5	602	87.766	87.766	85.106	85.461	86.348	87.411	0.734	0.931	0.674	0.482	0.835	0.482
Toxomerus.floralis_PA7_RUN7_MAXENT	20	16.5	368	83.511	85.106	66.489	79.255	78.546	95.922	0.629	0.896	0.672	0.447	0.772	0.426
Toxomerus.floralis_PA7_RUN7_MAXNET	349	351	460	88.298	88.298	73.404	80.142	80.496	91.135	0.686	0.925	0.654	0.56	0.864	0.474
Toxomerus.floralis_PA7_RUN7_RF	343	339	454	99.468	100	97.872	98.05	97.872	99.291	0.975	0.999	0.968	0.553	0.898	0.616
Toxomerus.floralis_PA7_RUN7_SRE	495	500	495	76.596	76.596	76.596	67.021	67.021	67.021	0.436	0.718	0.348	0.461	0.73	0.404
Toxomerus.floralis_PA7_RUN7_XGBOOST	514	513.5	715	86.17	86.17	76.596	85.284	85.284	92.021	0.715	0.932	0.685	0.525	0.862	0.557
Toxomerus.floralis_PA7_RUN8_ANN	436	352	734	84.043	90.957	58.511	70.745	66.844	92.73	0.574	0.885	0.551	0.518	0.882	0.632
Toxomerus.floralis_PA7_RUN8_CTA	471	471.5	762	92.021	92.021	88.298	89.539	89.539	91.135	0.816	0.946	0.757	0.674	0.875	0.641
Toxomerus.floralis_PA7_RUN8_FDA	272	273	587	89.362	89.362	61.702	71.099	71.631	95.567	0.61	0.898	0.625	0.511	0.872	0.573
Toxomerus.floralis_PA7_RUN8_GAM	542	536.5	673	73.404	74.468	58.511	79.61	79.433	90.78	0.534	0.851	0.52	0.546	0.85	0.533
Toxomerus.floralis_PA7_RUN8_GBM	482	486.5	551	93.617	93.617	87.766	89.716	90.248	93.085	0.835	0.971	0.786	0.652	0.924	0.635
Toxomerus.floralis_PA7_RUN8_GLM	529	530.5	629	81.383	81.383	71.809	76.95	77.128	85.816	0.585	0.879	0.55	0.567	0.866	0.5
Toxomerus.floralis_PA7_RUN8_MARS	421	403	662	90.426	90.957	75	77.482	77.128	90.071	0.681	0.915	0.64	0.553	0.882	0.592
Toxomerus.floralis_PA7_RUN8_MAXENT	199	23.5	583	73.936	87.234	59.574	89.007	75.709	98.936	0.629	0.902	0.668	0.596	0.88	0.547
Toxomerus.floralis_PA7_RUN8_MAXNET	412	412.5	412	80.319	80.319	80.319	86.525	86.702	86.525	0.67	0.915	0.628	0.582	0.891	0.526
Toxomerus.floralis_PA7_RUN8_RF	393	397	393	99.468	99.468	99.468	98.759	98.759	98.759	0.982	0.999	0.972	0.716	0.936	0.716
Toxomerus.floralis_PA7_RUN8_SRE	495	500	495	77.66	77.66	77.66	64.184	64.184	64.184	0.418	0.709	0.326	0.433	0.716	0.345
Toxomerus.floralis_PA7_RUN8_XGBOOST	493	497	642	85.638	85.638	74.468	85.284	85.284	93.085	0.709	0.929	0.686	0.631	0.892	0.614
Toxomerus.floralis_PA7_RUN9_ANN	431.5	431	717	84.574	84.574	63.298	74.645	74.645	92.199	0.592	0.893	0.581	0.518	0.867	0.504
Toxomerus.floralis_PA7_RUN9_CTA	459	462	459	94.149	94.149	94.149	89.539	89.539	89.539	0.837	0.951	0.771	0.638	0.861	0.592
Toxomerus.floralis_PA7_RUN9_FDA	286	281.5	695	87.234	88.83	59.574	73.404	72.163	95.567	0.606	0.897	0.606	0.553	0.842	0.559
Toxomerus.floralis_PA7_RUN9_GAM	574	580	634	71.809	71.277	64.894	83.688	84.397	89.539	0.555	0.859	0.547	0.489	0.813	0.554
Toxomerus.floralis_PA7_RUN9_GBM	508.5	504	596	92.021	92.553	83.511	91.844	91.667	95.745	0.84	0.974	0.806	0.638	0.91	0.627
Toxomerus.floralis_PA7_RUN9_GLM	492	487	714	86.17	86.702	61.702	73.936	73.759	90.78	0.601	0.887	0.544	0.496	0.826	0.492
Toxomerus.floralis_PA7_RUN9_MARS	362	362.5	699	94.149	94.149	75	75.177	75.177	91.312	0.693	0.924	0.661	0.56	0.847	0.537
Toxomerus.floralis_PA7_RUN9_MAXENT	699	579.5	704	64.894	66.489	64.894	99.645	98.227	99.645	0.645	0.88	0.728	0.553	0.807	0.629
Toxomerus.floralis_PA7_RUN9_MAXNET	352.5	346	485	85.638	87.234	64.894	80.319	79.61	95.745	0.668	0.923	0.654	0.567	0.859	0.591
Toxomerus.floralis_PA7_RUN9_RF	354	355	404	100	100	98.936	98.05	98.227	98.936	0.982	0.999	0.972	0.617	0.921	0.597
Toxomerus.floralis_PA7_RUN9_SRE	495	500	495	77.128	77.128	77.128	70.922	70.922	70.922	0.48	0.74	0.396	0.404	0.702	0.345
Toxomerus.floralis_PA7_RUN9_XGBOOST	485	483.5	615	90.426	90.426	78.723	83.865	83.865	91.489	0.743	0.938	0.692	0.539	0.891	0.597
Toxomerus.floralis_PA7_RUN10_ANN	390	393	783	89.362	89.362	59.043	71.454	71.631	94.149	0.608	0.881	0.577	0.603	0.888	0.571
Toxomerus.floralis_PA7_RUN10_CTA	523	519.5	523	90.426	90.426	90.426	90.426	90.426	90.426	0.809	0.949	0.76	0.723	0.933	0.708
Toxomerus.floralis_PA7_RUN10_FDA	336	340	644	79.787	79.787	61.17	80.496	81.206	93.794	0.608	0.886	0.592	0.61	0.884	0.578
Toxomerus.floralis_PA7_RUN10_GAM	552	594.5	653	73.404	69.149	63.83	80.851	85.816	89.539	0.546	0.851	0.545	0.447	0.843	0.453
Toxomerus.floralis_PA7_RUN10_GBM	454	459.5	613	94.681	94.681	82.447	87.411	88.475	95.922	0.828	0.969	0.798	0.73	0.941	0.674
Toxomerus.floralis_PA7_RUN10_GLM	540	544.5	610	80.319	79.787	72.34	77.128	78.014	84.043	0.576	0.875	0.531	0.553	0.884	0.55
Toxomerus.floralis_PA7_RUN10_MARS	643	644.5	773	75.532	75.532	63.83	88.652	88.83	94.858	0.642	0.911	0.629	0.667	0.907	0.639
Toxomerus.floralis_PA7_RUN10_MAXENT	110	116	479	80.319	80.319	64.362	83.688	83.865	96.809	0.64	0.9	0.67	0.539	0.87	0.568
Toxomerus.floralis_PA7_RUN10_MAXNET	400	384.5	452	80.319	82.447	69.681	83.333	81.206	90.071	0.631	0.908	0.599	0.624	0.913	0.562
Toxomerus.floralis_PA7_RUN10_RF	412	413	412	99.468	99.468	99.468	98.404	98.404	98.404	0.979	0.999	0.965	0.638	0.954	0.703
Toxomerus.floralis_PA7_RUN10_SRE	495	500	495	77.128	77.128	77.128	66.667	66.667	66.667	0.438	0.719	0.348	0.39	0.695	0.322
Toxomerus.floralis_PA7_RUN10_XGBOOST	512	510	757	84.574	84.574	67.553	83.333	83.333	95.035	0.679	0.923	0.665	0.638	0.907	0.699
Toxomerus.floralis_PA7_allRun_ANN	346	451.5	754	90.638	87.66	58.298	64.965	68.227	94.61	0.556	0.877	0.581	NA	NA	NA
Toxomerus.floralis_PA7_allRun_CTA	463.5	464.5	463.5	91.489	91.489	91.489	88.369	88.369	88.369	0.799	0.943	0.734	NA	NA	NA
Toxomerus.floralis_PA7_allRun_FDA	390	379	530	75.319	76.17	66.809	85.674	85.106	92.34	0.611	0.893	0.611	NA	NA	NA
Toxomerus.floralis_PA7_allRun_GAM	543	542.5	643	73.617	73.617	62.979	80.142	80.142	89.078	0.538	0.851	0.53	NA	NA	NA
Toxomerus.floralis_PA7_allRun_GBM	472	477.5	549	94.043	94.043	87.66	87.801	88.227	93.05	0.82	0.969	0.79	NA	NA	NA
Toxomerus.floralis_PA7_allRun_GLM	529	531.5	709	80.851	80.426	60.426	77.021	77.447	91.206	0.576	0.877	0.542	NA	NA	NA
Toxomerus.floralis_PA7_allRun_MARS	381	380.5	741	91.064	91.064	68.085	74.043	74.043	93.05	0.651	0.912	0.635	NA	NA	NA
Toxomerus.floralis_PA7_allRun_MAXENT	80	85.5	541	83.83	83.83	61.702	77.021	77.589	97.163	0.609	0.902	0.65	NA	NA	NA
Toxomerus.floralis_PA7_allRun_MAXNET	380	393.5	476	85.106	83.404	66.383	81.844	83.83	93.475	0.67	0.917	0.628	NA	NA	NA
Toxomerus.floralis_PA7_allRun_RF	338	343	414	100	100	99.149	98.298	98.298	98.865	0.983	0.999	0.972	NA	NA	NA
Toxomerus.floralis_PA7_allRun_SRE	495	500	495	78.298	78.298	78.298	65.957	65.957	65.957	0.443	0.721	0.349	NA	NA	NA
Toxomerus.floralis_PA7_allRun_XGBOOST	468	458	746.5	85.957	88.511	68.936	82.837	81.702	94.752	0.688	0.928	0.671	NA	NA	NA
Toxomerus.floralis_PA8_RUN1_ANN	464	470.5	756	87.234	87.234	57.447	68.262	68.617	93.44	0.557	0.872	0.554	0.532	0.892	0.603
Toxomerus.floralis_PA8_RUN1_CTA	417	418.5	698	94.149	94.149	93.085	87.411	87.411	87.943	0.816	0.94	0.738	0.716	0.884	0.66
Toxomerus.floralis_PA8_RUN1_FDA	354	355	462	77.66	77.66	70.213	84.752	84.929	90.603	0.626	0.894	0.611	0.603	0.926	0.62
Toxomerus.floralis_PA8_RUN1_GAM	558	562.5	648	73.936	73.936	61.702	79.965	80.319	87.943	0.539	0.847	0.503	0.589	0.874	0.626
Toxomerus.floralis_PA8_RUN1_GBM	485	486.5	597	93.085	93.085	84.574	88.652	89.184	94.326	0.819	0.969	0.785	0.752	0.949	0.683
Toxomerus.floralis_PA8_RUN1_GLM	482	483.5	668	85.638	85.638	68.085	73.404	73.936	87.234	0.594	0.874	0.542	0.596	0.919	0.646
Toxomerus.floralis_PA8_RUN1_MARS	425	429.5	629	89.362	89.362	75.532	76.596	76.95	88.298	0.658	0.911	0.616	0.688	0.944	0.66
Toxomerus.floralis_PA8_RUN1_MAXENT	80	15.5	657	79.255	87.234	58.511	83.333	75.355	98.936	0.626	0.896	0.659	0.567	0.864	0.567
Toxomerus.floralis_PA8_RUN1_MAXNET	373	365.5	514	85.106	86.17	61.17	81.383	80.851	95.922	0.668	0.917	0.622	0.709	0.939	0.622
Toxomerus.floralis_PA8_RUN1_RF	363	360	393	100	100	99.468	98.759	98.759	99.113	0.988	0.999	0.979	0.674	0.952	0.679
Toxomerus.floralis_PA8_RUN1_SRE	495	500	495	77.66	77.66	77.66	69.149	69.149	69.149	0.468	0.734	0.379	0.496	0.748	0.407
Toxomerus.floralis_PA8_RUN1_XGBOOST	652	651.5	652	84.043	84.043	84.043	86.702	86.702	86.702	0.707	0.926	0.655	0.652	0.915	0.648
Toxomerus.floralis_PA8_RUN2_ANN	381	383	735	93.085	93.085	54.787	61.702	62.234	93.262	0.55	0.861	0.524	0.589	0.925	0.674
Toxomerus.floralis_PA8_RUN2_CTA	484	487.5	484	90.957	90.957	90.957	85.284	85.284	85.284	0.762	0.933	0.683	0.745	0.907	0.652
Toxomerus.floralis_PA8_RUN2_FDA	289.5	284.5	496	84.043	85.638	66.489	77.305	76.773	93.085	0.617	0.896	0.622	0.688	0.923	0.648
Toxomerus.floralis_PA8_RUN2_GAM	529.5	484.5	663	72.34	79.787	57.979	75.709	70.745	90.603	0.5	0.836	0.509	0.667	0.912	0.712
Toxomerus.floralis_PA8_RUN2_GBM	506	484	618	92.021	93.085	84.574	90.071	89.184	95.745	0.821	0.972	0.81	0.702	0.95	0.754
Toxomerus.floralis_PA8_RUN2_GLM	501	480.5	658	85.106	85.638	71.277	73.759	73.227	86.348	0.589	0.873	0.549	0.66	0.929	0.646
Toxomerus.floralis_PA8_RUN2_MARS	442	447	723	89.362	89.362	65.957	78.546	78.901	92.553	0.681	0.914	0.609	0.688	0.926	0.667
Toxomerus.floralis_PA8_RUN2_MAXENT	70	72	491	92.021	92.021	56.383	64.716	64.716	95.922	0.567	0.88	0.584	0.589	0.907	0.603
Toxomerus.floralis_PA8_RUN2_MAXNET	386	390	408	85.638	85.638	82.979	83.511	84.043	85.284	0.693	0.917	0.629	0.702	0.949	0.654
Toxomerus.floralis_PA8_RUN2_RF	364	381	384	100	100	99.468	98.936	99.113	99.291	0.989	1	0.982	0.716	0.949	0.697
Toxomerus.floralis_PA8_RUN2_SRE	495	500	495	77.66	77.66	77.66	71.809	71.809	71.809	0.495	0.747	0.41	0.418	0.709	0.345
Toxomerus.floralis_PA8_RUN2_XGBOOST	561	558.5	561	82.979	82.979	82.979	86.348	86.348	86.348	0.693	0.925	0.642	0.752	0.932	0.679
Toxomerus.floralis_PA8_RUN3_ANN	569	571.5	658	72.34	72.34	64.362	84.397	84.929	89.539	0.569	0.885	0.55	0.468	0.846	0.435
Toxomerus.floralis_PA8_RUN3_CTA	502.5	504	502.5	88.83	88.83	88.83	85.993	85.993	85.993	0.748	0.92	0.678	0.518	0.811	0.465
Toxomerus.floralis_PA8_RUN3_FDA	297	295	499	82.979	83.511	67.021	80.496	80.496	92.553	0.635	0.905	0.624	0.482	0.863	0.562
Toxomerus.floralis_PA8_RUN3_GAM	542	546.5	672	75.532	75.532	60.638	79.078	79.787	90.426	0.548	0.856	0.529	0.482	0.836	0.471
Toxomerus.floralis_PA8_RUN3_GBM	377	382.5	584	98.936	98.936	86.702	83.865	84.043	95.213	0.828	0.974	0.816	0.603	0.9	0.552
Toxomerus.floralis_PA8_RUN3_GLM	495	493.5	673	85.106	85.638	69.149	74.823	74.823	87.766	0.603	0.885	0.558	0.553	0.878	0.587
Toxomerus.floralis_PA8_RUN3_MARS	532	497.5	612	86.17	88.298	81.915	84.397	82.27	87.411	0.706	0.92	0.651	0.504	0.866	0.49
Toxomerus.floralis_PA8_RUN3_MAXENT	108.5	154	781	73.404	72.34	62.766	88.83	91.135	99.823	0.631	0.874	0.713	0.496	0.798	0.5
Toxomerus.floralis_PA8_RUN3_MAXNET	357	358	494	87.234	87.234	68.085	84.043	84.043	94.681	0.713	0.93	0.659	0.539	0.882	0.615
Toxomerus.floralis_PA8_RUN3_RF	379	381	444	100	100	98.404	98.759	98.759	99.645	0.988	1	0.982	0.631	0.907	0.65
Toxomerus.floralis_PA8_RUN3_SRE	495	500	495	77.66	77.66	77.66	70.922	70.922	70.922	0.486	0.743	0.399	0.44	0.72	0.352
Toxomerus.floralis_PA8_RUN3_XGBOOST	468	445	507	87.234	88.298	79.787	83.688	82.801	90.071	0.709	0.931	0.677	0.532	0.869	0.497
Toxomerus.floralis_PA8_RUN4_ANN	444	429.5	718	85.638	87.234	59.574	70.922	69.504	92.199	0.566	0.88	0.549	0.397	0.859	0.516
Toxomerus.floralis_PA8_RUN4_CTA	490	487.5	737	94.149	94.149	88.298	90.426	90.426	93.44	0.846	0.961	0.796	0.567	0.803	0.57
Toxomerus.floralis_PA8_RUN4_FDA	304	301.5	594.5	84.043	85.106	64.894	79.255	78.546	94.504	0.633	0.899	0.633	0.589	0.901	0.578
Toxomerus.floralis_PA8_RUN4_GAM	508	509	638	80.319	80.319	63.83	76.064	76.418	89.007	0.567	0.849	0.534	0.468	0.859	0.526
Toxomerus.floralis_PA8_RUN4_GBM	463	409.5	605.5	94.149	97.34	83.511	87.234	84.22	96.277	0.816	0.973	0.812	0.681	0.932	0.609
Toxomerus.floralis_PA8_RUN4_GLM	493	521.5	680	85.106	83.511	68.617	73.404	76.241	88.475	0.589	0.88	0.565	0.567	0.889	0.544
Toxomerus.floralis_PA8_RUN4_MARS	541	556	752	85.638	85.638	68.085	84.574	85.106	94.149	0.702	0.919	0.654	0.638	0.908	0.585
Toxomerus.floralis_PA8_RUN4_MAXENT	0	1.5	772	100	80.319	58.511	0	81.738	99.823	0.603	0.863	0.676	0.518	0.801	0.52
Toxomerus.floralis_PA8_RUN4_MAXNET	339	337.5	442	89.894	90.426	72.872	78.014	77.837	90.957	0.683	0.922	0.638	0.674	0.916	0.58
Toxomerus.floralis_PA8_RUN4_RF	363	369	393	100	100	99.468	98.759	99.113	99.291	0.988	0.999	0.982	0.638	0.931	0.632
Toxomerus.floralis_PA8_RUN4_SRE	495	500	495	77.128	77.128	77.128	69.858	69.858	69.858	0.47	0.735	0.384	0.596	0.798	0.483
Toxomerus.floralis_PA8_RUN4_XGBOOST	420	416.5	683	94.681	94.681	76.596	72.163	72.163	89.716	0.668	0.926	0.647	0.667	0.901	0.631
Toxomerus.floralis_PA8_RUN5_ANN	439	441	775	88.298	88.298	54.255	69.681	70.035	94.681	0.583	0.88	0.543	0.582	0.893	0.597
Toxomerus.floralis_PA8_RUN5_CTA	498	500	701	93.617	93.617	87.234	85.638	85.638	88.83	0.793	0.945	0.711	0.603	0.866	0.523
Toxomerus.floralis_PA8_RUN5_FDA	359	360.5	696	77.128	77.128	58.511	83.511	83.865	96.277	0.61	0.892	0.609	0.688	0.929	0.654
Toxomerus.floralis_PA8_RUN5_GAM	557	557.5	676	71.809	71.809	59.574	81.56	81.915	91.489	0.537	0.85	0.537	0.589	0.857	0.591
Toxomerus.floralis_PA8_RUN5_GBM	469	485.5	590	94.149	93.617	85.638	87.766	88.652	94.326	0.819	0.97	0.796	0.674	0.924	0.638
Toxomerus.floralis_PA8_RUN5_GLM	414	441	640	90.957	89.362	74.468	70.567	72.518	86.17	0.617	0.884	0.576	0.546	0.878	0.569
Toxomerus.floralis_PA8_RUN5_MARS	420	419.5	731	91.489	91.489	68.617	76.241	76.241	91.844	0.677	0.912	0.62	0.638	0.915	0.646
Toxomerus.floralis_PA8_RUN5_MAXENT	20	15.5	718	77.128	78.191	59.043	83.333	82.624	99.645	0.601	0.879	0.677	0.567	0.848	0.584
Toxomerus.floralis_PA8_RUN5_MAXNET	351	355	461	88.83	88.298	72.872	78.901	79.787	90.957	0.679	0.919	0.634	0.681	0.917	0.609
Toxomerus.floralis_PA8_RUN5_RF	354	349	394	100	100	99.468	98.582	98.582	99.113	0.986	0.999	0.979	0.624	0.944	0.634
Toxomerus.floralis_PA8_RUN5_SRE	495	500	495	77.128	77.128	77.128	73.582	73.582	73.582	0.507	0.754	0.427	0.298	0.649	0.256
Toxomerus.floralis_PA8_RUN5_XGBOOST	469	539.5	693	90.426	90.426	83.511	78.546	78.723	84.397	0.69	0.919	0.617	0.567	0.885	0.539
Toxomerus.floralis_PA8_RUN6_ANN	459	455	722	87.766	88.298	62.234	74.113	73.936	92.553	0.619	0.889	0.578	0.567	0.889	0.551
Toxomerus.floralis_PA8_RUN6_CTA	485	487	737	95.745	95.745	89.894	91.844	91.844	95.213	0.876	0.979	0.839	0.553	0.834	0.592
Toxomerus.floralis_PA8_RUN6_FDA	258	262.5	548	92.553	92.021	63.298	69.504	70.922	94.149	0.626	0.9	0.614	0.61	0.897	0.632
Toxomerus.floralis_PA8_RUN6_GAM	467	513.5	666	81.915	78.191	61.17	72.34	76.773	91.667	0.548	0.854	0.554	0.433	0.845	0.542
Toxomerus.floralis_PA8_RUN6_GBM	517.5	536	582	92.021	91.489	87.766	91.489	92.73	93.972	0.84	0.972	0.805	0.709	0.929	0.643
Toxomerus.floralis_PA8_RUN6_GLM	417	420.5	616	90.426	90.426	75.532	70.035	70.567	83.865	0.605	0.883	0.545	0.617	0.888	0.545
Toxomerus.floralis_PA8_RUN6_MARS	401	450	752	91.489	88.298	65.957	76.773	80.674	94.504	0.683	0.919	0.642	0.674	0.914	0.62
Toxomerus.floralis_PA8_RUN6_MAXENT	30	4.5	699	79.787	90.957	57.447	81.738	73.05	99.468	0.615	0.901	0.659	0.596	0.872	0.591
Toxomerus.floralis_PA8_RUN6_MAXNET	359	362.5	425	86.17	86.17	77.128	82.092	82.27	89.362	0.683	0.923	0.648	0.603	0.9	0.592
Toxomerus.floralis_PA8_RUN6_RF	343	343	343	100	100	100	99.113	99.113	99.113	0.991	1	0.982	0.681	0.921	0.676
Toxomerus.floralis_PA8_RUN6_SRE	495	500	495	76.596	76.596	76.596	69.681	69.681	69.681	0.463	0.731	0.378	0.617	0.809	0.509
Toxomerus.floralis_PA8_RUN6_XGBOOST	384.5	311.5	703	94.149	94.681	64.362	72.34	71.809	92.73	0.665	0.913	0.599	0.638	0.915	0.615
Toxomerus.floralis_PA8_RUN7_ANN	549	554.5	731	78.191	78.191	63.83	81.56	82.092	92.73	0.598	0.896	0.594	0.39	0.842	0.422
Toxomerus.floralis_PA8_RUN7_CTA	528	526.5	757	90.957	90.957	73.404	84.043	84.043	92.376	0.75	0.926	0.666	0.596	0.884	0.554
Toxomerus.floralis_PA8_RUN7_FDA	329	283.5	767	79.787	87.766	58.511	82.092	74.113	97.163	0.619	0.899	0.625	0.574	0.894	0.496
Toxomerus.floralis_PA8_RUN7_GAM	473	477.5	667	83.511	82.979	64.362	73.05	73.759	90.78	0.562	0.864	0.562	0.404	0.794	0.465
Toxomerus.floralis_PA8_RUN7_GBM	538	541	615	90.426	90.426	84.574	91.489	91.489	94.681	0.819	0.97	0.794	0.645	0.924	0.627
Toxomerus.floralis_PA8_RUN7_GLM	446	444.5	664	88.83	88.83	70.745	71.986	71.986	88.298	0.608	0.887	0.582	0.582	0.858	0.409
Toxomerus.floralis_PA8_RUN7_MARS	481	489	571	89.362	89.362	81.915	81.028	81.915	85.993	0.704	0.92	0.632	0.61	0.906	0.592
Toxomerus.floralis_PA8_RUN7_MAXENT	0	0.5	598	100	81.383	59.043	0	78.723	98.936	0.601	0.855	0.663	0.532	0.8	0.5
Toxomerus.floralis_PA8_RUN7_MAXNET	354	354.5	419	86.702	86.702	77.128	80.851	81.206	88.475	0.679	0.919	0.631	0.603	0.897	0.563
Toxomerus.floralis_PA8_RUN7_RF	348	349	348	100	100	100	98.582	98.582	98.582	0.986	0.999	0.972	0.589	0.917	0.597
Toxomerus.floralis_PA8_RUN7_SRE	495	500	495	77.66	77.66	77.66	69.858	69.858	69.858	0.475	0.738	0.387	0.475	0.738	0.374
Toxomerus.floralis_PA8_RUN7_XGBOOST	449	448.5	744	87.766	87.766	70.745	84.397	84.397	93.617	0.722	0.933	0.666	0.574	0.878	0.496
Toxomerus.floralis_PA8_RUN8_ANN	354	355.5	688	95.213	95.213	59.574	60.638	60.816	91.489	0.559	0.871	0.537	0.645	0.916	0.567
Toxomerus.floralis_PA8_RUN8_CTA	504	505.5	504	92.553	92.553	92.553	86.702	86.702	86.702	0.793	0.935	0.715	0.716	0.892	0.627
Toxomerus.floralis_PA8_RUN8_FDA	300	306	578	82.979	82.447	65.957	79.078	80.674	94.326	0.628	0.899	0.639	0.667	0.914	0.544
Toxomerus.floralis_PA8_RUN8_GAM	643	642.5	643	63.298	63.298	63.298	90.071	90.071	90.071	0.534	0.842	0.546	0.56	0.892	0.568
Toxomerus.floralis_PA8_RUN8_GBM	522	525.5	574	92.021	92.021	86.702	91.844	92.021	94.504	0.84	0.972	0.807	0.78	0.948	0.712
Toxomerus.floralis_PA8_RUN8_GLM	630	628.5	630	73.936	74.468	73.936	85.461	85.461	85.461	0.594	0.879	0.561	0.603	0.891	0.541
Toxomerus.floralis_PA8_RUN8_MARS	538	531	709	82.979	83.511	70.745	84.043	83.688	92.199	0.668	0.919	0.642	0.667	0.922	0.557
Toxomerus.floralis_PA8_RUN8_MAXENT	504	1.5	504	61.702	85.106	61.702	98.05	76.064	98.05	0.598	0.874	0.67	0.546	0.864	0.562
Toxomerus.floralis_PA8_RUN8_MAXNET	380	381.5	470	85.638	85.638	66.489	83.156	83.511	93.794	0.69	0.921	0.634	0.752	0.934	0.655
Toxomerus.floralis_PA8_RUN8_RF	404	402	404	100	100	100	99.468	99.468	99.468	0.995	1	0.989	0.638	0.946	0.682
Toxomerus.floralis_PA8_RUN8_SRE	495	500	495	77.128	77.128	77.128	70.567	70.567	70.567	0.477	0.738	0.392	0.461	0.73	0.367
Toxomerus.floralis_PA8_RUN8_XGBOOST	480	481.5	693.5	85.638	85.638	63.83	79.078	79.078	95.745	0.647	0.921	0.646	0.667	0.906	0.5
Toxomerus.floralis_PA8_RUN9_ANN	364	364.5	742	92.021	92.021	61.17	67.908	68.085	91.844	0.601	0.888	0.56	0.468	0.865	0.554
Toxomerus.floralis_PA8_RUN9_CTA	500	500	712	92.553	92.553	88.83	89.007	89.007	90.603	0.816	0.948	0.752	0.681	0.877	0.603
Toxomerus.floralis_PA8_RUN9_FDA	284.5	291.5	520	86.702	86.17	66.489	75.177	76.596	92.553	0.622	0.895	0.613	0.624	0.908	0.634
Toxomerus.floralis_PA8_RUN9_GAM	530	537.5	640	77.66	77.66	63.298	78.014	79.255	89.539	0.56	0.861	0.538	0.447	0.821	0.524
Toxomerus.floralis_PA8_RUN9_GBM	438	438	640	95.745	95.745	81.915	85.993	85.993	95.035	0.812	0.969	0.778	0.66	0.935	0.708
Toxomerus.floralis_PA8_RUN9_GLM	407	411	655	91.489	91.489	68.085	68.972	69.326	88.121	0.606	0.884	0.555	0.553	0.875	0.552
Toxomerus.floralis_PA8_RUN9_MARS	439	436.5	719	90.957	90.957	67.553	76.95	76.95	90.78	0.679	0.91	0.593	0.681	0.926	0.621
Toxomerus.floralis_PA8_RUN9_MAXENT	20	17.5	368	87.234	88.298	63.298	74.468	73.582	95.922	0.615	0.903	0.645	0.688	0.894	0.481
Toxomerus.floralis_PA8_RUN9_MAXNET	389	388	454	84.574	84.574	70.745	84.397	84.397	91.312	0.688	0.92	0.627	0.624	0.907	0.625
Toxomerus.floralis_PA8_RUN9_RF	379	379	379	100	100	100	98.759	98.759	98.759	0.988	0.999	0.975	0.738	0.937	0.754
Toxomerus.floralis_PA8_RUN9_SRE	495	500	495	77.66	77.66	77.66	69.149	69.149	69.149	0.468	0.734	0.379	0.546	0.773	0.456
Toxomerus.floralis_PA8_RUN9_XGBOOST	472	473	472	86.17	82.979	86.17	81.738	86.702	81.738	0.697	0.921	0.647	0.681	0.91	0.623
Toxomerus.floralis_PA8_RUN10_ANN	658	657	753	70.745	70.745	62.234	89.362	89.362	94.326	0.601	0.896	0.611	0.447	0.845	0.402
Toxomerus.floralis_PA8_RUN10_CTA	455	458.5	707	93.617	93.617	91.489	90.78	90.78	91.844	0.844	0.959	0.791	0.511	0.767	0.546
Toxomerus.floralis_PA8_RUN10_FDA	379	374.5	596	77.128	77.66	63.83	87.411	87.057	95.213	0.645	0.905	0.637	0.496	0.865	0.492
Toxomerus.floralis_PA8_RUN10_GAM	658	622.5	658	65.426	68.617	65.426	91.312	88.475	91.312	0.569	0.865	0.587	0.418	0.797	0.424
Toxomerus.floralis_PA8_RUN10_GBM	557	559	617	90.426	90.426	87.234	92.908	92.908	94.681	0.833	0.975	0.814	0.56	0.883	0.507
Toxomerus.floralis_PA8_RUN10_GLM	437	423.5	646	88.83	89.362	71.809	72.695	72.518	87.943	0.615	0.893	0.582	0.525	0.846	0.524
Toxomerus.floralis_PA8_RUN10_MARS	450	456	711	88.83	88.83	72.872	80.851	81.383	91.489	0.699	0.923	0.647	0.532	0.864	0.518
Toxomerus.floralis_PA8_RUN10_MAXENT	0	0.5	662	100	81.915	60.106	0	80.851	99.291	0.628	0.867	0.68	0.44	0.754	0.508
Toxomerus.floralis_PA8_RUN10_MAXNET	314	314	467	92.021	92.021	71.277	78.191	78.191	94.326	0.702	0.931	0.683	0.567	0.877	0.515
Toxomerus.floralis_PA8_RUN10_RF	399	404	399	100	100	100	99.291	99.291	99.291	0.993	0.999	0.986	0.475	0.875	0.511
Toxomerus.floralis_PA8_RUN10_SRE	495	500	495	77.128	77.128	77.128	70.745	70.745	70.745	0.479	0.739	0.394	0.532	0.766	0.472
Toxomerus.floralis_PA8_RUN10_XGBOOST	687.5	689.5	687.5	81.915	81.915	81.915	90.78	90.78	90.78	0.727	0.934	0.704	0.504	0.871	0.483
Toxomerus.floralis_PA8_allRun_ANN	410	408.5	776	88.085	88.511	57.872	71.773	71.773	93.759	0.6	0.889	0.56	NA	NA	NA
Toxomerus.floralis_PA8_allRun_CTA	443	440	706	93.617	93.617	92.34	86.383	86.383	86.95	0.8	0.941	0.718	NA	NA	NA
Toxomerus.floralis_PA8_allRun_FDA	359	362.5	586	76.596	76.17	62.553	84.681	85.532	95.035	0.613	0.898	0.623	NA	NA	NA
Toxomerus.floralis_PA8_allRun_GAM	538	515.5	668	74.468	77.447	61.702	79.149	76.738	90.638	0.538	0.853	0.542	NA	NA	NA
Toxomerus.floralis_PA8_allRun_GBM	530	528.5	590	90.638	90.638	85.106	90.638	90.638	94.326	0.813	0.968	0.794	NA	NA	NA
Toxomerus.floralis_PA8_allRun_GLM	475	478.5	663	86.809	86.809	71.064	72.908	73.333	87.376	0.6	0.884	0.566	NA	NA	NA
Toxomerus.floralis_PA8_allRun_MARS	480	483	681	88.936	88.936	72.34	79.291	79.574	90.071	0.684	0.914	0.62	NA	NA	NA
Toxomerus.floralis_PA8_allRun_MAXENT	10	4.5	656	79.574	81.702	56.17	81.135	79.291	99.291	0.6	0.878	0.644	NA	NA	NA
Toxomerus.floralis_PA8_allRun_MAXNET	386.5	379	479	84.255	84.681	66.383	85.248	84.823	94.043	0.694	0.924	0.639	NA	NA	NA
Toxomerus.floralis_PA8_allRun_RF	384	381	384	100	100	100	99.149	99.149	99.149	0.991	0.999	0.983	NA	NA	NA
Toxomerus.floralis_PA8_allRun_SRE	495	500	495	78.298	78.298	78.298	70.638	70.638	70.638	0.489	0.745	0.401	NA	NA	NA
Toxomerus.floralis_PA8_allRun_XGBOOST	603	604	603	81.702	81.702	81.702	86.667	86.667	86.667	0.684	0.927	0.638	NA	NA	NA
Toxomerus.floralis_PA9_RUN1_ANN	493	501	711	81.383	81.383	63.83	77.482	78.014	91.489	0.59	0.892	0.579	0.532	0.868	0.398
Toxomerus.floralis_PA9_RUN1_CTA	482	481.5	699.5	92.021	92.021	79.787	84.397	84.397	90.071	0.764	0.936	0.677	0.723	0.914	0.643
Toxomerus.floralis_PA9_RUN1_FDA	286.5	273	739	82.979	87.766	61.17	78.546	76.064	96.277	0.635	0.898	0.633	0.631	0.906	0.565
Toxomerus.floralis_PA9_RUN1_GAM	618	637	648	67.021	65.957	63.83	86.879	89.007	89.894	0.543	0.854	0.551	0.539	0.856	0.524
Toxomerus.floralis_PA9_RUN1_GBM	478	478	530	94.149	94.149	89.894	89.894	89.894	92.199	0.84	0.973	0.789	0.702	0.95	0.645
Toxomerus.floralis_PA9_RUN1_GLM	526	519.5	635	81.915	82.979	68.617	76.064	75.709	86.702	0.582	0.878	0.538	0.589	0.881	0.537
Toxomerus.floralis_PA9_RUN1_MARS	491	468	741	88.298	88.83	70.213	80.674	80.319	92.376	0.69	0.918	0.641	0.631	0.903	0.542
Toxomerus.floralis_PA9_RUN1_MAXENT	412	411	715	72.34	72.34	65.957	95.745	95.745	99.645	0.681	0.897	0.737	0.589	0.88	0.561
Toxomerus.floralis_PA9_RUN1_MAXNET	372	373	483	85.638	85.638	66.489	82.27	82.624	95.035	0.683	0.924	0.659	0.645	0.926	0.567
Toxomerus.floralis_PA9_RUN1_RF	383	383	383	100	100	100	98.936	98.936	98.936	0.989	0.999	0.979	0.667	0.954	0.653
Toxomerus.floralis_PA9_RUN1_SRE	495	500	495	77.128	77.128	77.128	69.504	69.504	69.504	0.466	0.733	0.38	0.496	0.748	0.417
Toxomerus.floralis_PA9_RUN1_XGBOOST	626	628.5	840	79.255	79.255	66.489	89.362	89.362	96.277	0.686	0.928	0.678	0.617	0.908	0.537
Toxomerus.floralis_PA9_RUN2_ANN	535	542.5	687	79.255	79.255	64.894	79.255	79.61	89.362	0.587	0.883	0.554	0.582	0.912	0.625
Toxomerus.floralis_PA9_RUN2_CTA	514	514.5	730	93.085	93.085	90.957	91.489	91.489	92.73	0.846	0.962	0.803	0.66	0.869	0.63
Toxomerus.floralis_PA9_RUN2_FDA	318.5	309.5	689	81.915	83.511	61.702	83.865	82.979	95.745	0.661	0.908	0.628	0.624	0.897	0.628
Toxomerus.floralis_PA9_RUN2_GAM	529	543.5	639	74.468	73.404	63.83	78.191	79.965	88.298	0.53	0.85	0.521	0.582	0.879	0.603
Toxomerus.floralis_PA9_RUN2_GBM	470	471.5	582	94.149	94.149	86.702	88.83	89.184	95.035	0.832	0.973	0.816	0.773	0.961	0.754
Toxomerus.floralis_PA9_RUN2_GLM	546	553.5	595	80.851	80.319	76.064	78.191	78.723	82.624	0.59	0.878	0.536	0.61	0.89	0.529
Toxomerus.floralis_PA9_RUN2_MARS	511	511.5	761	87.234	87.234	66.489	81.738	81.738	93.44	0.69	0.915	0.628	0.688	0.918	0.65
Toxomerus.floralis_PA9_RUN2_MAXENT	689	690.5	689	71.277	71.277	71.277	99.113	99.113	99.113	0.704	0.907	0.771	0.589	0.85	0.597
Toxomerus.floralis_PA9_RUN2_MAXNET	384.5	401.5	480	84.043	82.447	67.021	83.511	85.816	95.567	0.681	0.926	0.673	0.738	0.938	0.62
Toxomerus.floralis_PA9_RUN2_RF	354	348	384	100	100	99.468	98.582	98.582	99.113	0.986	0.999	0.979	0.766	0.965	0.763
Toxomerus.floralis_PA9_RUN2_SRE	495	500	495	77.66	77.66	77.66	68.794	68.794	68.794	0.465	0.732	0.375	0.426	0.713	0.345
Toxomerus.floralis_PA9_RUN2_XGBOOST	466	459	621	90.426	90.426	77.128	75.887	75.887	88.83	0.663	0.912	0.637	0.681	0.929	0.716
Toxomerus.floralis_PA9_RUN3_ANN	474	473.5	755	81.915	81.915	57.979	76.064	76.064	94.858	0.574	0.889	0.58	0.617	0.898	0.504
Toxomerus.floralis_PA9_RUN3_CTA	487.5	490	487.5	89.362	89.362	89.362	85.461	85.461	85.461	0.748	0.921	0.674	0.681	0.896	0.64
Toxomerus.floralis_PA9_RUN3_FDA	342	344.5	711	77.66	77.128	62.234	85.638	86.702	96.454	0.637	0.895	0.645	0.546	0.881	0.48
Toxomerus.floralis_PA9_RUN3_GAM	640	653.5	710	65.426	64.894	59.043	88.475	90.071	93.262	0.544	0.856	0.562	0.518	0.857	0.397
Toxomerus.floralis_PA9_RUN3_GBM	435	437.5	620	94.681	94.681	82.979	87.589	87.766	95.745	0.823	0.971	0.799	0.73	0.951	0.696
Toxomerus.floralis_PA9_RUN3_GLM	587	582.5	637	75.532	76.596	69.681	82.801	81.915	87.411	0.583	0.878	0.56	0.589	0.886	0.487
Toxomerus.floralis_PA9_RUN3_MARS	429	506.5	768	85.638	81.915	67.021	80.319	84.397	94.681	0.66	0.915	0.657	0.66	0.93	0.615
Toxomerus.floralis_PA9_RUN3_MAXENT	570	572	739	69.149	69.149	66.489	97.872	97.872	99.645	0.67	0.886	0.742	0.589	0.884	0.672
Toxomerus.floralis_PA9_RUN3_MAXNET	379	382	483	84.043	84.043	68.617	83.511	83.865	95.213	0.677	0.924	0.683	0.759	0.943	0.652
Toxomerus.floralis_PA9_RUN3_RF	338	350	383	100	100	98.936	98.05	98.227	98.582	0.98	0.999	0.965	0.738	0.958	0.725
Toxomerus.floralis_PA9_RUN3_SRE	495	500	495	77.66	77.66	77.66	66.135	66.135	66.135	0.438	0.719	0.346	0.496	0.748	0.407
Toxomerus.floralis_PA9_RUN3_XGBOOST	584	586.5	640	85.638	85.638	84.574	86.879	86.879	87.411	0.725	0.921	0.67	0.652	0.903	0.614
Toxomerus.floralis_PA9_RUN4_ANN	452.5	481	706	86.17	85.638	55.319	69.149	70.213	93.617	0.557	0.862	0.535	0.617	0.885	0.556
Toxomerus.floralis_PA9_RUN4_CTA	520	518	520	88.298	88.298	88.298	87.766	87.766	87.766	0.761	0.922	0.702	0.645	0.89	0.587
Toxomerus.floralis_PA9_RUN4_FDA	304	297.5	458	83.511	84.574	69.681	81.206	80.319	90.426	0.644	0.903	0.604	0.645	0.905	0.575
Toxomerus.floralis_PA9_RUN4_GAM	599	605	629	68.617	68.617	65.426	84.043	84.929	87.411	0.53	0.849	0.523	0.567	0.885	0.557
Toxomerus.floralis_PA9_RUN4_GBM	537.5	541.5	542	90.426	90.426	90.426	93.44	93.972	93.972	0.839	0.977	0.817	0.681	0.931	0.676
Toxomerus.floralis_PA9_RUN4_GLM	505	506.5	693	83.511	83.511	59.574	73.759	73.759	89.362	0.573	0.868	0.506	0.66	0.919	0.609
Toxomerus.floralis_PA9_RUN4_MARS	417	417	716	92.553	92.553	68.085	75.887	75.887	91.135	0.684	0.911	0.599	0.638	0.912	0.632
Toxomerus.floralis_PA9_RUN4_MAXENT	778	781.5	778	68.085	68.085	68.085	100	100	100	0.681	0.873	0.762	0.617	0.874	0.644
Toxomerus.floralis_PA9_RUN4_MAXNET	395	399.5	484	85.106	85.106	66.489	84.752	85.638	94.858	0.7	0.929	0.653	0.702	0.934	0.674
Toxomerus.floralis_PA9_RUN4_RF	379	383	379	99.468	99.468	99.468	99.468	99.468	99.468	0.989	0.999	0.986	0.638	0.919	0.643
Toxomerus.floralis_PA9_RUN4_SRE	495	500	495	77.66	77.66	77.66	67.199	67.199	67.199	0.449	0.724	0.358	0.489	0.745	0.429
Toxomerus.floralis_PA9_RUN4_XGBOOST	570	561.5	575	80.319	81.383	80.319	90.957	89.894	90.957	0.713	0.929	0.696	0.624	0.903	0.625
Toxomerus.floralis_PA9_RUN5_ANN	491	479.5	726	86.702	87.234	59.574	76.773	76.418	93.794	0.635	0.893	0.576	0.447	0.832	0.413
Toxomerus.floralis_PA9_RUN5_CTA	472	476	701	93.085	93.085	90.426	89.894	89.894	91.312	0.83	0.954	0.775	0.631	0.823	0.608
Toxomerus.floralis_PA9_RUN5_FDA	298	321.5	739	86.17	82.447	60.638	78.546	82.624	97.163	0.647	0.907	0.644	0.418	0.844	0.489
Toxomerus.floralis_PA9_RUN5_GAM	612	613.5	612	70.745	70.745	70.745	86.702	87.057	86.702	0.576	0.867	0.557	0.461	0.818	0.448
Toxomerus.floralis_PA9_RUN5_GBM	435	421.5	634	95.745	96.809	83.511	87.589	86.702	97.34	0.833	0.977	0.832	0.624	0.912	0.561
Toxomerus.floralis_PA9_RUN5_GLM	511	511	701	85.106	85.106	63.83	77.305	77.305	90.957	0.624	0.893	0.565	0.532	0.834	0.424
Toxomerus.floralis_PA9_RUN5_MARS	502	425.5	803	86.17	91.489	65.426	83.865	78.546	95.922	0.7	0.931	0.663	0.574	0.884	0.542
Toxomerus.floralis_PA9_RUN5_MAXENT	614	615.5	743	70.213	70.213	68.085	98.759	98.759	100	0.69	0.898	0.762	0.56	0.812	0.567
Toxomerus.floralis_PA9_RUN5_MAXNET	382	382.5	492	84.043	84.043	67.021	84.397	84.929	96.277	0.69	0.929	0.683	0.574	0.868	0.554
Toxomerus.floralis_PA9_RUN5_RF	374	376	374	100	100	100	99.291	99.291	99.291	0.993	0.999	0.986	0.574	0.917	0.591
Toxomerus.floralis_PA9_RUN5_SRE	495	500	495	76.064	76.064	76.064	72.163	72.163	72.163	0.482	0.741	0.402	0.426	0.713	0.353
Toxomerus.floralis_PA9_RUN5_XGBOOST	695	697.5	695	77.128	77.128	77.128	94.681	94.681	94.681	0.718	0.937	0.735	0.525	0.884	0.561
Toxomerus.floralis_PA9_RUN6_ANN	596	593.5	653	72.34	72.872	63.298	85.816	85.461	90.603	0.582	0.888	0.555	0.504	0.87	0.511
Toxomerus.floralis_PA9_RUN6_CTA	515	512	515	89.362	89.362	89.362	86.525	86.525	86.525	0.759	0.922	0.69	0.56	0.846	0.51
Toxomerus.floralis_PA9_RUN6_FDA	295	293.5	729	85.106	85.638	60.638	79.078	78.723	95.922	0.644	0.905	0.625	0.61	0.875	0.597
Toxomerus.floralis_PA9_RUN6_GAM	599	599.5	619	70.745	70.745	69.149	85.461	85.638	86.879	0.564	0.859	0.547	0.496	0.842	0.497
Toxomerus.floralis_PA9_RUN6_GBM	418	425.5	561	96.809	96.809	89.362	87.411	87.943	93.972	0.844	0.977	0.813	0.66	0.918	0.603
Toxomerus.floralis_PA9_RUN6_GLM	458	506.5	627	89.362	85.638	72.34	70.567	74.823	85.284	0.601	0.882	0.549	0.511	0.867	0.51
Toxomerus.floralis_PA9_RUN6_MARS	520	512.5	520	88.83	89.362	88.83	81.56	81.028	81.56	0.704	0.919	0.614	0.652	0.909	0.597
Toxomerus.floralis_PA9_RUN6_MAXENT	327	329	714	76.596	76.596	69.149	94.858	95.035	99.823	0.716	0.904	0.767	0.582	0.834	0.614
Toxomerus.floralis_PA9_RUN6_MAXNET	374	373	472	87.234	87.234	69.149	82.979	82.979	94.681	0.7	0.931	0.675	0.638	0.916	0.609
Toxomerus.floralis_PA9_RUN6_RF	423	424	423	99.468	99.468	99.468	99.291	99.291	99.291	0.988	0.999	0.982	0.66	0.929	0.699
Toxomerus.floralis_PA9_RUN6_SRE	495	500	495	77.66	77.66	77.66	68.262	68.262	68.262	0.459	0.73	0.369	0.496	0.748	0.38
Toxomerus.floralis_PA9_RUN6_XGBOOST	570	572	676	85.106	85.106	77.128	87.057	87.057	93.794	0.722	0.939	0.719	0.631	0.894	0.644
Toxomerus.floralis_PA9_RUN7_ANN	483	480.5	796	88.83	89.362	54.255	71.809	71.809	96.099	0.608	0.885	0.568	0.589	0.875	0.45
Toxomerus.floralis_PA9_RUN7_CTA	432	434	755	93.617	93.617	87.766	88.83	88.83	91.489	0.824	0.949	0.759	0.582	0.816	0.546
Toxomerus.floralis_PA9_RUN7_FDA	380.5	379.5	438	77.128	77.66	73.936	88.121	88.121	90.603	0.654	0.909	0.641	0.56	0.87	0.537
Toxomerus.floralis_PA9_RUN7_GAM	508	504	638	79.787	80.319	66.489	75.532	75.355	88.121	0.553	0.857	0.542	0.511	0.847	0.533
Toxomerus.floralis_PA9_RUN7_GBM	515	517.5	655	92.553	92.553	81.383	91.667	92.021	97.34	0.844	0.978	0.816	0.624	0.917	0.597
Toxomerus.floralis_PA9_RUN7_GLM	545	545.5	743	80.851	80.851	58.511	79.255	79.255	92.376	0.601	0.883	0.543	0.582	0.86	0.456
Toxomerus.floralis_PA9_RUN7_MARS	540	516.5	780	85.638	87.234	67.021	83.511	82.624	93.617	0.695	0.918	0.639	0.574	0.877	0.533
Toxomerus.floralis_PA9_RUN7_MAXENT	505	507	813	70.213	70.213	67.553	97.695	97.695	100	0.679	0.904	0.757	0.504	0.816	0.504
Toxomerus.floralis_PA9_RUN7_MAXNET	391	395	451	83.511	83.511	71.809	85.816	86.348	93.972	0.693	0.93	0.681	0.66	0.918	0.585
Toxomerus.floralis_PA9_RUN7_RF	433	317	433	98.936	100	98.936	99.291	98.227	99.291	0.982	0.999	0.979	0.532	0.928	0.591
Toxomerus.floralis_PA9_RUN7_SRE	495	500	495	76.064	76.064	76.064	68.794	68.794	68.794	0.449	0.724	0.364	0.489	0.745	0.408
Toxomerus.floralis_PA9_RUN7_XGBOOST	699	733.5	699	75	75	75	93.972	94.149	93.972	0.69	0.933	0.706	0.596	0.902	0.627
Toxomerus.floralis_PA9_RUN8_ANN	376	354.5	804	92.553	94.681	51.064	66.667	64.716	96.099	0.592	0.877	0.542	0.638	0.91	0.52
Toxomerus.floralis_PA9_RUN8_CTA	487	484	699	92.553	92.553	89.362	88.475	88.475	89.894	0.81	0.952	0.744	0.589	0.879	0.551
Toxomerus.floralis_PA9_RUN8_FDA	276	286.5	509	87.234	86.17	70.745	77.482	78.723	92.376	0.647	0.907	0.645	0.567	0.868	0.556
Toxomerus.floralis_PA9_RUN8_GAM	508	508	667	78.723	78.723	60.106	74.113	74.113	89.362	0.528	0.844	0.508	0.617	0.902	0.609
Toxomerus.floralis_PA9_RUN8_GBM	461	483.5	600	94.149	93.085	85.106	89.362	90.78	95.567	0.835	0.977	0.814	0.73	0.93	0.657
Toxomerus.floralis_PA9_RUN8_GLM	544	532.5	544	82.447	82.979	82.447	76.773	76.241	76.773	0.592	0.868	0.505	0.645	0.916	0.558
Toxomerus.floralis_PA9_RUN8_MARS	400	409	761	91.489	91.489	68.617	77.305	77.482	92.73	0.688	0.921	0.637	0.681	0.912	0.556
Toxomerus.floralis_PA9_RUN8_MAXENT	477	593	710	77.128	74.468	73.404	95.922	98.759	99.468	0.73	0.901	0.795	0.518	0.812	0.551
Toxomerus.floralis_PA9_RUN8_MAXNET	420	422	457	80.319	80.319	73.936	89.716	89.894	93.262	0.7	0.933	0.685	0.652	0.926	0.639
Toxomerus.floralis_PA9_RUN8_RF	373	377	373	100	100	100	99.113	99.291	99.113	0.991	0.999	0.982	0.596	0.93	0.627
Toxomerus.floralis_PA9_RUN8_SRE	495	500	495	77.66	77.66	77.66	66.489	66.489	66.489	0.441	0.721	0.35	0.525	0.762	0.43
Toxomerus.floralis_PA9_RUN8_XGBOOST	512.5	512.5	759.5	86.17	86.17	73.404	82.092	82.092	92.908	0.683	0.926	0.675	0.638	0.909	0.65
Toxomerus.floralis_PA9_RUN9_ANN	385	393.5	799	85.638	85.638	52.66	70.567	71.099	96.277	0.562	0.882	0.556	0.638	0.918	0.615
Toxomerus.floralis_PA9_RUN9_CTA	553	558	553	92.021	92.021	92.021	89.716	89.716	89.716	0.817	0.948	0.759	0.738	0.926	0.693
Toxomerus.floralis_PA9_RUN9_FDA	282	284.5	482	85.106	85.106	69.149	77.482	78.014	90.78	0.628	0.893	0.606	0.745	0.945	0.641
Toxomerus.floralis_PA9_RUN9_GAM	577	620.5	657	68.085	64.362	61.702	80.674	86.348	88.83	0.504	0.844	0.512	0.66	0.896	0.569
Toxomerus.floralis_PA9_RUN9_GBM	516.5	524	598	91.489	91.489	84.043	89.894	90.603	94.858	0.817	0.971	0.797	0.809	0.979	0.812
Toxomerus.floralis_PA9_RUN9_GLM	460	464.5	634	87.766	87.766	69.149	67.908	68.794	84.397	0.562	0.866	0.508	0.645	0.923	0.629
Toxomerus.floralis_PA9_RUN9_MARS	566	572	571	82.447	82.447	82.447	83.156	83.511	83.333	0.66	0.904	0.596	0.738	0.925	0.642
Toxomerus.floralis_PA9_RUN9_MAXENT	789	791	789	68.085	68.085	68.085	100	100	100	0.681	0.86	0.762	0.582	0.877	0.603
Toxomerus.floralis_PA9_RUN9_MAXNET	415	421	528	81.383	80.851	59.043	84.574	85.816	97.34	0.661	0.92	0.637	0.738	0.961	0.648
Toxomerus.floralis_PA9_RUN9_RF	348.5	347	348.5	100	100	100	98.582	98.582	98.582	0.986	0.999	0.972	0.823	0.979	0.795
Toxomerus.floralis_PA9_RUN9_SRE	495	500	495	77.66	77.66	77.66	68.262	68.262	68.262	0.459	0.73	0.369	0.369	0.684	0.313
Toxomerus.floralis_PA9_RUN9_XGBOOST	519.5	517	702.5	84.043	84.043	74.468	84.043	84.043	91.489	0.681	0.919	0.66	0.723	0.917	0.697
Toxomerus.floralis_PA9_RUN10_ANN	461	445.5	778	87.766	88.83	54.787	69.681	68.617	95.213	0.574	0.871	0.557	0.496	0.865	0.438
Toxomerus.floralis_PA9_RUN10_CTA	510	512.5	697	92.553	92.553	90.957	89.539	89.539	90.248	0.821	0.954	0.761	0.723	0.927	0.693
Toxomerus.floralis_PA9_RUN10_FDA	496	499.5	496	71.809	71.809	71.809	93.794	93.972	93.794	0.656	0.9	0.678	0.532	0.893	0.556
Toxomerus.floralis_PA9_RUN10_GAM	578	583	657	72.34	72.34	64.362	83.511	84.752	90.071	0.56	0.857	0.558	0.482	0.84	0.549
Toxomerus.floralis_PA9_RUN10_GBM	515	516.5	575	90.426	90.426	86.702	92.553	92.908	95.39	0.833	0.975	0.819	0.681	0.942	0.638
Toxomerus.floralis_PA9_RUN10_GLM	475	484.5	673	86.702	86.17	64.362	70.213	71.099	88.475	0.569	0.876	0.53	0.532	0.876	0.515
Toxomerus.floralis_PA9_RUN10_MARS	377	394.5	745	92.021	91.489	71.277	77.305	78.191	93.262	0.693	0.919	0.666	0.681	0.933	0.609
Toxomerus.floralis_PA9_RUN10_MAXENT	336	341.5	776	72.872	72.872	67.553	95.567	96.099	100	0.686	0.895	0.757	0.447	0.813	0.519
Toxomerus.floralis_PA9_RUN10_MAXNET	368	359.5	483	83.511	85.106	66.489	81.028	80.674	94.858	0.652	0.921	0.656	0.652	0.937	0.591
Toxomerus.floralis_PA9_RUN10_RF	354	360	354	100	100	100	99.113	99.291	99.113	0.991	0.999	0.982	0.681	0.942	0.696
Toxomerus.floralis_PA9_RUN10_SRE	495	500	495	77.128	77.128	77.128	67.553	67.553	67.553	0.447	0.723	0.358	0.525	0.762	0.411
Toxomerus.floralis_PA9_RUN10_XGBOOST	558	560.5	606	84.043	84.043	79.787	85.816	85.816	88.475	0.699	0.92	0.651	0.61	0.9	0.566
Toxomerus.floralis_PA9_allRun_ANN	454	454	713	89.362	89.362	62.979	69.362	69.362	91.489	0.587	0.883	0.569	NA	NA	NA
Toxomerus.floralis_PA9_allRun_CTA	448	450	680	91.915	91.915	83.83	86.241	86.241	90.496	0.782	0.942	0.714	NA	NA	NA
Toxomerus.floralis_PA9_allRun_FDA	305	307	744	83.83	83.83	59.149	80.709	81.277	96.454	0.65	0.902	0.618	NA	NA	NA
Toxomerus.floralis_PA9_allRun_GAM	500	497.5	650	80	80.426	63.83	74.61	74.326	88.794	0.548	0.857	0.531	NA	NA	NA
Toxomerus.floralis_PA9_allRun_GBM	531	533.5	565	90.638	90.638	87.66	91.631	91.915	93.475	0.823	0.972	0.795	NA	NA	NA
Toxomerus.floralis_PA9_allRun_GLM	488	472	647	85.532	86.383	67.66	73.05	72.482	86.383	0.587	0.88	0.526	NA	NA	NA
Toxomerus.floralis_PA9_allRun_MARS	485	489	761	89.362	89.362	66.809	79.574	80.284	93.05	0.692	0.917	0.624	NA	NA	NA
Toxomerus.floralis_PA9_allRun_MAXENT	542	509.5	726	70.213	70.638	68.511	98.156	97.73	99.716	0.684	0.894	0.76	NA	NA	NA
Toxomerus.floralis_PA9_allRun_MAXNET	392	386.5	452	83.83	84.255	71.915	85.674	85.532	93.475	0.698	0.933	0.67	NA	NA	NA
Toxomerus.floralis_PA9_allRun_RF	333	334	333	100	100	100	98.723	98.723	98.723	0.987	0.999	0.975	NA	NA	NA
Toxomerus.floralis_PA9_allRun_SRE	495	500	495	78.298	78.298	78.298	68.369	68.369	68.369	0.467	0.733	0.375	NA	NA	NA
Toxomerus.floralis_PA9_allRun_XGBOOST	584	582	584	83.404	83.404	83.404	84.539	84.539	84.539	0.679	0.91	0.618	NA	NA	NA
Toxomerus.floralis_PA10_RUN1_ANN	392	395.5	845	88.83	88.83	54.787	70.922	71.099	95.213	0.598	0.882	0.56	0.574	0.866	0.456
Toxomerus.floralis_PA10_RUN1_CTA	556	557	727	93.617	93.617	89.894	93.617	93.617	95.567	0.872	0.97	0.846	0.553	0.811	0.521
Toxomerus.floralis_PA10_RUN1_FDA	298	305.5	665	89.894	89.894	63.83	81.56	82.447	96.631	0.718	0.923	0.662	0.61	0.879	0.545
Toxomerus.floralis_PA10_RUN1_GAM	581	581.5	661	73.936	73.936	65.426	84.574	84.929	90.603	0.589	0.872	0.572	0.489	0.853	0.485
Toxomerus.floralis_PA10_RUN1_GBM	527	515	544	92.021	92.553	90.957	94.326	93.972	95.035	0.863	0.979	0.843	0.688	0.914	0.696
Toxomerus.floralis_PA10_RUN1_GLM	618	621.5	738	73.936	73.936	60.638	86.17	86.17	94.149	0.601	0.892	0.591	0.546	0.889	0.54
Toxomerus.floralis_PA10_RUN1_MARS	528	531	674	90.426	90.426	79.255	84.752	84.929	90.957	0.748	0.935	0.69	0.638	0.914	0.644
Toxomerus.floralis_PA10_RUN1_MAXENT	523	524	803.5	72.34	72.34	70.213	98.05	98.05	100	0.704	0.885	0.78	0.56	0.838	0.622
Toxomerus.floralis_PA10_RUN1_MAXNET	372	393.5	395	85.638	84.043	82.979	86.702	89.716	89.716	0.729	0.935	0.698	0.681	0.927	0.708
Toxomerus.floralis_PA10_RUN1_RF	368	366	368	100	100	100	99.113	99.113	99.113	0.991	1	0.982	0.695	0.919	0.721
Toxomerus.floralis_PA10_RUN1_SRE	495	500	495	77.66	77.66	77.66	68.085	68.085	68.085	0.457	0.729	0.368	0.489	0.745	0.429
Toxomerus.floralis_PA10_RUN1_XGBOOST	570	565.5	622	84.043	84.574	81.915	89.539	89.539	90.957	0.736	0.939	0.707	0.589	0.889	0.597
Toxomerus.floralis_PA10_RUN2_ANN	302	303.5	862	93.085	93.085	53.191	66.844	67.021	97.34	0.599	0.896	0.58	0.61	0.92	0.576
Toxomerus.floralis_PA10_RUN2_CTA	444	446.5	722	92.553	92.553	86.702	89.539	89.539	92.553	0.821	0.954	0.769	0.624	0.848	0.58
Toxomerus.floralis_PA10_RUN2_FDA	306	292	645	85.106	86.702	66.489	83.688	82.27	95.567	0.688	0.913	0.665	0.652	0.929	0.635
Toxomerus.floralis_PA10_RUN2_GAM	609	609	609	69.681	69.681	69.681	86.879	86.879	86.879	0.566	0.862	0.549	0.567	0.881	0.563
Toxomerus.floralis_PA10_RUN2_GBM	509	499.5	587	90.426	90.957	85.638	93.44	93.44	95.745	0.84	0.975	0.818	0.709	0.953	0.667
Toxomerus.floralis_PA10_RUN2_GLM	637	566.5	637	72.34	78.191	72.34	87.057	81.383	87.057	0.594	0.888	0.573	0.553	0.908	0.527
Toxomerus.floralis_PA10_RUN2_MARS	563	563.5	704	86.702	86.702	76.596	86.702	86.702	92.73	0.734	0.931	0.697	0.73	0.945	0.627
Toxomerus.floralis_PA10_RUN2_MAXENT	178	178.5	661	75	75	67.553	92.908	92.908	99.291	0.679	0.882	0.744	0.596	0.861	0.652
Toxomerus.floralis_PA10_RUN2_MAXNET	375	379.5	457	84.043	83.511	71.809	86.17	87.057	94.681	0.704	0.929	0.693	0.759	0.939	0.627
Toxomerus.floralis_PA10_RUN2_RF	399	401	399	99.468	99.468	99.468	99.291	99.291	99.291	0.988	0.999	0.982	0.674	0.953	0.704
Toxomerus.floralis_PA10_RUN2_SRE	495	500	495	77.128	77.128	77.128	68.617	68.617	68.617	0.457	0.729	0.37	0.454	0.727	0.368
Toxomerus.floralis_PA10_RUN2_XGBOOST	544	546.5	717	87.234	87.234	76.064	85.461	85.461	92.73	0.727	0.928	0.693	0.695	0.925	0.625
Toxomerus.floralis_PA10_RUN3_ANN	581	579.5	853	78.723	79.255	54.255	83.156	83.156	97.518	0.621	0.904	0.597	0.667	0.93	0.603
Toxomerus.floralis_PA10_RUN3_CTA	500	501	500	92.021	92.021	92.021	91.135	91.135	91.135	0.832	0.961	0.783	0.709	0.903	0.667
Toxomerus.floralis_PA10_RUN3_FDA	322	323	322	83.511	83.511	83.511	86.348	86.525	86.348	0.7	0.92	0.649	0.709	0.917	0.685
Toxomerus.floralis_PA10_RUN3_GAM	508	508.5	608	78.191	78.191	66.489	77.66	77.837	87.057	0.56	0.858	0.529	0.61	0.902	0.638
Toxomerus.floralis_PA10_RUN3_GBM	429	515	594	94.681	90.957	85.638	88.652	92.73	95.567	0.835	0.977	0.818	0.738	0.936	0.737
Toxomerus.floralis_PA10_RUN3_GLM	627	624	647	72.872	73.404	71.277	85.993	85.638	87.589	0.59	0.888	0.572	0.603	0.915	0.603
Toxomerus.floralis_PA10_RUN3_MARS	442	441.5	663	91.489	91.489	78.723	82.27	82.27	90.603	0.738	0.932	0.678	0.709	0.935	0.683
Toxomerus.floralis_PA10_RUN3_MAXENT	169	173	373.5	80.319	80.319	72.34	89.539	89.716	95.745	0.699	0.91	0.716	0.638	0.858	0.585
Toxomerus.floralis_PA10_RUN3_MAXNET	362	367	475	85.106	85.106	68.085	85.106	85.638	95.567	0.704	0.931	0.679	0.745	0.938	0.659
Toxomerus.floralis_PA10_RUN3_RF	389	391	389	100	100	100	99.291	99.291	99.291	0.993	0.999	0.986	0.709	0.95	0.746
Toxomerus.floralis_PA10_RUN3_SRE	495	500	495	76.596	76.596	76.596	70.213	70.213	70.213	0.468	0.734	0.384	0.348	0.674	0.312
Toxomerus.floralis_PA10_RUN3_XGBOOST	623	624	623	81.915	81.915	81.915	90.248	90.248	90.248	0.722	0.935	0.696	0.674	0.922	0.664
Toxomerus.floralis_PA10_RUN4_ANN	561	563.5	716	80.319	80.319	68.617	83.333	83.688	92.199	0.638	0.91	0.625	0.553	0.887	0.47
Toxomerus.floralis_PA10_RUN4_CTA	573	576.5	573	86.702	86.702	86.702	90.957	90.957	90.957	0.777	0.933	0.742	0.617	0.837	0.592
Toxomerus.floralis_PA10_RUN4_FDA	285	297	456	88.298	86.702	72.872	79.965	81.915	92.553	0.684	0.92	0.665	0.589	0.885	0.641
Toxomerus.floralis_PA10_RUN4_GAM	591	591	591	72.872	72.872	72.872	86.702	86.702	86.702	0.596	0.869	0.571	0.468	0.86	0.471
Toxomerus.floralis_PA10_RUN4_GBM	527	540.5	545	90.426	90.426	89.894	93.794	94.326	94.326	0.846	0.978	0.826	0.688	0.915	0.7
Toxomerus.floralis_PA10_RUN4_GLM	629	581.5	669	72.872	77.66	70.213	86.879	83.333	89.362	0.606	0.895	0.594	0.511	0.883	0.515
Toxomerus.floralis_PA10_RUN4_MARS	542	454.5	693	87.766	90.957	75.532	85.816	82.624	91.667	0.736	0.933	0.671	0.681	0.911	0.687
Toxomerus.floralis_PA10_RUN4_MAXENT	661	503.5	711	69.149	70.213	68.617	99.113	98.05	99.645	0.683	0.874	0.759	0.553	0.845	0.609
Toxomerus.floralis_PA10_RUN4_MAXNET	382	381.5	382	85.106	85.106	85.106	88.652	88.652	88.652	0.734	0.936	0.692	0.603	0.912	0.57
Toxomerus.floralis_PA10_RUN4_RF	374	375	374	100	100	100	99.113	99.113	99.113	0.991	0.999	0.982	0.645	0.922	0.674
Toxomerus.floralis_PA10_RUN4_SRE	495	500	495	76.064	76.064	76.064	68.617	68.617	68.617	0.447	0.723	0.362	0.546	0.773	0.445
Toxomerus.floralis_PA10_RUN4_XGBOOST	437	438.5	788	87.766	87.766	77.66	86.525	86.525	94.149	0.743	0.951	0.73	0.596	0.876	0.615
Toxomerus.floralis_PA10_RUN5_ANN	427	440	714	87.766	87.234	60.106	73.759	74.291	92.553	0.615	0.883	0.559	0.518	0.842	0.469
Toxomerus.floralis_PA10_RUN5_CTA	490	487.5	754	96.277	96.277	87.766	90.426	90.426	94.681	0.867	0.975	0.814	0.645	0.894	0.676
Toxomerus.floralis_PA10_RUN5_FDA	297	301.5	515	87.766	87.766	70.213	82.624	83.333	93.617	0.706	0.917	0.662	0.695	0.912	0.62
Toxomerus.floralis_PA10_RUN5_GAM	451	452.5	662	86.702	86.702	64.362	73.227	73.404	89.716	0.599	0.869	0.552	0.553	0.866	0.524
Toxomerus.floralis_PA10_RUN5_GBM	507	510.5	568	92.553	92.553	89.362	92.553	92.73	94.858	0.851	0.979	0.829	0.752	0.932	0.72
Toxomerus.floralis_PA10_RUN5_GLM	608	607.5	648	76.064	76.064	71.809	84.929	84.929	87.411	0.606	0.891	0.577	0.546	0.897	0.51
Toxomerus.floralis_PA10_RUN5_MARS	432	432.5	693	91.489	91.489	76.064	79.965	80.142	91.844	0.716	0.931	0.681	0.73	0.921	0.648
Toxomerus.floralis_PA10_RUN5_MAXENT	623	623.5	697	70.745	70.745	69.149	98.759	98.759	99.468	0.695	0.884	0.76	0.617	0.877	0.664
Toxomerus.floralis_PA10_RUN5_MAXNET	406	408	406	83.511	83.511	83.511	89.539	89.716	89.539	0.732	0.93	0.699	0.66	0.933	0.641
Toxomerus.floralis_PA10_RUN5_RF	403	403	403	100	100	100	99.291	99.291	99.291	0.993	1	0.986	0.73	0.934	0.763
Toxomerus.floralis_PA10_RUN5_SRE	495	500	495	76.596	76.596	76.596	68.794	68.794	68.794	0.454	0.727	0.368	0.525	0.762	0.463
Toxomerus.floralis_PA10_RUN5_XGBOOST	656	656	656	88.83	88.83	88.83	86.525	86.525	86.525	0.754	0.942	0.687	0.688	0.91	0.618
Toxomerus.floralis_PA10_RUN6_ANN	400	388.5	652.5	88.83	90.426	64.362	70.922	70.213	91.312	0.599	0.887	0.575	0.511	0.824	0.378
Toxomerus.floralis_PA10_RUN6_CTA	480	483.5	707	96.277	96.277	94.149	92.73	92.73	93.794	0.89	0.98	0.844	0.525	0.8	0.497
Toxomerus.floralis_PA10_RUN6_FDA	356	359.5	525	80.851	80.851	70.745	90.071	90.248	95.213	0.709	0.922	0.697	0.404	0.833	0.439
Toxomerus.floralis_PA10_RUN6_GAM	605	589.5	650	71.809	73.936	68.617	85.816	84.752	89.362	0.587	0.873	0.582	0.418	0.834	0.407
Toxomerus.floralis_PA10_RUN6_GBM	525	524	564	91.489	91.489	89.362	95.035	95.035	95.922	0.865	0.982	0.848	0.61	0.897	0.54
Toxomerus.floralis_PA10_RUN6_GLM	622	626.5	736	75	75	63.298	86.17	86.525	94.149	0.61	0.897	0.614	0.489	0.863	0.5
Toxomerus.floralis_PA10_RUN6_MARS	483	481.5	775	89.362	89.362	73.404	84.752	84.752	95.213	0.741	0.939	0.715	0.596	0.879	0.47
Toxomerus.floralis_PA10_RUN6_MAXENT	574	571.5	760	71.809	71.809	70.213	98.936	98.936	99.823	0.707	0.891	0.776	0.44	0.744	0.481
Toxomerus.floralis_PA10_RUN6_MAXNET	377	373.5	468	84.574	85.106	71.277	88.83	88.475	96.454	0.734	0.939	0.727	0.56	0.878	0.448
Toxomerus.floralis_PA10_RUN6_RF	348.5	347	348.5	100	100	100	99.291	99.291	99.291	0.993	1	0.986	0.582	0.89	0.569
Toxomerus.floralis_PA10_RUN6_SRE	495	500	495	77.66	77.66	77.66	69.858	69.858	69.858	0.475	0.738	0.387	0.44	0.72	0.323
Toxomerus.floralis_PA10_RUN6_XGBOOST	565	569.5	623	81.383	81.383	80.851	91.667	91.667	92.021	0.73	0.936	0.717	0.496	0.858	0.486
Toxomerus.floralis_PA10_RUN7_ANN	562	567.5	888	75	75	52.128	84.397	84.752	97.695	0.594	0.895	0.577	0.617	0.915	0.565
Toxomerus.floralis_PA10_RUN7_CTA	549	548	718	95.213	95.213	92.553	93.44	93.44	94.681	0.887	0.979	0.848	0.631	0.89	0.648
Toxomerus.floralis_PA10_RUN7_FDA	277	278.5	507	88.298	88.298	71.277	80.674	81.028	94.504	0.691	0.922	0.686	0.674	0.898	0.664
Toxomerus.floralis_PA10_RUN7_GAM	588	588.5	628	71.277	71.277	67.553	85.106	85.106	87.589	0.564	0.858	0.543	0.596	0.899	0.627
Toxomerus.floralis_PA10_RUN7_GBM	513.5	514.5	570	92.021	92.021	88.83	92.553	92.553	94.681	0.846	0.978	0.822	0.766	0.936	0.796
Toxomerus.floralis_PA10_RUN7_GLM	646	644.5	646	74.468	75	74.468	87.057	87.057	87.057	0.61	0.891	0.585	0.56	0.889	0.552
Toxomerus.floralis_PA10_RUN7_MARS	473.5	521.5	634	89.894	88.298	81.915	83.333	86.525	89.894	0.745	0.937	0.693	0.66	0.921	0.653
Toxomerus.floralis_PA10_RUN7_MAXENT	361	264.5	441	75.532	81.915	72.34	91.312	84.929	93.617	0.668	0.916	0.679	0.631	0.878	0.682
Toxomerus.floralis_PA10_RUN7_MAXNET	369	352	439	85.106	87.234	74.468	85.284	83.511	92.553	0.707	0.934	0.677	0.738	0.936	0.729
Toxomerus.floralis_PA10_RUN7_RF	392	394	392	100	100	100	99.291	99.468	99.291	0.995	1	0.989	0.674	0.933	0.704
Toxomerus.floralis_PA10_RUN7_SRE	495	500	495	76.596	76.596	76.596	71.099	71.099	71.099	0.477	0.738	0.394	0.426	0.713	0.337
Toxomerus.floralis_PA10_RUN7_XGBOOST	464	462.5	693	93.617	93.617	77.66	81.738	81.738	92.021	0.754	0.943	0.693	0.638	0.913	0.662
Toxomerus.floralis_PA10_RUN8_ANN	433.5	445.5	580	86.702	85.106	61.702	75.709	77.66	90.78	0.626	0.897	0.544	0.596	0.883	0.544
Toxomerus.floralis_PA10_RUN8_CTA	520	521	707	96.809	96.809	93.617	89.539	89.539	91.135	0.863	0.969	0.794	0.709	0.892	0.656
Toxomerus.floralis_PA10_RUN8_FDA	276	283	391	87.766	87.234	77.66	81.206	82.27	90.78	0.693	0.922	0.672	0.652	0.908	0.651
Toxomerus.floralis_PA10_RUN8_GAM	512	514.5	623	79.255	79.255	68.085	77.305	77.837	87.766	0.567	0.872	0.55	0.546	0.849	0.55
Toxomerus.floralis_PA10_RUN8_GBM	413	413.5	604	96.277	96.277	87.234	87.234	87.411	94.858	0.837	0.975	0.814	0.738	0.941	0.732
Toxomerus.floralis_PA10_RUN8_GLM	490	473.5	640	86.702	87.766	71.809	74.468	73.404	86.702	0.612	0.894	0.563	0.532	0.882	0.523
Toxomerus.floralis_PA10_RUN8_MARS	503.5	489	655	89.362	90.957	79.787	83.333	82.27	90.603	0.729	0.935	0.689	0.745	0.925	0.673
Toxomerus.floralis_PA10_RUN8_MAXENT	300	305	579	78.723	78.723	68.617	90.957	91.135	98.05	0.697	0.917	0.729	0.667	0.884	0.674
Toxomerus.floralis_PA10_RUN8_MAXNET	399	399.5	406	82.979	82.979	81.915	88.652	89.184	89.894	0.722	0.931	0.693	0.681	0.913	0.64
Toxomerus.floralis_PA10_RUN8_RF	377	378	377	99.468	99.468	99.468	99.113	99.113	99.113	0.986	0.999	0.979	0.78	0.953	0.764
Toxomerus.floralis_PA10_RUN8_SRE	495	500	495	77.128	77.128	77.128	70.745	70.745	70.745	0.479	0.739	0.394	0.447	0.723	0.368
Toxomerus.floralis_PA10_RUN8_XGBOOST	523	522.5	728	82.979	82.979	72.872	87.234	87.234	94.504	0.702	0.939	0.699	0.624	0.916	0.679
Toxomerus.floralis_PA10_RUN9_ANN	490	493.5	891	82.447	82.447	52.128	79.787	80.142	97.872	0.624	0.9	0.58	0.589	0.895	0.532
Toxomerus.floralis_PA10_RUN9_CTA	485	488	727	96.809	96.809	92.553	90.603	90.603	92.908	0.874	0.974	0.817	0.617	0.86	0.643
Toxomerus.floralis_PA10_RUN9_FDA	276.5	271	622	86.17	88.298	64.894	82.624	81.383	96.809	0.691	0.918	0.674	0.709	0.911	0.626
Toxomerus.floralis_PA10_RUN9_GAM	580	476.5	630	73.404	83.511	66.489	84.043	74.468	88.83	0.576	0.867	0.553	0.56	0.869	0.559
Toxomerus.floralis_PA10_RUN9_GBM	458	456	589	94.149	94.149	86.17	90.248	90.248	95.39	0.844	0.977	0.819	0.766	0.935	0.681
Toxomerus.floralis_PA10_RUN9_GLM	529	528.5	679	82.447	82.447	69.149	78.191	78.191	89.539	0.606	0.894	0.586	0.56	0.883	0.476
Toxomerus.floralis_PA10_RUN9_MARS	473	479.5	614	90.957	90.957	83.511	83.156	83.333	89.539	0.741	0.937	0.696	0.723	0.919	0.671
Toxomerus.floralis_PA10_RUN9_MAXENT	150	113.5	714	82.447	85.638	60.106	85.638	82.624	99.468	0.681	0.911	0.683	0.567	0.876	0.621
Toxomerus.floralis_PA10_RUN9_MAXNET	391	391.5	482	84.043	84.043	68.617	88.652	88.83	96.277	0.729	0.935	0.696	0.624	0.919	0.644
Toxomerus.floralis_PA10_RUN9_RF	342	342	382	100	100	99.468	98.936	98.936	99.468	0.989	0.999	0.986	0.773	0.946	0.721
Toxomerus.floralis_PA10_RUN9_SRE	495	500	495	77.66	77.66	77.66	70.567	70.567	70.567	0.482	0.741	0.395	0.411	0.706	0.337
Toxomerus.floralis_PA10_RUN9_XGBOOST	661	661.5	732.5	80.851	80.851	77.128	90.248	90.248	93.617	0.711	0.934	0.716	0.617	0.887	0.603
Toxomerus.floralis_PA10_RUN10_ANN	509	510	613	82.979	82.979	72.34	81.383	81.56	88.475	0.645	0.908	0.594	0.447	0.844	0.414
Toxomerus.floralis_PA10_RUN10_CTA	508	511.5	508	92.553	92.553	92.553	91.844	91.844	91.844	0.844	0.96	0.799	0.603	0.901	0.556
Toxomerus.floralis_PA10_RUN10_FDA	340	310.5	606	81.383	83.511	66.489	87.057	85.106	95.922	0.684	0.919	0.672	0.582	0.896	0.579
Toxomerus.floralis_PA10_RUN10_GAM	591	606.5	611	73.404	72.34	71.277	85.993	87.943	88.298	0.596	0.877	0.585	0.454	0.829	0.413
Toxomerus.floralis_PA10_RUN10_GBM	466	465	614	93.617	93.617	86.702	91.489	91.489	96.099	0.851	0.977	0.832	0.667	0.922	0.597
Toxomerus.floralis_PA10_RUN10_GLM	649	616	689	74.468	77.128	70.745	88.475	86.348	90.78	0.629	0.9	0.617	0.461	0.856	0.45
Toxomerus.floralis_PA10_RUN10_MARS	554	552.5	736	87.766	87.766	71.809	86.348	86.348	93.617	0.741	0.938	0.678	0.652	0.902	0.544
Toxomerus.floralis_PA10_RUN10_MAXENT	139	139	617	81.915	81.915	61.17	85.106	85.106	98.404	0.67	0.902	0.672	0.461	0.848	0.504
Toxomerus.floralis_PA10_RUN10_MAXNET	395	370.5	425	82.447	85.638	77.66	90.071	88.298	93.44	0.729	0.937	0.727	0.589	0.891	0.546
Toxomerus.floralis_PA10_RUN10_RF	389	355	394	99.468	100	99.468	99.291	98.759	99.291	0.988	0.999	0.982	0.617	0.929	0.644
Toxomerus.floralis_PA10_RUN10_SRE	495	500	495	77.128	77.128	77.128	69.858	69.858	69.858	0.47	0.735	0.384	0.426	0.713	0.345
Toxomerus.floralis_PA10_RUN10_XGBOOST	597	595.5	764	89.894	89.894	71.809	84.22	84.22	95.922	0.741	0.946	0.724	0.546	0.895	0.528
Toxomerus.floralis_PA10_allRun_ANN	511	519.5	703	81.702	81.277	67.234	79.433	80.567	89.929	0.613	0.902	0.581	NA	NA	NA
Toxomerus.floralis_PA10_allRun_CTA	485	488	682	94.043	94.043	91.915	89.078	89.078	90.213	0.831	0.957	0.767	NA	NA	NA
Toxomerus.floralis_PA10_allRun_FDA	276	278.5	580	88.511	88.511	65.106	80.284	80.709	95.319	0.689	0.916	0.649	NA	NA	NA
Toxomerus.floralis_PA10_allRun_GAM	511	510.5	621	80	80	68.511	76.879	76.879	87.801	0.567	0.867	0.554	NA	NA	NA
Toxomerus.floralis_PA10_allRun_GBM	483	477	595	91.915	92.34	85.957	90.638	90.496	94.61	0.826	0.973	0.803	NA	NA	NA
Toxomerus.floralis_PA10_allRun_GLM	508.5	572	728	82.979	77.872	61.277	75.603	82.128	92.908	0.596	0.892	0.578	NA	NA	NA
Toxomerus.floralis_PA10_allRun_MARS	533	536	623	89.362	89.362	83.404	84.539	84.681	88.936	0.739	0.933	0.688	NA	NA	NA
Toxomerus.floralis_PA10_allRun_MAXENT	110	110	364	79.149	79.149	71.064	88.936	88.936	96.454	0.681	0.907	0.719	NA	NA	NA
Toxomerus.floralis_PA10_allRun_MAXNET	386	392.5	409	84.255	84.255	80.851	88.227	88.936	90.355	0.726	0.933	0.69	NA	NA	NA
Toxomerus.floralis_PA10_allRun_RF	354	352	399	100	100	98.723	98.723	98.723	99.291	0.987	1	0.977	NA	NA	NA
Toxomerus.floralis_PA10_allRun_SRE	495	500	495	78.298	78.298	78.298	68.369	68.369	68.369	0.467	0.733	0.375	NA	NA	NA
Toxomerus.floralis_PA10_allRun_XGBOOST	508.5	502.5	724	82.553	84.255	72.766	87.943	86.383	94.326	0.705	0.938	0.695	NA	NA	NA
Toxomerus.floralis_allData_allRun_ANN	46	45.5	327	56.17	56.17	39.574	92.292	92.292	98.885	0.482	0.773	0.444	NA	NA	NA
Toxomerus.floralis_allData_allRun_CTA	56	54	409	49.362	49.362	48.085	99.171	99.171	99.585	0.485	0.751	0.589	NA	NA	NA
Toxomerus.floralis_allData_allRun_FDA	22	20.5	282.5	60.426	62.553	41.277	91.692	90.891	98.87	0.529	0.831	0.457	NA	NA	NA
Toxomerus.floralis_allData_allRun_GAM	45	49.5	121	68.936	66.809	44.255	85.042	87.359	96.539	0.54	0.839	0.335	NA	NA	NA
Toxomerus.floralis_allData_allRun_GBM	36	32.5	133	85.957	88.085	62.979	93.493	92.092	99.142	0.789	0.965	0.658	NA	NA	NA
Toxomerus.floralis_allData_allRun_GLM	44	47.5	182	74.468	72.766	42.553	82.239	84.184	97.369	0.568	0.876	0.365	NA	NA	NA
Toxomerus.floralis_allData_allRun_MARS	38	35.5	308.5	75.319	77.021	42.553	83.612	82.683	99.299	0.593	0.893	0.508	NA	NA	NA
Toxomerus.floralis_allData_allRun_MAXENT	121	117.5	757	83.404	84.255	45.532	85.771	85.385	99.442	0.692	0.926	0.552	NA	NA	NA
Toxomerus.floralis_allData_allRun_MAXNET	266	268.5	643	84.681	84.681	50.213	85.986	86.215	99.128	0.708	0.931	0.559	NA	NA	NA
Toxomerus.floralis_allData_allRun_RF	306	308	361	100	100	98.723	99.771	99.785	99.857	0.998	1	0.972	NA	NA	NA
Toxomerus.floralis_allData_allRun_SRE	495	500	495	78.298	78.298	78.298	69.198	69.198	69.198	0.475	0.737	0.089	NA	NA	NA
Toxomerus.floralis_allData_allRun_XGBOOST	60	66	180.5	69.362	69.362	49.787	89.675	91.348	98.47	0.596	0.88	0.494	NA	NA	NA

## Sheet: README
Supplementary materials Data S6
Native range single model evaluation metrics: True skill statistic (TSS), Receiver operating characteristic (ROC) and Cohen’s Kappa coefficient (Kappa) to measure single model performance to determine potential occurrence of Toxomerus floralis.
Abbreviations
Model abbreviation	Modelling technique full name
ANN	Artificial Neural Network (nnet)
CTA	Classification Tree Analysis (rpart)
FDA	Flexible Discriminant Analysis (fda)
GAM	Generalized Additive Model (gam, gam or bam)
GBM	Generalized Boosting Model, or usually called Boosted Regression Trees (gbm)
GLM	Generalized Linear Model (glm)
MARS	Multiple Adaptive Regression Splines (earth)
MAXENT	Maximum Entropy (maxent)
MAXNET	Maximum Entropy (maxnet)
RF	Random Forest (randomForest)
RFd	Random Forest downsampled (randomForest)
SRE	Surface Range Envelop or usually called BIOCLIM (bm_SRE)
XGBOOST	eXtreme Gradient Boosting Training (xgboost)
Toxomerus.floralis_PAX_RUNX_XXX
PAX	Pseudoabsence dataset number
RUNX	cross-validation replicate run number
XXX	model abbreviation
TSS	True Skill Statistic
ROC	Receiver Operating Characteristic
KAPPA	Cohen’s Kappa
cutoff	the associated cut-off used to transform the continuous values into binary
sensitivity	The proportion of true presences correctly predicted as present at a given threshold (true positive rate)
specificity	The proportion of true absences correctly predicted as absent at a given threshold (true negative rate)
calibration	Model performance evaluated on the training data used to fit the model
validation	Model performance evaluated on withheld testing data not used during model fitting
