# Supplementary material for: Invasion Patterns and Niche Dynamics of the Pollinivorous Florida Calligrapher, Toxomerus floralis (Diptera: Syrphidae) in the Afrotropical Region
Source: Ecol Evol. 2026 Jun 23;16(6):e73838. doi: 10.1002/ece3.73838 (PMC13288174; doi:10.1002/ece3.73838)
Supplement: Supplementary file 18 — Data S7: Expanded range single model evaluation metrics: True skill statistic (TSS), receiver operating characteristic (ROC) and Cohen's Kappa coefficient (Kappa) to measure single model performance to determine potential occurrence of Toxomerus floralis . [file ECE3-16-e73838-s021.xlsx]

## Sheet: Realised_Niche_Scores
	cutoff			sensitivity			specificity			calibration			validation
Model Run	TSS	ROC	KAPPA	TSS	ROC	KAPPA	TSS	ROC	KAPPA	TSS	ROC	KAPPA	TSS	ROC	KAPPA
Toxomerus.floralis_PA1_RUN1_ANN	537	538.5	703	84.483	84.483	70	76.464	76.693	86.452	0.611	0.885	0.549	0.602	0.884	0.553
Toxomerus.floralis_PA1_RUN1_CTA	499	500	499	83.793	83.793	83.793	84.271	84.271	84.271	0.681	0.87	0.617	0.561	0.822	0.505
Toxomerus.floralis_PA1_RUN1_FDA	317	337.5	555	85.517	83.793	67.241	80.367	82.434	92.308	0.66	0.905	0.619	0.529	0.871	0.552
Toxomerus.floralis_PA1_RUN1_GAM	484	481	625	83.793	84.138	70.69	74.397	74.397	83.812	0.582	0.857	0.509	0.533	0.851	0.484
Toxomerus.floralis_PA1_RUN1_GBM	509	506.5	647	90.69	91.034	80.345	86.797	86.682	94.834	0.775	0.96	0.762	0.652	0.917	0.59
Toxomerus.floralis_PA1_RUN1_GLM	606	607	664	81.379	81.379	75.862	81.171	81.171	84.73	0.626	0.888	0.567	0.597	0.873	0.533
Toxomerus.floralis_PA1_RUN1_MARS	461	449.5	702	88.276	88.966	75.172	78.875	78.416	90.126	0.673	0.921	0.644	0.519	0.887	0.54
Toxomerus.floralis_PA1_RUN1_MAXENT	90	126	718	78.621	77.241	64.483	88.634	90.241	99.541	0.673	0.907	0.722	0.547	0.864	0.527
Toxomerus.floralis_PA1_RUN1_MAXNET	352	355.5	443	87.931	87.931	75.517	79.334	79.679	90.586	0.673	0.926	0.65	0.597	0.905	0.549
Toxomerus.floralis_PA1_RUN1_RF	434	435	434	100	100	100	99.082	99.082	99.082	0.991	1	0.982	0.612	0.931	0.644
Toxomerus.floralis_PA1_RUN1_SRE	495	500	495	77.586	77.586	77.586	72.675	72.675	72.675	0.503	0.751	0.419	0.51	0.755	0.433
Toxomerus.floralis_PA1_RUN1_XGBOOST	549.5	549	767.5	85.172	85.172	54.828	79.334	79.334	96.67	0.645	0.907	0.583	0.584	0.876	0.507
Toxomerus.floralis_PA1_RUN2_ANN	396	398.5	723	91.034	91.034	65.862	68.312	68.427	88.749	0.593	0.884	0.549	0.656	0.893	0.536
Toxomerus.floralis_PA1_RUN2_CTA	499	500	721	92.069	92.069	89.655	89.667	89.667	90.7	0.817	0.948	0.759	0.652	0.86	0.612
Toxomerus.floralis_PA1_RUN2_FDA	354	352	496	81.379	81.724	72.069	81.975	81.975	89.093	0.636	0.898	0.602	0.634	0.917	0.643
Toxomerus.floralis_PA1_RUN2_GAM	483	470.5	643	83.448	84.138	68.966	73.364	72.905	84.386	0.569	0.854	0.507	0.588	0.854	0.461
Toxomerus.floralis_PA1_RUN2_GBM	558	532.5	593	87.586	90	84.483	89.323	87.256	91.619	0.77	0.958	0.737	0.689	0.939	0.651
Toxomerus.floralis_PA1_RUN2_GLM	561	561.5	648	82.759	82.759	75.862	78.416	78.53	83.467	0.613	0.879	0.546	0.652	0.906	0.563
Toxomerus.floralis_PA1_RUN2_MARS	442	456.5	663	91.034	90.345	75.172	76.349	77.382	88.175	0.675	0.915	0.613	0.652	0.929	0.662
Toxomerus.floralis_PA1_RUN2_MAXENT	80	13.5	669	75.172	80.69	60.345	87.256	82.319	99.426	0.625	0.889	0.684	0.57	0.846	0.641
Toxomerus.floralis_PA1_RUN2_MAXNET	314	315.5	491	92.759	92.759	65.862	73.823	74.053	93.456	0.667	0.919	0.623	0.643	0.932	0.633
Toxomerus.floralis_PA1_RUN2_RF	433	433	454	100	100	98.966	98.852	98.852	99.311	0.989	1	0.979	0.657	0.949	0.701
Toxomerus.floralis_PA1_RUN2_SRE	495	500	495	77.241	77.241	77.241	70.034	70.034	70.034	0.473	0.736	0.386	0.533	0.767	0.454
Toxomerus.floralis_PA1_RUN2_XGBOOST	577	574.5	686.5	89.31	89.31	80.345	77.153	77.153	83.697	0.665	0.905	0.583	0.679	0.917	0.611
Toxomerus.floralis_PA1_RUN3_ANN	560	554.5	560	86.207	86.552	86.207	78.186	77.956	78.186	0.644	0.889	0.549	0.588	0.883	0.509
Toxomerus.floralis_PA1_RUN3_CTA	480	483.5	707	96.207	96.207	94.828	85.189	85.189	85.878	0.814	0.944	0.718	0.671	0.856	0.628
Toxomerus.floralis_PA1_RUN3_FDA	333	335.5	616	82.069	82.069	62.414	80.367	80.597	93.111	0.626	0.9	0.588	0.625	0.892	0.605
Toxomerus.floralis_PA1_RUN3_GAM	505	489.5	615	82.414	83.103	72.069	74.397	73.938	82.778	0.568	0.852	0.503	0.611	0.868	0.515
Toxomerus.floralis_PA1_RUN3_GBM	518	499.5	656	90	91.379	78.621	85.534	84.386	94.259	0.756	0.958	0.743	0.703	0.932	0.71
Toxomerus.floralis_PA1_RUN3_GLM	582	505	640	81.379	85.862	77.241	78.76	74.627	82.09	0.604	0.882	0.538	0.643	0.901	0.598
Toxomerus.floralis_PA1_RUN3_MARS	441	436	701	88.276	88.621	74.483	76.923	76.693	88.978	0.652	0.912	0.616	0.638	0.913	0.631
Toxomerus.floralis_PA1_RUN3_MAXENT	0	1.5	691	100	76.207	54.483	0	83.352	99.77	0.593	0.849	0.638	0.593	0.821	0.525
Toxomerus.floralis_PA1_RUN3_MAXNET	314	315.5	460	91.379	91.379	72.069	74.856	75.316	91.619	0.665	0.924	0.649	0.689	0.919	0.639
Toxomerus.floralis_PA1_RUN3_RF	354	368	449.5	100	100	98.966	98.622	98.737	99.656	0.986	1	0.986	0.721	0.936	0.681
Toxomerus.floralis_PA1_RUN3_SRE	495	500	495	78.621	78.621	78.621	72.331	72.331	72.331	0.51	0.755	0.423	0.492	0.746	0.405
Toxomerus.floralis_PA1_RUN3_XGBOOST	532.5	531	780	87.241	87.241	68.621	75.431	75.431	91.274	0.627	0.906	0.609	0.652	0.905	0.621
Toxomerus.floralis_PA1_RUN4_ANN	406	407.5	737	90.69	90.69	64.828	71.642	71.871	90.011	0.624	0.891	0.555	0.514	0.848	0.377
Toxomerus.floralis_PA1_RUN4_CTA	485	487	722	96.897	96.897	90	89.093	89.093	92.767	0.86	0.972	0.797	0.615	0.839	0.514
Toxomerus.floralis_PA1_RUN4_FDA	343	340	565	80.345	80.69	67.931	83.582	83.467	92.537	0.636	0.902	0.624	0.547	0.868	0.523
Toxomerus.floralis_PA1_RUN4_GAM	514	509.5	645	82.414	82.759	71.034	77.038	76.923	85.649	0.596	0.867	0.541	0.492	0.804	0.381
Toxomerus.floralis_PA1_RUN4_GBM	559	561	697	86.552	86.552	74.483	89.897	90.241	95.522	0.767	0.96	0.734	0.593	0.903	0.543
Toxomerus.floralis_PA1_RUN4_GLM	571	594.5	649	81.379	81.034	76.897	80.712	81.515	84.96	0.623	0.891	0.575	0.602	0.861	0.479
Toxomerus.floralis_PA1_RUN4_MARS	451	457.5	682	89.31	89.31	75.517	78.76	79.104	90.93	0.682	0.923	0.66	0.597	0.88	0.544
Toxomerus.floralis_PA1_RUN4_MAXENT	647	648.5	647	2.069	2.069	2.069	100	100	100	0.021	0.509	0.031	0.014	0.505	0.02
Toxomerus.floralis_PA1_RUN4_MAXNET	369	369.5	480	86.552	86.552	70	81.745	81.86	92.882	0.684	0.926	0.653	0.556	0.899	0.54
Toxomerus.floralis_PA1_RUN4_RF	423	430	423	100	100	100	99.311	99.426	99.311	0.993	1	0.986	0.566	0.922	0.558
Toxomerus.floralis_PA1_RUN4_SRE	495	500	495	77.241	77.241	77.241	72.79	72.79	72.79	0.5	0.75	0.418	0.478	0.739	0.384
Toxomerus.floralis_PA1_RUN4_XGBOOST	597	599	775	82.069	82.069	65.172	83.812	83.812	94.259	0.659	0.915	0.631	0.524	0.863	0.523
Toxomerus.floralis_PA1_RUN5_ANN	591	587.5	728	82.069	82.414	66.897	77.038	77.038	88.634	0.588	0.886	0.555	0.625	0.903	0.582
Toxomerus.floralis_PA1_RUN5_CTA	547	548	727	95.862	95.862	93.793	89.897	89.897	90.815	0.858	0.969	0.79	0.616	0.861	0.57
Toxomerus.floralis_PA1_RUN5_FDA	359	360.5	675	79.655	79.655	58.966	81.745	82.09	94.834	0.617	0.896	0.588	0.693	0.916	0.581
Toxomerus.floralis_PA1_RUN5_GAM	535	535.5	615	80	80	72.414	76.579	76.693	82.549	0.567	0.853	0.505	0.552	0.866	0.552
Toxomerus.floralis_PA1_RUN5_GBM	568	536	671	86.897	88.621	76.897	89.093	87.371	94.489	0.76	0.958	0.73	0.712	0.94	0.724
Toxomerus.floralis_PA1_RUN5_GLM	558	558.5	666	83.793	83.793	73.793	78.301	78.416	84.386	0.622	0.882	0.548	0.661	0.898	0.601
Toxomerus.floralis_PA1_RUN5_MARS	480	480.5	709	87.931	87.931	71.724	78.76	78.875	89.897	0.668	0.915	0.612	0.67	0.923	0.677
Toxomerus.floralis_PA1_RUN5_MAXENT	10	9.5	719	84.483	84.483	61.034	80.827	80.827	99.541	0.653	0.898	0.693	0.625	0.885	0.606
Toxomerus.floralis_PA1_RUN5_MAXNET	379	380.5	476	85.862	85.517	66.897	80.367	80.827	92.193	0.66	0.918	0.612	0.693	0.934	0.677
Toxomerus.floralis_PA1_RUN5_RF	439	442	439	100	100	100	99.426	99.426	99.426	0.994	1	0.989	0.721	0.954	0.745
Toxomerus.floralis_PA1_RUN5_SRE	495	500	495	77.241	77.241	77.241	71.871	71.871	71.871	0.491	0.746	0.407	0.478	0.739	0.401
Toxomerus.floralis_PA1_RUN5_XGBOOST	368	368	654	92.414	92.414	80	74.053	74.053	83.582	0.665	0.905	0.579	0.657	0.905	0.625
Toxomerus.floralis_PA1_RUN6_ANN	449	447.5	707	88.966	89.31	70.345	71.986	71.986	86.452	0.61	0.889	0.548	0.592	0.873	0.532
Toxomerus.floralis_PA1_RUN6_CTA	447	446	681	91.724	91.724	90.345	83.697	83.697	84.386	0.754	0.923	0.665	0.62	0.873	0.552
Toxomerus.floralis_PA1_RUN6_FDA	369	313.5	451	79.31	84.483	72.759	85.075	80.367	90.011	0.646	0.906	0.622	0.529	0.862	0.486
Toxomerus.floralis_PA1_RUN6_GAM	626	625.5	626	72.759	72.759	72.759	84.501	84.501	84.501	0.57	0.866	0.537	0.51	0.819	0.462
Toxomerus.floralis_PA1_RUN6_GBM	482	482	663	92.069	92.069	79.655	85.763	85.763	95.982	0.778	0.964	0.78	0.638	0.909	0.586
Toxomerus.floralis_PA1_RUN6_GLM	561	566.5	660	84.138	84.138	74.828	79.793	79.908	85.878	0.639	0.893	0.577	0.584	0.852	0.525
Toxomerus.floralis_PA1_RUN6_MARS	573	571.5	704	82.069	82.069	73.793	85.763	85.763	91.16	0.678	0.92	0.649	0.584	0.888	0.54
Toxomerus.floralis_PA1_RUN6_MAXENT	0	0.5	665	100	82.414	61.034	0	83.008	99.426	0.654	0.877	0.69	0.538	0.784	0.458
Toxomerus.floralis_PA1_RUN6_MAXNET	399	400.5	452	82.414	82.414	72.414	85.878	86.338	91.963	0.686	0.928	0.651	0.584	0.897	0.527
Toxomerus.floralis_PA1_RUN6_RF	414	421	465	100	100	99.655	99.426	99.541	99.77	0.994	1	0.993	0.657	0.922	0.648
Toxomerus.floralis_PA1_RUN6_SRE	495	500	495	77.241	77.241	77.241	71.068	71.068	71.068	0.483	0.742	0.398	0.588	0.794	0.465
Toxomerus.floralis_PA1_RUN6_XGBOOST	579	580.5	685	86.897	86.897	63.448	81.63	81.63	93.8	0.685	0.917	0.609	0.625	0.883	0.485
Toxomerus.floralis_PA1_RUN7_ANN	354	357	765	92.069	92.069	59.655	67.853	68.083	92.537	0.6	0.888	0.557	0.606	0.874	0.412
Toxomerus.floralis_PA1_RUN7_CTA	408	408.5	687	93.793	93.793	92.414	86.108	86.108	86.797	0.799	0.937	0.716	0.625	0.881	0.571
Toxomerus.floralis_PA1_RUN7_FDA	323	325	649	84.138	84.138	60.69	78.53	78.99	95.408	0.628	0.902	0.613	0.552	0.882	0.545
Toxomerus.floralis_PA1_RUN7_GAM	473	476.5	624	83.793	83.793	72.069	73.134	73.594	83.238	0.572	0.857	0.519	0.583	0.85	0.466
Toxomerus.floralis_PA1_RUN7_GBM	535	539	613	88.966	88.966	82.414	88.749	88.978	93.341	0.778	0.96	0.751	0.602	0.917	0.605
Toxomerus.floralis_PA1_RUN7_GLM	574	575.5	652	82.759	82.759	75.517	80.597	80.712	84.615	0.635	0.889	0.566	0.611	0.873	0.57
Toxomerus.floralis_PA1_RUN7_MARS	508	514.5	678	86.207	86.207	76.207	81.401	81.515	88.978	0.676	0.919	0.634	0.588	0.887	0.542
Toxomerus.floralis_PA1_RUN7_MAXENT	90	93	677	74.828	74.828	62.414	89.667	90.011	99.541	0.646	0.893	0.705	0.474	0.817	0.461
Toxomerus.floralis_PA1_RUN7_MAXNET	341	345	415	90	90	78.966	78.416	78.645	87.715	0.685	0.927	0.633	0.597	0.902	0.533
Toxomerus.floralis_PA1_RUN7_RF	414	422	434	100	100	99.655	98.967	99.311	99.426	0.992	1	0.986	0.584	0.926	0.617
Toxomerus.floralis_PA1_RUN7_SRE	495	500	495	77.931	77.931	77.931	71.527	71.527	71.527	0.495	0.747	0.408	0.414	0.707	0.345
Toxomerus.floralis_PA1_RUN7_XGBOOST	554	538.5	749	84.483	87.241	67.931	83.352	80.597	92.882	0.678	0.917	0.631	0.575	0.876	0.527
Toxomerus.floralis_PA1_RUN8_ANN	375.5	411	652	93.793	93.103	80.69	66.82	67.853	76.464	0.606	0.872	0.489	0.574	0.863	0.505
Toxomerus.floralis_PA1_RUN8_CTA	488	488	694	93.103	93.103	90	84.615	84.615	86.338	0.777	0.931	0.692	0.712	0.895	0.631
Toxomerus.floralis_PA1_RUN8_FDA	348	348.5	473	81.379	81.379	72.759	82.778	82.778	88.978	0.642	0.898	0.607	0.648	0.919	0.63
Toxomerus.floralis_PA1_RUN8_GAM	474	473.5	625	84.483	84.483	71.034	73.134	73.134	83.467	0.574	0.857	0.504	0.579	0.853	0.527
Toxomerus.floralis_PA1_RUN8_GBM	501	504	683	92.069	92.069	76.897	84.96	85.189	95.637	0.771	0.961	0.75	0.652	0.923	0.66
Toxomerus.floralis_PA1_RUN8_GLM	573	578.5	631	81.724	81.724	76.897	78.99	79.449	82.204	0.608	0.879	0.536	0.652	0.906	0.621
Toxomerus.floralis_PA1_RUN8_MARS	663	670.5	673	76.897	76.897	76.552	87.945	88.519	88.634	0.65	0.91	0.627	0.648	0.916	0.63
Toxomerus.floralis_PA1_RUN8_MAXENT	30	29.5	719	79.31	79.31	61.034	84.386	84.386	99.77	0.634	0.896	0.697	0.63	0.852	0.551
Toxomerus.floralis_PA1_RUN8_MAXNET	319	319.5	455	92.069	92.069	72.414	73.823	73.938	90.586	0.66	0.923	0.629	0.666	0.925	0.612
Toxomerus.floralis_PA1_RUN8_RF	424	431	424	99.655	99.655	99.655	99.311	99.426	99.311	0.99	1	0.984	0.644	0.93	0.674
Toxomerus.floralis_PA1_RUN8_SRE	495	500	495	76.552	76.552	76.552	71.986	71.986	71.986	0.485	0.743	0.404	0.519	0.76	0.438
Toxomerus.floralis_PA1_RUN8_XGBOOST	652	656.5	672	85.172	82.759	63.793	78.186	80.712	90.93	0.634	0.9	0.564	0.661	0.897	0.516
Toxomerus.floralis_PA1_RUN9_ANN	428	429	650	90.69	90.69	74.483	73.708	73.938	83.238	0.646	0.893	0.536	0.624	0.894	0.58
Toxomerus.floralis_PA1_RUN9_CTA	485.5	484	701	92.759	92.759	91.034	88.175	88.175	89.093	0.809	0.948	0.742	0.62	0.858	0.565
Toxomerus.floralis_PA1_RUN9_FDA	317	317	534	84.138	84.138	68.276	78.76	78.76	91.274	0.629	0.905	0.607	0.551	0.881	0.568
Toxomerus.floralis_PA1_RUN9_GAM	474	482.5	625	83.103	83.103	71.724	72.445	72.79	83.008	0.555	0.851	0.509	0.624	0.878	0.545
Toxomerus.floralis_PA1_RUN9_GBM	560	561	603	88.276	88.276	84.138	88.863	88.863	92.193	0.771	0.959	0.744	0.689	0.926	0.647
Toxomerus.floralis_PA1_RUN9_GLM	590	587	590	82.069	82.414	82.069	81.056	81.056	81.056	0.631	0.885	0.559	0.634	0.889	0.571
Toxomerus.floralis_PA1_RUN9_MARS	442	406.5	744	88.276	90.69	70.69	76.923	74.742	91.045	0.653	0.917	0.626	0.643	0.897	0.609
Toxomerus.floralis_PA1_RUN9_MAXENT	50	56.5	718	79.655	79.655	59.655	87.256	87.371	99.541	0.669	0.905	0.683	0.62	0.877	0.606
Toxomerus.floralis_PA1_RUN9_MAXNET	381	383.5	480	84.828	84.483	65.517	82.204	82.893	94.259	0.673	0.925	0.636	0.638	0.914	0.601
Toxomerus.floralis_PA1_RUN9_RF	419	420	444	100	100	99.655	99.082	99.082	99.426	0.991	1	0.986	0.698	0.939	0.707
Toxomerus.floralis_PA1_RUN9_SRE	495	500	495	77.586	77.586	77.586	72.331	72.331	72.331	0.499	0.75	0.415	0.437	0.719	0.371
Toxomerus.floralis_PA1_RUN9_XGBOOST	528	532	597	75.172	75.172	72.759	88.634	88.634	90.586	0.638	0.905	0.631	0.488	0.877	0.488
Toxomerus.floralis_PA1_RUN10_ANN	416	418	671	91.724	91.724	77.586	69.805	69.92	79.908	0.615	0.875	0.51	0.551	0.843	0.43
Toxomerus.floralis_PA1_RUN10_CTA	532.5	530.5	532.5	91.034	91.034	91.034	83.467	83.467	83.467	0.745	0.918	0.656	0.561	0.863	0.523
Toxomerus.floralis_PA1_RUN10_FDA	311	312	518	84.138	84.138	70.345	79.334	79.449	90.241	0.636	0.9	0.61	0.565	0.883	0.532
Toxomerus.floralis_PA1_RUN10_GAM	496	504	637	83.103	82.759	70	74.282	74.971	83.582	0.575	0.858	0.505	0.583	0.838	0.501
Toxomerus.floralis_PA1_RUN10_GBM	603	603.5	603	84.483	84.483	84.483	91.504	91.504	91.504	0.76	0.958	0.735	0.611	0.919	0.609
Toxomerus.floralis_PA1_RUN10_GLM	639	639.5	659	78.621	78.621	75.862	83.008	83.238	84.73	0.619	0.889	0.567	0.588	0.868	0.525
Toxomerus.floralis_PA1_RUN10_MARS	548	547.5	718	84.138	84.138	71.379	83.352	83.352	91.848	0.671	0.915	0.641	0.611	0.912	0.616
Toxomerus.floralis_PA1_RUN10_MAXENT	149	14.5	742	74.483	83.448	59.31	90.815	82.204	99.77	0.654	0.899	0.682	0.534	0.844	0.494
Toxomerus.floralis_PA1_RUN10_MAXNET	350	350	476	88.276	88.276	70	78.76	78.76	92.308	0.67	0.922	0.64	0.602	0.906	0.516
Toxomerus.floralis_PA1_RUN10_RF	394	397	424	100	100	99.655	99.082	99.196	99.426	0.991	1	0.986	0.685	0.934	0.671
Toxomerus.floralis_PA1_RUN10_SRE	495	500	495	77.931	77.931	77.931	72.331	72.331	72.331	0.503	0.751	0.418	0.437	0.719	0.371
Toxomerus.floralis_PA1_RUN10_XGBOOST	628	629.5	643	85.172	85.172	82.069	84.386	84.386	86.223	0.696	0.92	0.633	0.584	0.88	0.57
Toxomerus.floralis_PA1_allRun_ANN	443	443.5	759	90.083	90.083	57.3	70.523	70.523	92.287	0.606	0.885	0.532	NA	NA	NA
Toxomerus.floralis_PA1_allRun_CTA	466	466.5	692	96.143	96.143	93.664	85.95	85.95	87.42	0.821	0.951	0.734	NA	NA	NA
Toxomerus.floralis_PA1_allRun_FDA	325	320.5	583	82.094	82.645	65.84	80.073	79.614	93.205	0.623	0.901	0.619	NA	NA	NA
Toxomerus.floralis_PA1_allRun_GAM	494	499.5	614	82.92	82.92	72.727	74.472	74.747	82.461	0.574	0.855	0.509	NA	NA	NA
Toxomerus.floralis_PA1_allRun_GBM	492	495.5	638	91.46	91.46	80.716	83.747	83.93	93.113	0.752	0.955	0.737	NA	NA	NA
Toxomerus.floralis_PA1_allRun_GLM	546	589.5	634	83.747	82.369	78.237	77.502	79.982	82.461	0.623	0.885	0.554	NA	NA	NA
Toxomerus.floralis_PA1_allRun_MARS	450	416.5	661	89.256	90.634	75.482	77.41	76.033	88.613	0.667	0.917	0.622	NA	NA	NA
Toxomerus.floralis_PA1_allRun_MAXENT	60	7.5	684	74.656	82.645	59.504	88.889	81.084	99.449	0.636	0.892	0.677	NA	NA	NA
Toxomerus.floralis_PA1_allRun_MAXNET	340	338.5	475	89.532	89.807	67.493	77.686	77.686	93.48	0.672	0.925	0.637	NA	NA	NA
Toxomerus.floralis_PA1_allRun_RF	404	405	424	100	100	99.725	98.99	98.99	99.174	0.99	1	0.984	NA	NA	NA
Toxomerus.floralis_PA1_allRun_SRE	495	500	495	77.41	77.41	77.41	72.084	72.084	72.084	0.495	0.747	0.411	NA	NA	NA
Toxomerus.floralis_PA1_allRun_XGBOOST	512	513	610	83.471	83.471	80.992	81.635	81.635	83.563	0.651	0.906	0.588	NA	NA	NA
Toxomerus.floralis_PA2_RUN1_ANN	378	456.5	683	92.414	88.276	72.759	64.524	68.772	82.549	0.569	0.869	0.51	0.592	0.865	0.48
Toxomerus.floralis_PA2_RUN1_CTA	505	505.5	672	93.793	93.793	91.379	87.83	87.83	89.208	0.816	0.958	0.747	0.57	0.817	0.499
Toxomerus.floralis_PA2_RUN1_FDA	337	342.5	544	80.69	80.69	65.517	79.219	79.564	91.504	0.6	0.887	0.588	0.588	0.893	0.59
Toxomerus.floralis_PA2_RUN1_GAM	524	526.5	624	79.31	79.31	69.655	75.201	75.545	83.467	0.545	0.848	0.499	0.611	0.864	0.495
Toxomerus.floralis_PA2_RUN1_GBM	492	479.5	647	90.345	91.724	77.931	86.338	85.189	95.063	0.767	0.958	0.748	0.675	0.91	0.536
Toxomerus.floralis_PA2_RUN1_GLM	561	594.5	714	81.379	79.31	65.172	76.119	78.645	88.519	0.576	0.875	0.538	0.57	0.868	0.49
Toxomerus.floralis_PA2_RUN1_MARS	609	623.5	649	77.241	76.552	74.483	86.223	87.141	88.634	0.636	0.903	0.611	0.63	0.913	0.605
Toxomerus.floralis_PA2_RUN1_MAXENT	171	167	351	80	80.345	67.586	84.615	84.271	92.423	0.646	0.908	0.623	0.584	0.889	0.495
Toxomerus.floralis_PA2_RUN1_MAXNET	426	427.5	488	76.897	76.897	65.862	86.567	86.912	94.03	0.637	0.917	0.63	0.607	0.908	0.565
Toxomerus.floralis_PA2_RUN1_RF	398	409	413	100	100	99.655	99.196	99.311	99.426	0.992	1	0.986	0.584	0.909	0.586
Toxomerus.floralis_PA2_RUN1_SRE	495	500	495	76.552	76.552	76.552	70.379	70.379	70.379	0.469	0.735	0.385	0.405	0.703	0.357
Toxomerus.floralis_PA2_RUN1_XGBOOST	551	553	551	77.586	77.586	77.586	87.141	87.141	87.141	0.647	0.909	0.614	0.534	0.862	0.51
Toxomerus.floralis_PA2_RUN2_ANN	476	397	713	84.138	88.621	74.138	72.101	67.968	80.941	0.564	0.833	0.502	0.56	0.83	0.452
Toxomerus.floralis_PA2_RUN2_CTA	485	488	702	95.172	95.172	91.379	87.026	87.026	88.863	0.822	0.956	0.741	0.588	0.862	0.528
Toxomerus.floralis_PA2_RUN2_FDA	342	413	614	78.621	72.069	61.379	79.908	87.141	93.111	0.589	0.889	0.58	0.574	0.88	0.568
Toxomerus.floralis_PA2_RUN2_GAM	482	517.5	632	83.103	81.034	69.655	72.445	74.971	82.549	0.555	0.847	0.486	0.542	0.853	0.495
Toxomerus.floralis_PA2_RUN2_GBM	483	484	569	92.759	92.759	84.483	84.615	84.845	91.045	0.776	0.958	0.731	0.684	0.92	0.662
Toxomerus.floralis_PA2_RUN2_GLM	555	541	698	82.069	83.103	67.586	74.512	73.594	87.026	0.566	0.872	0.533	0.588	0.874	0.515
Toxomerus.floralis_PA2_RUN2_MARS	450	427.5	701	87.931	89.655	72.414	76.005	74.397	90.241	0.639	0.911	0.625	0.62	0.908	0.638
Toxomerus.floralis_PA2_RUN2_MAXENT	141	139	221	84.483	84.828	76.897	80.253	80.253	86.912	0.647	0.911	0.605	0.565	0.872	0.516
Toxomerus.floralis_PA2_RUN2_MAXNET	318	316.5	462	92.069	92.414	71.034	71.412	71.412	91.848	0.635	0.917	0.64	0.611	0.914	0.59
Toxomerus.floralis_PA2_RUN2_RF	403	410	444	100	100	98.621	98.967	99.196	99.656	0.99	1	0.986	0.689	0.925	0.662
Toxomerus.floralis_PA2_RUN2_SRE	495	500	495	77.931	77.931	77.931	69.231	69.231	69.231	0.472	0.736	0.382	0.478	0.739	0.384
Toxomerus.floralis_PA2_RUN2_XGBOOST	451	448.5	670	94.828	94.828	61.724	67.164	67.164	94.489	0.62	0.906	0.606	0.551	0.877	0.542
Toxomerus.floralis_PA2_RUN3_ANN	522	521.5	680	87.241	87.241	75.517	73.479	73.479	83.927	0.607	0.889	0.55	0.546	0.87	0.499
Toxomerus.floralis_PA2_RUN3_CTA	464	463	765.5	89.31	89.31	73.793	83.008	83.008	92.423	0.723	0.919	0.67	0.538	0.818	0.517
Toxomerus.floralis_PA2_RUN3_FDA	383	383.5	679	76.207	76.207	57.586	83.927	84.041	95.408	0.602	0.891	0.586	0.588	0.884	0.52
Toxomerus.floralis_PA2_RUN3_GAM	493	492.5	634	83.448	83.448	69.31	73.938	73.938	83.697	0.57	0.859	0.501	0.487	0.819	0.473
Toxomerus.floralis_PA2_RUN3_GBM	458	458.5	648	94.138	94.138	79.655	82.434	82.549	94.604	0.767	0.961	0.753	0.629	0.907	0.637
Toxomerus.floralis_PA2_RUN3_GLM	527	529.5	756	85.517	85.517	57.586	73.594	73.708	91.848	0.591	0.878	0.526	0.515	0.849	0.462
Toxomerus.floralis_PA2_RUN3_MARS	618	615	668	80.345	80.69	76.897	84.96	84.845	87.371	0.654	0.912	0.612	0.639	0.899	0.598
Toxomerus.floralis_PA2_RUN3_MAXENT	120	116.5	360	80.69	80.69	65.862	85.534	85.534	94.834	0.662	0.914	0.647	0.566	0.865	0.528
Toxomerus.floralis_PA2_RUN3_MAXNET	397	401.5	459	81.724	81.724	71.724	83.467	83.927	90.93	0.654	0.92	0.629	0.611	0.902	0.617
Toxomerus.floralis_PA2_RUN3_RF	444	440	444	100	100	100	99.656	99.656	99.656	0.997	1	0.993	0.561	0.913	0.618
Toxomerus.floralis_PA2_RUN3_SRE	495	500	495	77.586	77.586	77.586	69.346	69.346	69.346	0.469	0.735	0.381	0.469	0.734	0.374
Toxomerus.floralis_PA2_RUN3_XGBOOST	640	641.5	640	83.793	83.793	83.793	85.419	85.419	85.419	0.692	0.922	0.634	0.588	0.861	0.535
Toxomerus.floralis_PA2_RUN4_ANN	501	505	692	84.828	84.828	71.724	76.119	76.349	85.993	0.609	0.888	0.551	0.556	0.879	0.473
Toxomerus.floralis_PA2_RUN4_CTA	436	437	686	92.069	92.069	88.276	83.582	83.582	85.534	0.757	0.916	0.667	0.606	0.835	0.473
Toxomerus.floralis_PA2_RUN4_FDA	332	346	599	78.966	78.276	65.172	80.023	81.171	92.882	0.591	0.886	0.608	0.625	0.892	0.59
Toxomerus.floralis_PA2_RUN4_GAM	493	499.5	624	82.069	82.069	68.966	72.216	73.02	83.352	0.545	0.849	0.492	0.602	0.856	0.528
Toxomerus.floralis_PA2_RUN4_GBM	526	528	603	87.241	87.241	81.379	87.256	87.486	92.537	0.746	0.955	0.73	0.661	0.932	0.637
Toxomerus.floralis_PA2_RUN4_GLM	557	563.5	740	80.69	80.345	60	75.545	76.005	90.586	0.562	0.871	0.523	0.638	0.881	0.532
Toxomerus.floralis_PA2_RUN4_MARS	460	465.5	700	86.552	86.207	72.069	76.349	77.382	90.7	0.631	0.908	0.631	0.643	0.915	0.616
Toxomerus.floralis_PA2_RUN4_MAXENT	171	163.5	291	78.966	80	70	84.271	83.352	90.93	0.632	0.909	0.615	0.593	0.902	0.539
Toxomerus.floralis_PA2_RUN4_MAXNET	388	388.5	474	82.069	82.069	68.621	81.401	81.515	92.537	0.636	0.914	0.632	0.693	0.927	0.619
Toxomerus.floralis_PA2_RUN4_RF	403	400	423	99.655	99.655	99.31	99.311	99.311	99.541	0.99	1	0.986	0.643	0.935	0.616
Toxomerus.floralis_PA2_RUN4_SRE	495	500	495	77.241	77.241	77.241	68.427	68.427	68.427	0.457	0.728	0.368	0.505	0.753	0.397
Toxomerus.floralis_PA2_RUN4_XGBOOST	697	697	726	72.759	72.759	71.724	88.519	88.519	89.437	0.613	0.896	0.605	0.488	0.872	0.495
Toxomerus.floralis_PA2_RUN5_ANN	391	395.5	668	91.379	91.379	70.345	65.098	65.442	82.09	0.565	0.833	0.485	0.542	0.864	0.544
Toxomerus.floralis_PA2_RUN5_CTA	452	453.5	656.5	90	90	84.138	77.153	77.153	81.86	0.672	0.886	0.585	0.629	0.871	0.519
Toxomerus.floralis_PA2_RUN5_FDA	300	315.5	658	84.828	82.414	57.586	73.134	75.89	93.685	0.58	0.884	0.556	0.661	0.924	0.661
Toxomerus.floralis_PA2_RUN5_GAM	493	493	553	82.759	82.759	77.241	72.216	72.216	77.382	0.55	0.844	0.472	0.597	0.874	0.54
Toxomerus.floralis_PA2_RUN5_GBM	542	539	628	88.276	88.621	79.31	88.06	87.945	92.997	0.763	0.955	0.724	0.689	0.93	0.683
Toxomerus.floralis_PA2_RUN5_GLM	535	534	650	83.793	83.793	72.414	73.708	73.708	82.664	0.572	0.868	0.511	0.583	0.889	0.571
Toxomerus.floralis_PA2_RUN5_MARS	599	599.5	699	78.276	78.276	71.724	84.271	84.271	88.863	0.625	0.902	0.596	0.689	0.921	0.688
Toxomerus.floralis_PA2_RUN5_MAXENT	110	112.5	351	84.483	84.483	64.138	78.99	79.334	93.341	0.635	0.911	0.607	0.671	0.929	0.693
Toxomerus.floralis_PA2_RUN5_MAXNET	399	403.5	461	82.759	82.414	70.69	82.319	83.238	90.471	0.648	0.916	0.615	0.638	0.924	0.699
Toxomerus.floralis_PA2_RUN5_RF	393	394	433	100	100	99.655	99.426	99.426	99.656	0.994	1	0.991	0.721	0.942	0.74
Toxomerus.floralis_PA2_RUN5_SRE	495	500	495	76.897	76.897	76.897	69.92	69.92	69.92	0.468	0.734	0.382	0.46	0.73	0.374
Toxomerus.floralis_PA2_RUN5_XGBOOST	485.5	490	769	94.138	94.138	63.793	72.675	72.675	93.111	0.668	0.912	0.6	0.583	0.883	0.571
Toxomerus.floralis_PA2_RUN6_ANN	476	474.5	720	88.621	88.621	69.31	71.068	71.068	84.96	0.597	0.877	0.518	0.524	0.857	0.45
Toxomerus.floralis_PA2_RUN6_CTA	415	415.5	708	93.103	93.103	90	85.075	85.075	86.797	0.782	0.923	0.699	0.538	0.821	0.497
Toxomerus.floralis_PA2_RUN6_FDA	318	320.5	568	82.759	82.759	65.517	77.153	77.382	91.16	0.599	0.892	0.582	0.556	0.875	0.582
Toxomerus.floralis_PA2_RUN6_GAM	493	497.5	613	83.448	83.448	73.448	73.134	73.594	81.286	0.566	0.853	0.496	0.528	0.837	0.455
Toxomerus.floralis_PA2_RUN6_GBM	515	516	678	88.621	88.621	75.862	87.715	87.83	95.637	0.765	0.958	0.742	0.611	0.907	0.594
Toxomerus.floralis_PA2_RUN6_GLM	532	536	732	85.172	85.172	60.345	73.249	73.479	89.897	0.584	0.873	0.522	0.533	0.865	0.492
Toxomerus.floralis_PA2_RUN6_MARS	461	468.5	662	87.241	87.241	74.828	77.727	78.301	88.175	0.652	0.911	0.609	0.542	0.889	0.598
Toxomerus.floralis_PA2_RUN6_MAXENT	90	91.5	360	82.414	82.414	64.138	82.09	82.549	94.489	0.647	0.915	0.627	0.574	0.888	0.502
Toxomerus.floralis_PA2_RUN6_MAXNET	397	396.5	459	82.069	82.069	71.379	83.352	83.352	90.241	0.653	0.918	0.616	0.593	0.906	0.632
Toxomerus.floralis_PA2_RUN6_RF	398	396	433	100	100	99.31	99.082	99.082	99.426	0.991	1	0.984	0.634	0.908	0.64
Toxomerus.floralis_PA2_RUN6_SRE	495	500	495	77.241	77.241	77.241	67.853	67.853	67.853	0.451	0.725	0.362	0.478	0.739	0.389
Toxomerus.floralis_PA2_RUN6_XGBOOST	616	617	688	80.69	80.69	78.276	87.6	87.6	89.208	0.683	0.913	0.652	0.57	0.878	0.537
Toxomerus.floralis_PA2_RUN7_ANN	588	588	749	81.034	81.034	62.069	77.497	77.497	90.241	0.585	0.885	0.539	0.593	0.873	0.481
Toxomerus.floralis_PA2_RUN7_CTA	501.5	503	501.5	87.931	87.931	87.931	80.367	80.367	80.367	0.683	0.88	0.591	0.551	0.815	0.463
Toxomerus.floralis_PA2_RUN7_FDA	292	372.5	448	87.586	77.931	71.724	72.56	82.778	87.83	0.605	0.895	0.58	0.583	0.88	0.579
Toxomerus.floralis_PA2_RUN7_GAM	522	523.5	592	81.379	81.379	75.517	74.627	74.856	79.908	0.561	0.852	0.495	0.556	0.844	0.437
Toxomerus.floralis_PA2_RUN7_GBM	543	548.5	620	87.586	86.897	81.724	88.749	89.667	93.341	0.764	0.96	0.746	0.629	0.902	0.59
Toxomerus.floralis_PA2_RUN7_GLM	550	550.5	654	83.448	83.448	73.793	74.742	74.856	82.778	0.583	0.875	0.523	0.505	0.862	0.506
Toxomerus.floralis_PA2_RUN7_MARS	503	490.5	624	86.207	87.241	78.276	80.482	79.564	86.338	0.667	0.914	0.609	0.556	0.884	0.556
Toxomerus.floralis_PA2_RUN7_MAXENT	130	138.5	350	80	80	66.897	85.993	86.567	94.719	0.66	0.916	0.654	0.588	0.877	0.574
Toxomerus.floralis_PA2_RUN7_MAXNET	371	371.5	448	87.241	87.241	71.379	78.99	79.104	91.16	0.663	0.921	0.63	0.579	0.897	0.612
Toxomerus.floralis_PA2_RUN7_RF	423	423	423	99.655	99.655	99.655	99.311	99.311	99.311	0.99	1	0.984	0.557	0.894	0.586
Toxomerus.floralis_PA2_RUN7_SRE	495	500	495	76.552	76.552	76.552	70.149	70.149	70.149	0.467	0.734	0.383	0.373	0.686	0.296
Toxomerus.floralis_PA2_RUN7_XGBOOST	437	439	663	92.759	92.759	56.552	75.316	75.316	94.948	0.681	0.912	0.569	0.542	0.858	0.516
Toxomerus.floralis_PA2_RUN8_ANN	539	541	676	82.414	82.414	72.069	79.679	79.793	85.878	0.621	0.887	0.554	0.547	0.876	0.502
Toxomerus.floralis_PA2_RUN8_CTA	422	424	677	94.138	94.138	93.103	86.567	86.567	87.141	0.807	0.943	0.726	0.561	0.871	0.489
Toxomerus.floralis_PA2_RUN8_FDA	417	415.5	567	74.483	74.828	63.448	85.304	85.304	92.308	0.599	0.89	0.584	0.57	0.889	0.553
Toxomerus.floralis_PA2_RUN8_GAM	493	496	624	83.793	83.793	70	72.79	72.905	82.664	0.567	0.849	0.492	0.533	0.854	0.521
Toxomerus.floralis_PA2_RUN8_GBM	536	534.5	657	87.241	87.586	77.241	88.404	88.404	95.178	0.758	0.957	0.745	0.652	0.917	0.579
Toxomerus.floralis_PA2_RUN8_GLM	576	580.5	740	81.724	81.379	61.034	76.808	77.382	90.586	0.586	0.875	0.535	0.556	0.866	0.485
Toxomerus.floralis_PA2_RUN8_MARS	480	484.5	731	86.207	86.207	68.966	78.416	78.645	91.734	0.646	0.909	0.62	0.551	0.898	0.59
Toxomerus.floralis_PA2_RUN8_MAXENT	40	41	540	85.172	85.172	60	79.679	79.908	97.933	0.651	0.906	0.653	0.661	0.895	0.59
Toxomerus.floralis_PA2_RUN8_MAXNET	400	398	470	81.724	82.069	70.345	84.041	83.697	92.308	0.658	0.92	0.644	0.57	0.902	0.565
Toxomerus.floralis_PA2_RUN8_RF	423	421	423	99.655	99.655	99.655	99.656	99.656	99.656	0.993	1	0.991	0.63	0.928	0.651
Toxomerus.floralis_PA2_RUN8_SRE	495	500	495	77.241	77.241	77.241	69.46	69.46	69.46	0.467	0.734	0.38	0.496	0.748	0.393
Toxomerus.floralis_PA2_RUN8_XGBOOST	519	519.5	695.5	91.034	88.276	74.483	72.101	76.119	85.534	0.644	0.906	0.566	0.56	0.884	0.536
Toxomerus.floralis_PA2_RUN9_ANN	583	627	646	81.034	78.966	77.586	78.071	80.367	81.515	0.592	0.882	0.532	0.542	0.874	0.452
Toxomerus.floralis_PA2_RUN9_CTA	520	521	717	94.138	94.138	87.931	88.404	88.404	91.389	0.825	0.957	0.758	0.478	0.793	0.448
Toxomerus.floralis_PA2_RUN9_FDA	291	409.5	596	87.241	74.138	61.724	73.594	86.912	93.685	0.608	0.892	0.592	0.565	0.891	0.533
Toxomerus.floralis_PA2_RUN9_GAM	533	534.5	613	80.69	80.69	73.103	75.775	76.119	82.09	0.567	0.851	0.504	0.519	0.848	0.419
Toxomerus.floralis_PA2_RUN9_GBM	551	549	646	87.586	87.586	79.31	88.749	88.749	94.145	0.763	0.957	0.742	0.579	0.913	0.59
Toxomerus.floralis_PA2_RUN9_GLM	642	643	661	74.483	74.483	71.379	83.008	83.123	84.845	0.576	0.872	0.532	0.533	0.875	0.467
Toxomerus.floralis_PA2_RUN9_MARS	512	619.5	763	84.828	78.621	66.207	80.253	86.797	92.882	0.651	0.913	0.622	0.57	0.882	0.511
Toxomerus.floralis_PA2_RUN9_MAXENT	40	42.5	480	86.552	85.862	62.414	77.382	78.53	96.67	0.639	0.919	0.651	0.574	0.884	0.543
Toxomerus.floralis_PA2_RUN9_MAXNET	330	346.5	468	91.034	88.966	69.31	73.249	76.005	91.848	0.647	0.919	0.626	0.597	0.904	0.568
Toxomerus.floralis_PA2_RUN9_RF	434	433	434	99.655	99.655	99.655	99.196	99.196	99.196	0.989	1	0.982	0.648	0.913	0.657
Toxomerus.floralis_PA2_RUN9_SRE	495	500	495	76.897	76.897	76.897	68.657	68.657	68.657	0.456	0.728	0.368	0.373	0.686	0.305
Toxomerus.floralis_PA2_RUN9_XGBOOST	538	537.5	683	76.897	76.897	74.138	87.141	87.141	88.749	0.64	0.907	0.614	0.474	0.858	0.475
Toxomerus.floralis_PA2_RUN10_ANN	479	480.5	701	86.552	86.552	71.034	71.297	71.412	83.352	0.578	0.873	0.511	0.611	0.885	0.539
Toxomerus.floralis_PA2_RUN10_CTA	486	487.5	687	96.897	96.897	94.138	88.404	88.404	89.897	0.853	0.967	0.777	0.616	0.847	0.574
Toxomerus.floralis_PA2_RUN10_FDA	386	384.5	605	76.897	77.241	62.414	83.582	83.582	93.111	0.606	0.891	0.585	0.652	0.891	0.602
Toxomerus.floralis_PA2_RUN10_GAM	528	527.5	598	79.655	79.655	73.103	75.431	75.431	80.253	0.549	0.846	0.483	0.615	0.867	0.501
Toxomerus.floralis_PA2_RUN10_GBM	483	507.5	664	91.379	89.655	74.828	83.812	86.223	95.522	0.753	0.956	0.734	0.68	0.925	0.64
Toxomerus.floralis_PA2_RUN10_GLM	554	555.5	732	82.414	82.414	59.655	72.675	73.134	90.011	0.552	0.868	0.514	0.638	0.893	0.523
Toxomerus.floralis_PA2_RUN10_MARS	499	504	699	85.172	85.172	71.379	79.793	80.023	90.7	0.651	0.911	0.619	0.606	0.907	0.635
Toxomerus.floralis_PA2_RUN10_MAXENT	60	60	441	89.31	89.31	61.724	75.66	75.66	95.752	0.65	0.914	0.628	0.547	0.884	0.564
Toxomerus.floralis_PA2_RUN10_MAXNET	355	357.5	463	88.621	88.621	68.966	75.66	76.119	92.423	0.643	0.919	0.631	0.615	0.91	0.627
Toxomerus.floralis_PA2_RUN10_RF	392	392	392	100	100	100	99.426	99.426	99.426	0.994	1	0.989	0.694	0.924	0.71
Toxomerus.floralis_PA2_RUN10_SRE	495	500	495	76.552	76.552	76.552	69.575	69.575	69.575	0.461	0.731	0.376	0.46	0.73	0.369
Toxomerus.floralis_PA2_RUN10_XGBOOST	459	456.5	575	85.172	85.172	75.862	82.204	82.204	87.715	0.674	0.915	0.61	0.588	0.886	0.554
Toxomerus.floralis_PA2_allRun_ANN	475	477.5	743	88.981	88.981	55.096	69.605	69.697	93.388	0.585	0.883	0.531	NA	NA	NA
Toxomerus.floralis_PA2_allRun_CTA	501	503	501	88.981	88.981	88.981	83.747	83.747	83.747	0.727	0.912	0.646	NA	NA	NA
Toxomerus.floralis_PA2_allRun_FDA	366	313.5	490	77.135	83.471	66.667	82.553	76.4	90.083	0.594	0.891	0.579	NA	NA	NA
Toxomerus.floralis_PA2_allRun_GAM	543	544	593	79.339	79.339	74.38	76.86	76.951	79.982	0.563	0.85	0.489	NA	NA	NA
Toxomerus.floralis_PA2_allRun_GBM	476	477.5	630	91.185	91.185	79.063	83.196	83.471	93.113	0.746	0.953	0.724	NA	NA	NA
Toxomerus.floralis_PA2_allRun_GLM	544	548	734	83.196	83.196	61.157	74.105	74.38	89.991	0.573	0.873	0.531	NA	NA	NA
Toxomerus.floralis_PA2_allRun_MARS	600	600.5	740	77.961	77.961	68.044	86.042	86.042	92.287	0.64	0.911	0.62	NA	NA	NA
Toxomerus.floralis_PA2_allRun_MAXENT	110	110.5	341	85.399	85.399	66.116	79.89	79.89	93.021	0.653	0.914	0.618	NA	NA	NA
Toxomerus.floralis_PA2_allRun_MAXNET	373.5	388.5	470	83.747	82.92	68.044	79.522	81.818	92.837	0.643	0.918	0.632	NA	NA	NA
Toxomerus.floralis_PA2_allRun_RF	429	410	429	99.449	99.725	99.449	99.725	99.449	99.725	0.992	1	0.991	NA	NA	NA
Toxomerus.floralis_PA2_allRun_SRE	495	500	495	77.41	77.41	77.41	69.421	69.421	69.421	0.468	0.734	0.381	NA	NA	NA
Toxomerus.floralis_PA2_allRun_XGBOOST	540.5	543.5	645.5	83.747	83.747	73.278	79.339	79.339	88.889	0.631	0.909	0.608	NA	NA	NA
Toxomerus.floralis_PA3_RUN1_ANN	519	516.5	802	85.862	86.207	61.379	74.856	74.742	90.7	0.607	0.881	0.537	0.583	0.884	0.582
Toxomerus.floralis_PA3_RUN1_CTA	510	508.5	510	86.207	86.207	86.207	87.026	87.026	87.026	0.732	0.924	0.676	0.57	0.84	0.536
Toxomerus.floralis_PA3_RUN1_FDA	415	414.5	519.5	76.552	76.552	68.966	86.223	86.223	91.045	0.625	0.893	0.609	0.639	0.888	0.547
Toxomerus.floralis_PA3_RUN1_GAM	504	505.5	624	83.448	83.448	70.69	74.856	75.086	83.238	0.584	0.859	0.506	0.542	0.841	0.493
Toxomerus.floralis_PA3_RUN1_GBM	513	513.5	658	89.655	89.655	78.276	85.993	85.993	94.145	0.756	0.953	0.732	0.634	0.927	0.612
Toxomerus.floralis_PA3_RUN1_GLM	594	591	709	80	80.345	65.517	78.76	78.76	88.519	0.588	0.881	0.542	0.593	0.868	0.478
Toxomerus.floralis_PA3_RUN1_MARS	601	604	691	81.724	81.724	73.793	84.156	84.73	89.667	0.66	0.913	0.625	0.62	0.906	0.568
Toxomerus.floralis_PA3_RUN1_MAXENT	80	77.5	490	78.966	79.31	62.069	86.108	85.993	97.359	0.652	0.895	0.66	0.556	0.857	0.559
Toxomerus.floralis_PA3_RUN1_MAXNET	386	404.5	471	85.172	82.759	68.621	81.171	84.041	92.537	0.666	0.919	0.63	0.625	0.918	0.609
Toxomerus.floralis_PA3_RUN1_RF	418	417	418	100	100	100	99.311	99.311	99.311	0.993	1	0.986	0.593	0.932	0.613
Toxomerus.floralis_PA3_RUN1_SRE	495	500	495	76.552	76.552	76.552	68.083	68.083	68.083	0.446	0.723	0.36	0.624	0.812	0.509
Toxomerus.floralis_PA3_RUN1_XGBOOST	569	571	742.5	91.724	91.724	65.172	71.871	72.101	92.193	0.638	0.902	0.596	0.634	0.879	0.539
Toxomerus.floralis_PA3_RUN2_ANN	518	497.5	726	84.138	85.517	60.69	74.971	73.823	90.815	0.592	0.884	0.536	0.588	0.89	0.534
Toxomerus.floralis_PA3_RUN2_CTA	331	334	695.5	96.207	96.207	88.621	80.023	80.023	84.271	0.762	0.923	0.651	0.675	0.858	0.618
Toxomerus.floralis_PA3_RUN2_FDA	302	296.5	518	85.172	86.552	66.897	76.349	75.201	90.586	0.615	0.891	0.584	0.606	0.89	0.552
Toxomerus.floralis_PA3_RUN2_GAM	505	510	615	81.724	81.379	72.414	74.397	75.086	82.204	0.562	0.854	0.503	0.592	0.866	0.532
Toxomerus.floralis_PA3_RUN2_GBM	497	493.5	625	91.724	92.069	78.966	85.075	84.96	92.652	0.769	0.954	0.714	0.689	0.926	0.608
Toxomerus.floralis_PA3_RUN2_GLM	473	476.5	672	88.621	88.621	71.034	69.805	70.034	84.845	0.584	0.877	0.529	0.546	0.886	0.564
Toxomerus.floralis_PA3_RUN2_MARS	563	564	734	81.034	81.034	64.828	83.582	83.582	92.652	0.646	0.908	0.603	0.684	0.912	0.616
Toxomerus.floralis_PA3_RUN2_MAXENT	40	37	570	84.138	84.483	57.241	80.023	79.793	98.278	0.639	0.914	0.635	0.638	0.899	0.557
Toxomerus.floralis_PA3_RUN2_MAXNET	387	386.5	491	84.828	84.828	62.069	81.401	81.401	94.489	0.66	0.918	0.608	0.652	0.917	0.568
Toxomerus.floralis_PA3_RUN2_RF	394	402	394	100	100	100	99.426	99.656	99.426	0.995	1	0.991	0.694	0.937	0.697
Toxomerus.floralis_PA3_RUN2_SRE	495	500	495	77.931	77.931	77.931	68.886	68.886	68.886	0.468	0.734	0.378	0.496	0.748	0.41
Toxomerus.floralis_PA3_RUN2_XGBOOST	532	528.5	599	84.483	84.483	80.69	79.908	79.908	83.008	0.644	0.902	0.576	0.689	0.904	0.601
Toxomerus.floralis_PA3_RUN3_ANN	556	556.5	783	83.793	83.793	56.897	77.612	77.727	93.685	0.615	0.893	0.554	0.538	0.866	0.401
Toxomerus.floralis_PA3_RUN3_CTA	472	472	472	91.379	91.379	91.379	87.371	87.371	87.371	0.788	0.938	0.717	0.574	0.849	0.507
Toxomerus.floralis_PA3_RUN3_FDA	351	351	667.5	81.034	81.034	62.759	82.319	82.319	93.685	0.634	0.888	0.601	0.588	0.879	0.472
Toxomerus.floralis_PA3_RUN3_GAM	482	494.5	642	84.138	83.793	71.034	73.823	74.397	83.927	0.581	0.857	0.514	0.547	0.847	0.471
Toxomerus.floralis_PA3_RUN3_GBM	446	447	642	93.793	93.793	79.31	82.434	82.549	93.341	0.763	0.955	0.73	0.615	0.899	0.476
Toxomerus.floralis_PA3_RUN3_GLM	644	579.5	710	75.172	81.379	68.276	82.778	77.153	88.863	0.581	0.881	0.567	0.533	0.867	0.432
Toxomerus.floralis_PA3_RUN3_MARS	611	612	671	78.966	78.966	74.483	85.649	85.878	88.863	0.648	0.912	0.619	0.63	0.9	0.587
Toxomerus.floralis_PA3_RUN3_MAXENT	60	71.5	709	80.345	79.655	58.276	85.419	86.338	99.541	0.659	0.908	0.668	0.492	0.854	0.351
Toxomerus.floralis_PA3_RUN3_MAXNET	363	363	491	86.897	86.897	66.207	78.875	78.875	93.915	0.658	0.921	0.635	0.657	0.911	0.53
Toxomerus.floralis_PA3_RUN3_RF	418	417	418	99.655	99.655	99.655	99.541	99.541	99.541	0.992	1	0.989	0.548	0.91	0.594
Toxomerus.floralis_PA3_RUN3_SRE	495	500	495	77.931	77.931	77.931	70.608	70.608	70.608	0.485	0.743	0.398	0.414	0.707	0.345
Toxomerus.floralis_PA3_RUN3_XGBOOST	543	495.5	631	86.897	87.241	74.138	79.908	79.679	89.323	0.668	0.911	0.622	0.556	0.87	0.478
Toxomerus.floralis_PA3_RUN4_ANN	494	493	733	85.517	85.517	64.138	75.086	75.086	90.7	0.603	0.888	0.563	0.565	0.859	0.448
Toxomerus.floralis_PA3_RUN4_CTA	521	521	723	93.793	93.793	91.379	89.897	89.897	91.045	0.837	0.954	0.777	0.634	0.846	0.588
Toxomerus.floralis_PA3_RUN4_FDA	355	352.5	520	78.966	79.655	68.966	82.893	82.549	91.504	0.619	0.895	0.616	0.629	0.885	0.529
Toxomerus.floralis_PA3_RUN4_GAM	484	487	625	83.448	83.448	71.034	74.512	74.512	84.271	0.58	0.859	0.521	0.556	0.845	0.463
Toxomerus.floralis_PA3_RUN4_GBM	540	538.5	659	88.966	89.31	77.586	86.797	86.797	94.259	0.758	0.954	0.731	0.661	0.921	0.619
Toxomerus.floralis_PA3_RUN4_GLM	590	590.5	742	80.345	80.345	61.379	77.842	77.956	91.16	0.583	0.881	0.544	0.583	0.87	0.486
Toxomerus.floralis_PA3_RUN4_MARS	554	555.5	755	82.069	82.069	69.655	84.041	84.041	92.882	0.661	0.916	0.647	0.625	0.898	0.576
Toxomerus.floralis_PA3_RUN4_MAXENT	50	37.5	499	80.345	82.069	63.793	85.075	83.352	97.245	0.653	0.907	0.673	0.602	0.856	0.575
Toxomerus.floralis_PA3_RUN4_MAXNET	436	435.5	436	77.586	77.586	77.586	89.667	89.667	89.667	0.671	0.922	0.655	0.62	0.909	0.591
Toxomerus.floralis_PA3_RUN4_RF	373	378	393	100	100	99.655	99.082	99.196	99.426	0.991	1	0.986	0.68	0.938	0.648
Toxomerus.floralis_PA3_RUN4_SRE	495	500	495	77.241	77.241	77.241	69.46	69.46	69.46	0.467	0.734	0.38	0.51	0.755	0.402
Toxomerus.floralis_PA3_RUN4_XGBOOST	510	508.5	630	84.483	84.483	82.759	80.367	80.367	81.286	0.649	0.904	0.567	0.62	0.867	0.519
Toxomerus.floralis_PA3_RUN5_ANN	520	522	759	84.483	84.483	65.172	76.923	77.153	90.126	0.616	0.896	0.563	0.533	0.875	0.543
Toxomerus.floralis_PA3_RUN5_CTA	495	500	702	92.414	92.414	91.724	89.437	89.437	89.782	0.819	0.95	0.758	0.547	0.848	0.519
Toxomerus.floralis_PA3_RUN5_FDA	312	312.5	607	85.172	85.172	62.069	76.693	76.808	93.111	0.62	0.893	0.587	0.606	0.88	0.519
Toxomerus.floralis_PA3_RUN5_GAM	513	509.5	593	82.414	83.103	74.828	76.349	76.005	81.515	0.588	0.86	0.512	0.529	0.837	0.465
Toxomerus.floralis_PA3_RUN5_GBM	525	514.5	679	88.276	88.966	76.897	86.567	86.108	94.489	0.748	0.956	0.732	0.593	0.901	0.559
Toxomerus.floralis_PA3_RUN5_GLM	561	561	695	82.069	82.069	68.966	76.005	76.005	87.83	0.581	0.88	0.558	0.542	0.877	0.59
Toxomerus.floralis_PA3_RUN5_MARS	521	521.5	631	87.931	87.931	77.931	78.76	78.76	85.763	0.667	0.912	0.598	0.579	0.89	0.56
Toxomerus.floralis_PA3_RUN5_MAXENT	50	50.5	634	82.414	82.414	58.276	85.304	85.419	99.082	0.678	0.913	0.659	0.561	0.849	0.558
Toxomerus.floralis_PA3_RUN5_MAXNET	362	368.5	475	88.276	87.241	68.966	78.76	80.023	91.963	0.672	0.922	0.626	0.611	0.908	0.617
Toxomerus.floralis_PA3_RUN5_RF	373	372	433	100	100	98.621	98.737	98.737	99.541	0.987	1	0.982	0.575	0.906	0.617
Toxomerus.floralis_PA3_RUN5_SRE	495	500	495	77.586	77.586	77.586	69.116	69.116	69.116	0.467	0.734	0.378	0.501	0.751	0.416
Toxomerus.floralis_PA3_RUN5_XGBOOST	558	557	808	86.552	86.552	66.552	78.071	78.071	92.423	0.646	0.912	0.612	0.574	0.851	0.518
Toxomerus.floralis_PA3_RUN6_ANN	455	456	665	89.31	89.31	76.897	72.56	72.675	80.482	0.62	0.878	0.516	0.547	0.867	0.504
Toxomerus.floralis_PA3_RUN6_CTA	529.5	528.5	529.5	87.586	87.586	87.586	86.567	86.567	86.567	0.742	0.913	0.678	0.529	0.832	0.487
Toxomerus.floralis_PA3_RUN6_FDA	394	395	643	78.276	78.276	62.759	85.075	85.189	94.948	0.635	0.895	0.623	0.579	0.899	0.536
Toxomerus.floralis_PA3_RUN6_GAM	503	504.5	593	82.069	82.069	73.448	75.316	75.431	81.056	0.574	0.854	0.495	0.574	0.855	0.508
Toxomerus.floralis_PA3_RUN6_GBM	485	484.5	672	91.724	91.724	76.897	84.845	84.845	94.259	0.766	0.955	0.73	0.638	0.906	0.564
Toxomerus.floralis_PA3_RUN6_GLM	597	601.5	720	79.31	78.966	65.517	79.449	80.023	89.552	0.585	0.881	0.558	0.57	0.864	0.465
Toxomerus.floralis_PA3_RUN6_MARS	563	566.5	694	82.759	82.759	73.793	83.697	83.927	89.897	0.666	0.912	0.628	0.639	0.903	0.587
Toxomerus.floralis_PA3_RUN6_MAXENT	80	80	539	78.276	78.276	59.31	86.108	86.108	98.163	0.644	0.907	0.651	0.566	0.884	0.557
Toxomerus.floralis_PA3_RUN6_MAXNET	415	414	445	80	80	75.862	86.567	86.567	89.782	0.665	0.923	0.642	0.524	0.898	0.497
Toxomerus.floralis_PA3_RUN6_RF	399	399	399	100	100	100	99.196	99.196	99.196	0.992	1	0.984	0.593	0.917	0.601
Toxomerus.floralis_PA3_RUN6_SRE	495	500	495	77.931	77.931	77.931	70.494	70.494	70.494	0.484	0.742	0.396	0.506	0.753	0.415
Toxomerus.floralis_PA3_RUN6_XGBOOST	550	547	658.5	85.517	85.517	65.862	78.301	78.301	92.423	0.638	0.905	0.606	0.625	0.895	0.545
Toxomerus.floralis_PA3_RUN7_ANN	492	498.5	750	88.276	87.931	70	73.134	73.594	86.912	0.614	0.875	0.555	0.57	0.86	0.516
Toxomerus.floralis_PA3_RUN7_CTA	482	483.5	482	89.655	89.655	89.655	80.712	80.712	80.712	0.704	0.898	0.607	0.551	0.841	0.478
Toxomerus.floralis_PA3_RUN7_FDA	372	375	455	79.655	79.655	73.103	84.271	84.615	89.782	0.642	0.904	0.621	0.575	0.849	0.559
Toxomerus.floralis_PA3_RUN7_GAM	472	474	602	85.172	85.172	74.138	72.56	72.79	81.286	0.577	0.86	0.503	0.533	0.839	0.504
Toxomerus.floralis_PA3_RUN7_GBM	440	443.5	646	94.138	94.138	79.655	82.778	83.008	93.915	0.77	0.958	0.741	0.62	0.899	0.545
Toxomerus.floralis_PA3_RUN7_GLM	484	502.5	674	88.276	86.897	71.724	70.379	72.216	85.763	0.588	0.882	0.55	0.515	0.869	0.488
Toxomerus.floralis_PA3_RUN7_MARS	552	556.5	712	83.793	83.793	73.448	83.697	84.386	91.389	0.677	0.92	0.65	0.579	0.88	0.54
Toxomerus.floralis_PA3_RUN7_MAXENT	140	144	538	74.828	74.828	65.517	90.011	90.241	98.163	0.648	0.896	0.705	0.456	0.817	0.396
Toxomerus.floralis_PA3_RUN7_MAXNET	351	353	448	88.276	88.276	72.414	78.53	78.99	91.045	0.67	0.926	0.638	0.616	0.896	0.59
Toxomerus.floralis_PA3_RUN7_RF	384	389	414	100	100	99.655	99.082	99.196	99.311	0.991	1	0.986	0.538	0.902	0.598
Toxomerus.floralis_PA3_RUN7_SRE	495	500	495	77.241	77.241	77.241	70.149	70.149	70.149	0.474	0.737	0.387	0.501	0.751	0.429
Toxomerus.floralis_PA3_RUN7_XGBOOST	589	592.5	741	86.207	86.207	60.345	78.875	78.875	94.834	0.651	0.91	0.6	0.51	0.862	0.457
Toxomerus.floralis_PA3_RUN8_ANN	554	600.5	797	84.138	81.724	52.759	76.349	78.875	94.948	0.605	0.889	0.534	0.56	0.882	0.497
Toxomerus.floralis_PA3_RUN8_CTA	465	466.5	661	94.483	94.483	92.069	85.993	85.993	87.6	0.805	0.943	0.726	0.616	0.824	0.574
Toxomerus.floralis_PA3_RUN8_FDA	407	407.5	541	77.241	77.241	68.966	85.878	86.108	91.734	0.633	0.898	0.622	0.593	0.887	0.568
Toxomerus.floralis_PA3_RUN8_GAM	491	493	640	83.793	83.793	69.655	73.594	74.053	84.041	0.577	0.857	0.507	0.597	0.845	0.455
Toxomerus.floralis_PA3_RUN8_GBM	516	512.5	645	88.621	88.966	77.931	86.452	86.223	93.8	0.751	0.954	0.726	0.68	0.915	0.583
Toxomerus.floralis_PA3_RUN8_GLM	503	525.5	721	86.207	84.828	64.138	71.986	73.708	89.093	0.583	0.879	0.54	0.56	0.88	0.564
Toxomerus.floralis_PA3_RUN8_MARS	502	508.5	693	85.862	85.517	72.414	80.023	80.827	90.586	0.661	0.913	0.629	0.634	0.894	0.565
Toxomerus.floralis_PA3_RUN8_MAXENT	130	135.5	529	76.897	76.897	64.483	88.289	88.519	98.048	0.652	0.907	0.694	0.497	0.85	0.492
Toxomerus.floralis_PA3_RUN8_MAXNET	378	387.5	506	83.448	82.414	63.103	82.319	83.582	95.637	0.658	0.923	0.638	0.652	0.906	0.502
Toxomerus.floralis_PA3_RUN8_RF	434	437	434	99.655	99.655	99.655	99.77	99.77	99.77	0.994	1	0.993	0.566	0.92	0.59
Toxomerus.floralis_PA3_RUN8_SRE	495	500	495	76.897	76.897	76.897	69.69	69.69	69.69	0.466	0.733	0.38	0.455	0.728	0.375
Toxomerus.floralis_PA3_RUN8_XGBOOST	356	356	642	92.069	92.069	77.931	73.479	73.479	86.108	0.655	0.909	0.601	0.565	0.87	0.508
Toxomerus.floralis_PA3_RUN9_ANN	349	349	767	93.448	93.448	55.172	64.983	64.983	93.456	0.584	0.879	0.53	0.565	0.885	0.5
Toxomerus.floralis_PA3_RUN9_CTA	562	562.5	562	92.069	92.069	92.069	90.126	90.126	90.126	0.822	0.946	0.766	0.579	0.87	0.54
Toxomerus.floralis_PA3_RUN9_FDA	363	379	649	78.621	77.586	57.931	81.975	83.352	94.719	0.607	0.893	0.577	0.666	0.907	0.577
Toxomerus.floralis_PA3_RUN9_GAM	484	484.5	635	84.483	84.483	69.655	73.249	73.249	83.008	0.577	0.854	0.493	0.57	0.863	0.53
Toxomerus.floralis_PA3_RUN9_GBM	446	460.5	608	94.138	93.448	82.069	80.597	81.745	91.848	0.75	0.955	0.723	0.666	0.93	0.71
Toxomerus.floralis_PA3_RUN9_GLM	538	541	718	83.448	83.448	63.793	73.708	73.823	88.289	0.572	0.875	0.526	0.611	0.892	0.594
Toxomerus.floralis_PA3_RUN9_MARS	551	578	671	81.724	80	73.103	82.204	84.271	89.093	0.642	0.907	0.61	0.707	0.914	0.624
Toxomerus.floralis_PA3_RUN9_MAXENT	20	21.5	549	83.793	83.793	61.724	79.104	79.334	97.589	0.63	0.902	0.662	0.648	0.886	0.512
Toxomerus.floralis_PA3_RUN9_MAXNET	393	388.5	469	83.103	83.793	68.276	81.63	81.286	91.619	0.647	0.917	0.614	0.643	0.926	0.647
Toxomerus.floralis_PA3_RUN9_RF	388	396	403	100	100	99.655	99.196	99.311	99.426	0.992	1	0.986	0.602	0.923	0.632
Toxomerus.floralis_PA3_RUN9_SRE	495	500	495	77.586	77.586	77.586	69.92	69.92	69.92	0.475	0.738	0.387	0.387	0.693	0.325
Toxomerus.floralis_PA3_RUN9_XGBOOST	554	554	582	95.517	95.517	71.379	67.049	67.049	88.175	0.626	0.904	0.582	0.583	0.87	0.497
Toxomerus.floralis_PA3_RUN10_ANN	592	509.5	738	83.448	87.241	65.172	76.464	72.905	90.7	0.601	0.888	0.566	0.565	0.884	0.476
Toxomerus.floralis_PA3_RUN10_CTA	488	491	488	85.862	85.862	85.862	85.534	85.534	85.534	0.714	0.899	0.65	0.556	0.805	0.508
Toxomerus.floralis_PA3_RUN10_FDA	367	367.5	472	78.276	78.276	68.966	81.975	82.09	89.323	0.604	0.89	0.581	0.597	0.897	0.613
Toxomerus.floralis_PA3_RUN10_GAM	454	462.5	635	85.172	85.172	68.966	71.297	71.527	85.189	0.565	0.855	0.518	0.57	0.863	0.447
Toxomerus.floralis_PA3_RUN10_GBM	485	498.5	663	90.69	90	75.172	83.927	84.845	93.685	0.746	0.95	0.702	0.68	0.926	0.679
Toxomerus.floralis_PA3_RUN10_GLM	492	555.5	748	86.552	82.414	60	71.297	75.775	91.734	0.578	0.877	0.545	0.56	0.887	0.534
Toxomerus.floralis_PA3_RUN10_MARS	519	516	699	84.483	84.828	70.69	80.712	80.712	90.586	0.652	0.909	0.615	0.629	0.912	0.609
Toxomerus.floralis_PA3_RUN10_MAXENT	30	54.5	509	82.069	79.31	60	79.334	82.664	97.819	0.615	0.893	0.651	0.643	0.915	0.594
Toxomerus.floralis_PA3_RUN10_MAXNET	391	375.5	443	82.069	84.828	74.138	82.09	79.793	88.863	0.643	0.913	0.618	0.643	0.927	0.658
Toxomerus.floralis_PA3_RUN10_RF	413	414	413	100	100	100	99.656	99.656	99.656	0.997	1	0.993	0.698	0.939	0.732
Toxomerus.floralis_PA3_RUN10_SRE	495	500	495	77.586	77.586	77.586	69.116	69.116	69.116	0.467	0.734	0.378	0.501	0.751	0.436
Toxomerus.floralis_PA3_RUN10_XGBOOST	500	499	667	92.069	92.069	62.759	74.053	74.053	92.423	0.661	0.908	0.58	0.602	0.899	0.539
Toxomerus.floralis_PA3_allRun_ANN	445.5	451	647	88.705	88.705	76.033	71.901	72.268	80.441	0.608	0.876	0.506	NA	NA	NA
Toxomerus.floralis_PA3_allRun_CTA	495	500	692	94.215	94.215	91.46	83.287	83.287	84.665	0.775	0.93	0.677	NA	NA	NA
Toxomerus.floralis_PA3_allRun_FDA	419	359.5	619	74.38	79.339	61.708	87.052	82.369	94.031	0.615	0.894	0.6	NA	NA	NA
Toxomerus.floralis_PA3_allRun_GAM	483	483	634	84.298	84.298	69.972	73.462	73.462	83.471	0.578	0.856	0.501	NA	NA	NA
Toxomerus.floralis_PA3_allRun_GBM	499	504.5	661	89.807	89.807	77.135	84.573	84.848	93.205	0.744	0.95	0.712	NA	NA	NA
Toxomerus.floralis_PA3_allRun_GLM	511	508	700	85.675	85.95	67.218	71.993	71.901	87.328	0.579	0.879	0.536	NA	NA	NA
Toxomerus.floralis_PA3_allRun_MARS	572	576	693	81.267	80.992	72.452	84.022	84.481	89.991	0.65	0.911	0.619	NA	NA	NA
Toxomerus.floralis_PA3_allRun_MAXENT	100	98	330	76.033	76.309	65.565	87.695	87.695	94.766	0.635	0.905	0.643	NA	NA	NA
Toxomerus.floralis_PA3_allRun_MAXNET	391	390.5	474	82.92	82.92	67.218	82.92	82.92	92.654	0.657	0.92	0.626	NA	NA	NA
Toxomerus.floralis_PA3_allRun_RF	444	448	444	99.725	99.725	99.725	99.725	99.725	99.725	0.994	1	0.993	NA	NA	NA
Toxomerus.floralis_PA3_allRun_SRE	495	500	495	77.41	77.41	77.41	70.34	70.34	70.34	0.478	0.739	0.391	NA	NA	NA
Toxomerus.floralis_PA3_allRun_XGBOOST	377.5	371	636	94.215	94.49	69.972	68.962	68.687	90.542	0.632	0.901	0.608	NA	NA	NA
Toxomerus.floralis_PA4_RUN1_ANN	334	334.5	752	93.448	93.448	58.621	66.59	66.705	90.126	0.602	0.879	0.509	0.62	0.883	0.478
Toxomerus.floralis_PA4_RUN1_CTA	492	491	716	89.31	89.31	84.138	86.567	86.567	88.978	0.759	0.933	0.691	0.584	0.867	0.495
Toxomerus.floralis_PA4_RUN1_FDA	354	349.5	648	80.345	80.69	61.034	81.86	81.745	94.03	0.622	0.889	0.594	0.506	0.83	0.514
Toxomerus.floralis_PA4_RUN1_GAM	474	473.5	515	84.828	84.828	81.724	72.56	72.56	75.201	0.57	0.853	0.479	0.542	0.834	0.493
Toxomerus.floralis_PA4_RUN1_GBM	484	489.5	647	92.414	92.414	80.345	85.304	85.419	93.456	0.777	0.959	0.74	0.606	0.899	0.53
Toxomerus.floralis_PA4_RUN1_GLM	515	517.5	744	85.172	85.172	60.345	74.512	74.856	90.356	0.599	0.88	0.528	0.565	0.866	0.49
Toxomerus.floralis_PA4_RUN1_MARS	641	643.5	731	77.931	77.931	69.655	88.404	88.404	92.767	0.663	0.913	0.647	0.52	0.893	0.502
Toxomerus.floralis_PA4_RUN1_MAXENT	70	76	569	78.276	78.276	56.207	86.223	87.026	98.048	0.65	0.905	0.623	0.506	0.838	0.527
Toxomerus.floralis_PA4_RUN1_MAXNET	364	366.5	485	86.207	86.207	68.276	79.219	79.564	93.456	0.654	0.919	0.643	0.638	0.906	0.533
Toxomerus.floralis_PA4_RUN1_RF	374	380	434	100	100	98.621	98.737	98.852	99.541	0.987	1	0.984	0.611	0.905	0.582
Toxomerus.floralis_PA4_RUN1_SRE	495	500	495	76.207	76.207	76.207	70.494	70.494	70.494	0.467	0.734	0.384	0.524	0.762	0.443
Toxomerus.floralis_PA4_RUN1_XGBOOST	526	527	707	90.69	90.69	55.172	75.66	75.66	96.211	0.663	0.91	0.578	0.634	0.861	0.436
Toxomerus.floralis_PA4_RUN2_ANN	521	521	751	87.586	87.586	65.517	73.479	73.479	88.519	0.611	0.868	0.542	0.652	0.874	0.533
Toxomerus.floralis_PA4_RUN2_CTA	503.5	503.5	503.5	90	90	90	75.086	75.086	75.086	0.651	0.861	0.535	0.588	0.828	0.472
Toxomerus.floralis_PA4_RUN2_FDA	292	374.5	590	85.172	78.276	64.828	75.775	83.123	92.423	0.611	0.89	0.597	0.652	0.92	0.648
Toxomerus.floralis_PA4_RUN2_GAM	505	508.5	585	82.759	82.759	74.138	73.02	73.134	78.186	0.558	0.839	0.464	0.638	0.885	0.559
Toxomerus.floralis_PA4_RUN2_GBM	504	506.5	658	92.759	92.759	78.966	82.778	83.123	93.8	0.757	0.953	0.733	0.629	0.936	0.705
Toxomerus.floralis_PA4_RUN2_GLM	576	575	718	81.724	81.724	63.448	77.038	77.038	87.945	0.588	0.872	0.516	0.629	0.881	0.451
Toxomerus.floralis_PA4_RUN2_MARS	431	432	742	88.966	88.966	67.931	74.282	74.282	91.504	0.632	0.904	0.611	0.624	0.918	0.608
Toxomerus.floralis_PA4_RUN2_MAXENT	120	76	430	74.138	77.241	62.759	86.797	84.041	95.867	0.612	0.899	0.639	0.684	0.905	0.627
Toxomerus.floralis_PA4_RUN2_MAXNET	380	342.5	473	84.828	89.655	70	78.76	74.282	91.045	0.638	0.912	0.617	0.652	0.912	0.566
Toxomerus.floralis_PA4_RUN2_RF	418	426	418	100	100	100	99.196	99.311	99.196	0.992	1	0.984	0.694	0.936	0.684
Toxomerus.floralis_PA4_RUN2_SRE	495	500	495	77.586	77.586	77.586	68.772	68.772	68.772	0.464	0.732	0.374	0.533	0.766	0.428
Toxomerus.floralis_PA4_RUN2_XGBOOST	444	440.5	678	93.793	93.793	58.621	70.034	70.034	93.226	0.638	0.904	0.558	0.61	0.897	0.519
Toxomerus.floralis_PA4_RUN3_ANN	568	565.5	736	84.138	84.138	66.897	78.99	78.99	88.749	0.628	0.89	0.555	0.506	0.848	0.414
Toxomerus.floralis_PA4_RUN3_CTA	521	518	521	88.621	88.621	88.621	76.464	76.464	76.464	0.651	0.872	0.543	0.652	0.86	0.543
Toxomerus.floralis_PA4_RUN3_FDA	371	385.5	553	78.966	78.276	69.31	82.778	83.812	91.734	0.619	0.893	0.623	0.533	0.839	0.467
Toxomerus.floralis_PA4_RUN3_GAM	475	468.5	666	84.828	85.517	66.552	73.823	73.249	85.534	0.587	0.858	0.506	0.483	0.818	0.384
Toxomerus.floralis_PA4_RUN3_GBM	552	552	680	87.241	87.241	77.586	89.552	89.552	96.096	0.768	0.957	0.766	0.533	0.906	0.536
Toxomerus.floralis_PA4_RUN3_GLM	574	542	670	82.414	84.483	72.759	77.956	76.005	84.501	0.604	0.885	0.54	0.501	0.85	0.451
Toxomerus.floralis_PA4_RUN3_MARS	681	687.5	711	77.586	76.897	74.138	88.289	89.093	90.7	0.659	0.913	0.648	0.529	0.882	0.502
Toxomerus.floralis_PA4_RUN3_MAXENT	30	26.5	768	78.966	80	56.897	83.812	83.238	99.77	0.63	0.894	0.662	0.483	0.81	0.424
Toxomerus.floralis_PA4_RUN3_MAXNET	343	348.5	480	88.276	87.586	69.655	77.842	79.219	92.078	0.665	0.92	0.635	0.579	0.887	0.507
Toxomerus.floralis_PA4_RUN3_RF	373	379	393	100	100	99.655	98.737	98.852	98.967	0.987	1	0.977	0.611	0.921	0.59
Toxomerus.floralis_PA4_RUN3_SRE	495	500	495	77.931	77.931	77.931	71.642	71.642	71.642	0.496	0.748	0.41	0.391	0.696	0.325
Toxomerus.floralis_PA4_RUN3_XGBOOST	533	537.5	668	90.345	90.345	70	76.808	76.808	91.389	0.672	0.91	0.622	0.629	0.893	0.576
Toxomerus.floralis_PA4_RUN4_ANN	394	388	713	91.379	91.724	71.034	68.312	68.197	83.352	0.598	0.875	0.51	0.62	0.861	0.448
Toxomerus.floralis_PA4_RUN4_CTA	482	483.5	681	91.379	91.379	88.276	84.845	84.845	86.797	0.762	0.934	0.687	0.634	0.858	0.577
Toxomerus.floralis_PA4_RUN4_FDA	385	383.5	667	76.552	77.241	61.034	83.467	83.467	94.145	0.601	0.89	0.596	0.629	0.877	0.574
Toxomerus.floralis_PA4_RUN4_GAM	504	503.5	664	82.414	82.414	66.207	74.053	74.053	85.075	0.565	0.851	0.492	0.551	0.846	0.466
Toxomerus.floralis_PA4_RUN4_GBM	499	487.5	653	90.69	91.724	77.241	84.845	84.501	93.915	0.755	0.956	0.726	0.643	0.922	0.644
Toxomerus.floralis_PA4_RUN4_GLM	561	566.5	666	83.103	83.103	71.724	76.808	76.923	84.271	0.599	0.88	0.526	0.538	0.866	0.499
Toxomerus.floralis_PA4_RUN4_MARS	531	514	701	85.517	86.552	71.034	80.597	79.564	89.667	0.661	0.911	0.605	0.584	0.891	0.58
Toxomerus.floralis_PA4_RUN4_MAXENT	40	24.5	700	84.138	85.862	55.517	80.827	79.334	99.656	0.651	0.907	0.645	0.616	0.87	0.466
Toxomerus.floralis_PA4_RUN4_MAXNET	347	343.5	489	88.966	89.655	65.517	76.579	76.349	92.882	0.657	0.917	0.611	0.634	0.908	0.602
Toxomerus.floralis_PA4_RUN4_RF	414	414	444	100	100	99.31	99.426	99.426	99.77	0.994	1	0.991	0.612	0.939	0.644
Toxomerus.floralis_PA4_RUN4_SRE	495	500	495	77.586	77.586	77.586	69.46	69.46	69.46	0.47	0.735	0.382	0.469	0.735	0.391
Toxomerus.floralis_PA4_RUN4_XGBOOST	576	572	694	88.966	88.966	69.655	77.268	77.268	91.045	0.662	0.906	0.614	0.647	0.88	0.46
Toxomerus.floralis_PA4_RUN5_ANN	366	366.5	666	92.759	92.759	76.897	66.82	66.935	78.76	0.597	0.871	0.492	0.615	0.876	0.493
Toxomerus.floralis_PA4_RUN5_CTA	548.5	549	548.5	86.897	86.897	86.897	79.793	79.793	79.793	0.667	0.886	0.576	0.629	0.855	0.53
Toxomerus.floralis_PA4_RUN5_FDA	364	377	570	77.931	76.897	64.483	81.975	83.467	92.652	0.599	0.889	0.595	0.611	0.889	0.594
Toxomerus.floralis_PA4_RUN5_GAM	495	520.5	575	82.414	81.034	77.586	73.479	75.316	78.186	0.561	0.846	0.488	0.615	0.856	0.519
Toxomerus.floralis_PA4_RUN5_GBM	525	528.5	663	90	90	78.621	86.108	86.567	94.259	0.762	0.957	0.739	0.652	0.921	0.619
Toxomerus.floralis_PA4_RUN5_GLM	570	572.5	636	81.724	81.724	77.241	76.464	77.038	81.056	0.586	0.877	0.523	0.62	0.872	0.495
Toxomerus.floralis_PA4_RUN5_MARS	611	607.5	711	79.31	79.655	68.966	84.73	84.73	91.619	0.644	0.91	0.618	0.666	0.902	0.587
Toxomerus.floralis_PA4_RUN5_MAXENT	100	133.5	488	71.034	70	60.345	90.241	91.389	97.359	0.613	0.873	0.645	0.556	0.87	0.559
Toxomerus.floralis_PA4_RUN5_MAXNET	369	367.5	470	86.552	86.897	69.31	78.645	78.416	90.815	0.652	0.914	0.608	0.652	0.915	0.64
Toxomerus.floralis_PA4_RUN5_RF	424	431	434	100	100	100	99.311	99.656	99.656	0.993	1	0.991	0.643	0.937	0.66
Toxomerus.floralis_PA4_RUN5_SRE	495	500	495	77.931	77.931	77.931	69.805	69.805	69.805	0.477	0.739	0.388	0.396	0.698	0.315
Toxomerus.floralis_PA4_RUN5_XGBOOST	420	417	718.5	93.793	93.793	83.103	72.905	72.905	81.63	0.667	0.905	0.574	0.615	0.874	0.517
Toxomerus.floralis_PA4_RUN6_ANN	365	365	696	92.069	92.069	75.862	69.46	69.46	80.023	0.615	0.879	0.501	0.546	0.849	0.438
Toxomerus.floralis_PA4_RUN6_CTA	507	507.5	697	91.724	91.724	90	89.208	89.208	90.011	0.809	0.941	0.75	0.547	0.814	0.491
Toxomerus.floralis_PA4_RUN6_FDA	422	419	455	78.276	78.621	74.483	86.338	86.108	88.863	0.646	0.898	0.614	0.488	0.867	0.493
Toxomerus.floralis_PA4_RUN6_GAM	474	481.5	595	85.172	85.172	75.517	72.56	72.79	79.679	0.577	0.851	0.492	0.551	0.84	0.414
Toxomerus.floralis_PA4_RUN6_GBM	561	585.5	656	89.655	88.276	81.379	89.552	91.16	94.145	0.792	0.964	0.76	0.565	0.881	0.549
Toxomerus.floralis_PA4_RUN6_GLM	503	547.5	646	88.621	85.172	77.241	72.101	76.119	82.204	0.611	0.883	0.539	0.483	0.849	0.413
Toxomerus.floralis_PA4_RUN6_MARS	481	552.5	741	87.586	84.483	70	78.416	81.745	92.308	0.661	0.916	0.638	0.556	0.862	0.46
Toxomerus.floralis_PA4_RUN6_MAXENT	20	2.5	776	77.931	84.138	57.931	85.075	79.449	99.885	0.631	0.889	0.672	0.447	0.787	0.429
Toxomerus.floralis_PA4_RUN6_MAXNET	358	364.5	459	87.931	87.586	72.414	79.679	80.253	91.274	0.676	0.927	0.639	0.583	0.877	0.502
Toxomerus.floralis_PA4_RUN6_RF	403	404	403	100	100	100	99.541	99.541	99.541	0.995	1	0.991	0.57	0.891	0.555
Toxomerus.floralis_PA4_RUN6_SRE	495	500	495	78.621	78.621	78.621	71.871	71.871	71.871	0.505	0.752	0.417	0.414	0.707	0.335
Toxomerus.floralis_PA4_RUN6_XGBOOST	647	650	789	86.552	86.552	70.345	83.238	83.238	91.619	0.698	0.915	0.629	0.538	0.854	0.542
Toxomerus.floralis_PA4_RUN7_ANN	548	568.5	687	87.931	87.241	75.172	75.316	76.234	82.549	0.634	0.884	0.529	0.551	0.881	0.511
Toxomerus.floralis_PA4_RUN7_CTA	536	537	536	85.862	85.862	85.862	88.519	88.519	88.519	0.744	0.923	0.697	0.593	0.889	0.55
Toxomerus.floralis_PA4_RUN7_FDA	382	385.5	557	76.897	76.897	66.552	83.812	84.156	91.734	0.607	0.894	0.6	0.597	0.881	0.55
Toxomerus.floralis_PA4_RUN7_GAM	495	510	576	82.759	82.414	76.897	74.053	74.742	78.416	0.569	0.844	0.486	0.578	0.865	0.501
Toxomerus.floralis_PA4_RUN7_GBM	515	515	678	90.345	90.345	78.966	85.075	85.075	94.374	0.754	0.956	0.746	0.625	0.916	0.59
Toxomerus.floralis_PA4_RUN7_GLM	618	619.5	655	80.345	80.345	76.552	79.679	79.908	82.549	0.601	0.876	0.539	0.528	0.866	0.45
Toxomerus.floralis_PA4_RUN7_MARS	521	530	691	85.517	85.517	76.552	80.482	80.712	88.06	0.66	0.912	0.62	0.588	0.889	0.545
Toxomerus.floralis_PA4_RUN7_MAXENT	210	211	630	75.172	75.172	62.069	90.7	90.815	98.852	0.66	0.91	0.688	0.566	0.863	0.49
Toxomerus.floralis_PA4_RUN7_MAXNET	367	366	489	87.931	87.931	69.31	79.104	79.104	92.308	0.669	0.92	0.627	0.624	0.894	0.568
Toxomerus.floralis_PA4_RUN7_RF	412	418	412	100	100	100	99.656	99.77	99.656	0.997	1	0.993	0.643	0.934	0.615
Toxomerus.floralis_PA4_RUN7_SRE	495	500	495	77.586	77.586	77.586	69.116	69.116	69.116	0.467	0.734	0.378	0.46	0.73	0.358
Toxomerus.floralis_PA4_RUN7_XGBOOST	632	629.5	651	80	80	74.828	84.96	84.96	87.715	0.65	0.909	0.602	0.597	0.888	0.541
Toxomerus.floralis_PA4_RUN8_ANN	315	324.5	657	92.759	92.759	75.172	65.901	66.361	81.63	0.587	0.873	0.519	0.642	0.874	0.438
Toxomerus.floralis_PA4_RUN8_CTA	546	546	546	89.31	89.31	89.31	76.234	76.234	76.234	0.655	0.868	0.545	0.501	0.832	0.422
Toxomerus.floralis_PA4_RUN8_FDA	420	423.5	636	75.172	75.172	63.793	85.534	85.993	93.226	0.609	0.892	0.604	0.547	0.854	0.524
Toxomerus.floralis_PA4_RUN8_GAM	525	542.5	585	81.034	80.345	76.207	75.66	76.693	79.219	0.568	0.851	0.491	0.533	0.841	0.493
Toxomerus.floralis_PA4_RUN8_GBM	532	479	661	88.621	92.414	78.276	86.797	83.467	94.259	0.755	0.956	0.736	0.593	0.904	0.542
Toxomerus.floralis_PA4_RUN8_GLM	542	543.5	627	84.828	84.828	77.241	75.89	76.005	81.86	0.607	0.883	0.536	0.496	0.85	0.452
Toxomerus.floralis_PA4_RUN8_MARS	497	497.5	746	85.172	85.172	68.966	79.564	79.679	90.93	0.649	0.907	0.609	0.584	0.869	0.453
Toxomerus.floralis_PA4_RUN8_MAXENT	90	90.5	341	84.138	84.138	66.897	79.219	79.334	92.308	0.635	0.902	0.615	0.552	0.854	0.478
Toxomerus.floralis_PA4_RUN8_MAXNET	366	348.5	478	85.172	87.241	69.655	79.793	78.186	91.389	0.651	0.918	0.623	0.524	0.885	0.506
Toxomerus.floralis_PA4_RUN8_RF	403	406	403	100	100	100	99.426	99.426	99.426	0.994	1	0.989	0.625	0.923	0.619
Toxomerus.floralis_PA4_RUN8_SRE	495	500	495	77.241	77.241	77.241	72.331	72.331	72.331	0.496	0.748	0.413	0.414	0.707	0.34
Toxomerus.floralis_PA4_RUN8_XGBOOST	556.5	566.5	628	86.207	84.138	74.828	80.138	82.778	87.715	0.663	0.911	0.602	0.597	0.877	0.497
Toxomerus.floralis_PA4_RUN9_ANN	424	424	698	91.034	91.034	66.897	70.379	70.379	86.797	0.614	0.886	0.531	0.551	0.856	0.425
Toxomerus.floralis_PA4_RUN9_CTA	484	482.5	708	94.483	94.483	88.966	84.501	84.501	87.486	0.79	0.941	0.702	0.574	0.847	0.532
Toxomerus.floralis_PA4_RUN9_FDA	298	292.5	666	84.138	84.828	61.724	75.545	75.316	93.341	0.599	0.886	0.588	0.597	0.879	0.558
Toxomerus.floralis_PA4_RUN9_GAM	485	487	565	83.793	83.793	77.586	73.479	73.594	78.186	0.574	0.851	0.488	0.565	0.839	0.465
Toxomerus.floralis_PA4_RUN9_GBM	448	556	681	94.138	88.966	76.897	81.745	87.026	95.063	0.759	0.958	0.74	0.62	0.911	0.598
Toxomerus.floralis_PA4_RUN9_GLM	415	416	735	92.069	92.069	62.069	66.705	66.82	89.437	0.589	0.879	0.528	0.56	0.862	0.465
Toxomerus.floralis_PA4_RUN9_MARS	499	462.5	689	85.517	87.241	74.138	78.99	77.382	88.749	0.645	0.908	0.614	0.597	0.902	0.57
Toxomerus.floralis_PA4_RUN9_MAXENT	130	133.5	499	74.138	74.138	62.069	89.323	89.667	97.589	0.636	0.888	0.665	0.538	0.859	0.517
Toxomerus.floralis_PA4_RUN9_MAXNET	331	326.5	508	90.345	91.034	62.069	75.201	74.971	94.948	0.659	0.919	0.621	0.615	0.904	0.566
Toxomerus.floralis_PA4_RUN9_RF	399	409	399	100	100	100	99.541	99.656	99.541	0.995	1	0.991	0.598	0.911	0.62
Toxomerus.floralis_PA4_RUN9_SRE	495	500	495	77.586	77.586	77.586	70.264	70.264	70.264	0.479	0.739	0.391	0.501	0.75	0.403
Toxomerus.floralis_PA4_RUN9_XGBOOST	334	332.5	591	92.759	92.759	86.897	77.842	77.842	82.893	0.706	0.922	0.619	0.611	0.878	0.561
Toxomerus.floralis_PA4_RUN10_ANN	390	392	743	91.724	91.724	63.793	70.379	70.379	86.338	0.621	0.875	0.501	0.542	0.86	0.442
Toxomerus.floralis_PA4_RUN10_CTA	497	499	745	93.793	93.793	91.034	88.06	88.06	89.323	0.819	0.948	0.746	0.524	0.836	0.473
Toxomerus.floralis_PA4_RUN10_FDA	348	360.5	546	80.69	79.655	66.552	80.827	82.319	92.652	0.615	0.897	0.615	0.561	0.862	0.484
Toxomerus.floralis_PA4_RUN10_GAM	495	497.5	596	84.828	84.828	75.862	73.708	73.823	79.564	0.585	0.854	0.495	0.524	0.825	0.401
Toxomerus.floralis_PA4_RUN10_GBM	549	544.5	642	89.655	90	81.379	87.83	87.715	94.03	0.775	0.96	0.758	0.588	0.895	0.53
Toxomerus.floralis_PA4_RUN10_GLM	500	496	651	88.621	88.966	77.931	72.445	72.331	81.745	0.612	0.881	0.54	0.505	0.845	0.452
Toxomerus.floralis_PA4_RUN10_MARS	621	635.5	721	80	79.31	72.414	85.075	85.878	90.241	0.651	0.914	0.623	0.606	0.868	0.57
Toxomerus.floralis_PA4_RUN10_MAXENT	30	38.5	499	83.103	82.069	63.448	81.515	82.778	97.474	0.645	0.906	0.677	0.556	0.851	0.52
Toxomerus.floralis_PA4_RUN10_MAXNET	324	329.5	483	91.379	91.034	68.966	74.397	75.086	92.652	0.659	0.921	0.634	0.583	0.881	0.513
Toxomerus.floralis_PA4_RUN10_RF	404	406	404	100	100	100	99.082	99.196	99.082	0.992	1	0.984	0.602	0.898	0.594
Toxomerus.floralis_PA4_RUN10_SRE	495	500	495	76.897	76.897	76.897	72.101	72.101	72.101	0.49	0.745	0.407	0.428	0.714	0.34
Toxomerus.floralis_PA4_RUN10_XGBOOST	491	490	592	94.138	94.138	80.69	73.938	73.938	83.697	0.681	0.91	0.586	0.56	0.857	0.518
Toxomerus.floralis_PA4_allRun_ANN	341.5	370	742	93.113	92.562	57.851	67.309	68.136	90.817	0.606	0.882	0.512	NA	NA	NA
Toxomerus.floralis_PA4_allRun_CTA	518	519.5	683	92.011	92.011	90.083	83.838	83.838	84.848	0.758	0.931	0.67	NA	NA	NA
Toxomerus.floralis_PA4_allRun_FDA	389	393.5	532	76.033	76.033	68.595	84.114	84.298	90.358	0.602	0.89	0.594	NA	NA	NA
Toxomerus.floralis_PA4_allRun_GAM	475	478.5	565	84.298	84.298	77.41	72.727	73.003	77.961	0.57	0.849	0.485	NA	NA	NA
Toxomerus.floralis_PA4_allRun_GBM	491	490	671	91.736	91.736	76.86	83.471	83.471	94.307	0.752	0.953	0.726	NA	NA	NA
Toxomerus.floralis_PA4_allRun_GLM	566	568.5	745	82.369	82.369	60.606	76.492	76.676	89.807	0.59	0.877	0.521	NA	NA	NA
Toxomerus.floralis_PA4_allRun_MARS	559	575.5	729	82.369	81.818	67.218	82.185	82.92	91.736	0.646	0.908	0.607	NA	NA	NA
Toxomerus.floralis_PA4_allRun_MAXENT	40	44.5	410	78.788	78.512	60.606	84.389	85.032	96.511	0.63	0.889	0.632	NA	NA	NA
Toxomerus.floralis_PA4_allRun_MAXNET	359	361.5	474	87.052	87.052	68.871	77.961	78.421	91.736	0.652	0.917	0.614	NA	NA	NA
Toxomerus.floralis_PA4_allRun_RF	409	419	409	100	100	100	99.541	99.633	99.541	0.995	1	0.991	NA	NA	NA
Toxomerus.floralis_PA4_allRun_SRE	495	500	495	77.41	77.41	77.41	69.697	69.697	69.697	0.471	0.736	0.384	NA	NA	NA
Toxomerus.floralis_PA4_allRun_XGBOOST	508	508.5	632.5	87.603	87.603	86.226	78.972	78.972	79.798	0.666	0.911	0.571	NA	NA	NA
Toxomerus.floralis_PA5_RUN1_ANN	588	484	588	85.172	89.655	85.172	74.397	69.92	74.397	0.596	0.871	0.494	0.597	0.875	0.505
Toxomerus.floralis_PA5_RUN1_CTA	462	462.5	462	90.69	90.69	90.69	80.482	80.482	80.482	0.712	0.896	0.611	0.597	0.849	0.513
Toxomerus.floralis_PA5_RUN1_FDA	282	286.5	608	88.966	88.966	63.448	74.627	75.316	92.193	0.638	0.893	0.582	0.56	0.866	0.609
Toxomerus.floralis_PA5_RUN1_GAM	481	484	531	84.483	84.483	80.345	72.79	72.905	75.201	0.573	0.847	0.47	0.597	0.856	0.53
Toxomerus.floralis_PA5_RUN1_GBM	494	496	629	91.379	91.379	82.414	83.927	84.386	90.356	0.755	0.953	0.701	0.643	0.914	0.627
Toxomerus.floralis_PA5_RUN1_GLM	465	468	627	90	90	77.931	71.412	71.642	80.597	0.615	0.875	0.52	0.565	0.882	0.554
Toxomerus.floralis_PA5_RUN1_MARS	410	403.5	589	91.034	91.379	80.69	75.201	74.856	84.615	0.662	0.908	0.601	0.602	0.906	0.601
Toxomerus.floralis_PA5_RUN1_MAXENT	70	25.5	446	87.586	93.793	62.759	78.645	73.02	96.096	0.665	0.918	0.643	0.593	0.892	0.546
Toxomerus.floralis_PA5_RUN1_MAXNET	299	300.5	494	94.483	94.483	64.828	70.953	71.412	93.111	0.657	0.917	0.609	0.601	0.905	0.644
Toxomerus.floralis_PA5_RUN1_RF	423	423	423	99.31	99.31	99.31	99.196	99.196	99.196	0.985	0.999	0.979	0.634	0.921	0.658
Toxomerus.floralis_PA5_RUN1_SRE	495	500	495	77.586	77.586	77.586	72.675	72.675	72.675	0.503	0.751	0.419	0.464	0.732	0.391
Toxomerus.floralis_PA5_RUN1_XGBOOST	270	269	707	94.828	94.828	74.483	73.02	73.02	87.486	0.678	0.905	0.596	0.56	0.871	0.587
Toxomerus.floralis_PA5_RUN2_ANN	546	548.5	725	84.828	84.828	65.517	73.708	74.053	87.6	0.585	0.882	0.525	0.519	0.88	0.525
Toxomerus.floralis_PA5_RUN2_CTA	465	470	707	94.138	94.138	93.448	84.386	84.386	84.73	0.785	0.932	0.691	0.597	0.836	0.501
Toxomerus.floralis_PA5_RUN2_FDA	316	318.5	608	83.448	83.448	63.448	80.253	80.482	92.767	0.638	0.894	0.591	0.611	0.885	0.564
Toxomerus.floralis_PA5_RUN2_GAM	491	499.5	590	83.103	83.103	75.172	75.201	75.431	80.253	0.584	0.849	0.492	0.565	0.85	0.467
Toxomerus.floralis_PA5_RUN2_GBM	461	462.5	656	94.138	94.138	78.966	82.549	82.778	93.341	0.769	0.952	0.723	0.652	0.919	0.573
Toxomerus.floralis_PA5_RUN2_GLM	509	511	623	86.897	86.897	78.966	74.512	74.856	81.171	0.616	0.879	0.539	0.551	0.874	0.485
Toxomerus.floralis_PA5_RUN2_MARS	611	613.5	681	78.621	78.621	74.828	87.026	87.256	89.897	0.658	0.912	0.636	0.62	0.89	0.56
Toxomerus.floralis_PA5_RUN2_MAXENT	50	64.5	411	93.448	92.069	68.621	76.349	78.301	95.063	0.7	0.93	0.674	0.592	0.893	0.576
Toxomerus.floralis_PA5_RUN2_MAXNET	409	377.5	439	81.724	86.207	75.172	84.271	80.023	88.175	0.66	0.917	0.612	0.629	0.915	0.564
Toxomerus.floralis_PA5_RUN2_RF	397	402	397	100	100	100	98.737	98.737	98.737	0.987	0.999	0.975	0.63	0.931	0.616
Toxomerus.floralis_PA5_RUN2_SRE	495	500	495	77.241	77.241	77.241	71.412	71.412	71.412	0.487	0.743	0.402	0.588	0.794	0.479
Toxomerus.floralis_PA5_RUN2_XGBOOST	596.5	599	652.5	83.793	83.793	78.276	82.319	82.319	86.912	0.661	0.906	0.616	0.606	0.872	0.588
Toxomerus.floralis_PA5_RUN3_ANN	430	432.5	769	88.966	88.966	58.276	69.69	69.805	92.882	0.588	0.887	0.548	0.537	0.864	0.441
Toxomerus.floralis_PA5_RUN3_CTA	497	497.5	691	89.31	89.31	83.103	85.993	85.993	89.552	0.753	0.921	0.693	0.57	0.845	0.529
Toxomerus.floralis_PA5_RUN3_FDA	339	342.5	649	82.069	81.724	63.793	82.549	83.352	94.948	0.645	0.902	0.632	0.52	0.833	0.5
Toxomerus.floralis_PA5_RUN3_GAM	503	508.5	593	82.414	82.414	75.172	75.431	75.775	80.367	0.58	0.857	0.5	0.551	0.821	0.432
Toxomerus.floralis_PA5_RUN3_GBM	436	426.5	683	94.828	95.517	75.517	83.467	83.123	94.604	0.783	0.958	0.721	0.62	0.895	0.533
Toxomerus.floralis_PA5_RUN3_GLM	593	577.5	691	82.069	83.103	71.379	79.908	79.104	87.026	0.621	0.887	0.565	0.606	0.85	0.461
Toxomerus.floralis_PA5_RUN3_MARS	562	564.5	722	82.759	82.759	70.345	84.615	85.075	91.619	0.674	0.918	0.629	0.543	0.869	0.55
Toxomerus.floralis_PA5_RUN3_MAXENT	120	138.5	411	83.448	82.414	64.828	81.86	83.352	94.948	0.654	0.912	0.643	0.497	0.826	0.458
Toxomerus.floralis_PA5_RUN3_MAXNET	387	382.5	454	83.448	84.138	73.448	82.778	82.549	91.274	0.663	0.924	0.65	0.565	0.881	0.525
Toxomerus.floralis_PA5_RUN3_RF	382	380	382	100	100	100	98.967	98.967	98.967	0.99	0.999	0.98	0.598	0.906	0.598
Toxomerus.floralis_PA5_RUN3_SRE	495	500	495	77.241	77.241	77.241	72.56	72.56	72.56	0.498	0.749	0.415	0.506	0.753	0.428
Toxomerus.floralis_PA5_RUN3_XGBOOST	637	637.5	767	83.448	83.448	72.414	85.534	85.534	91.619	0.69	0.916	0.646	0.597	0.872	0.463
Toxomerus.floralis_PA5_RUN4_ANN	507	509.5	698	87.931	87.931	66.897	71.527	71.642	85.649	0.595	0.878	0.51	0.547	0.874	0.529
Toxomerus.floralis_PA5_RUN4_CTA	483	483.5	689	91.379	91.379	89.31	80.023	80.023	81.056	0.714	0.891	0.61	0.625	0.858	0.517
Toxomerus.floralis_PA5_RUN4_FDA	302	300.5	559	85.517	85.862	67.241	77.153	76.923	92.078	0.627	0.901	0.611	0.606	0.872	0.536
Toxomerus.floralis_PA5_RUN4_GAM	481	483	581	84.138	84.138	76.552	73.364	73.594	78.875	0.576	0.849	0.491	0.56	0.854	0.505
Toxomerus.floralis_PA5_RUN4_GBM	447	445.5	677	93.448	93.793	74.828	81.171	81.171	94.374	0.747	0.952	0.713	0.68	0.921	0.617
Toxomerus.floralis_PA5_RUN4_GLM	523	523	722	86.207	86.207	65.862	74.397	74.397	87.715	0.606	0.879	0.528	0.602	0.878	0.506
Toxomerus.floralis_PA5_RUN4_MARS	527	531.5	677	83.103	83.103	74.138	81.86	82.204	88.978	0.65	0.91	0.616	0.629	0.903	0.638
Toxomerus.floralis_PA5_RUN4_MAXENT	60	60.5	290	90	90	67.241	77.268	77.382	92.652	0.674	0.919	0.621	0.647	0.885	0.481
Toxomerus.floralis_PA5_RUN4_MAXNET	340	340	487	91.034	91.034	64.828	75.545	75.545	93.226	0.666	0.919	0.621	0.624	0.91	0.563
Toxomerus.floralis_PA5_RUN4_RF	404	413	429	99.655	99.655	99.31	98.737	99.082	99.082	0.984	0.999	0.977	0.666	0.922	0.644
Toxomerus.floralis_PA5_RUN4_SRE	495	500	495	77.241	77.241	77.241	71.297	71.297	71.297	0.485	0.743	0.401	0.451	0.725	0.37
Toxomerus.floralis_PA5_RUN4_XGBOOST	582	579.5	638	82.414	82.414	72.759	84.156	84.156	89.782	0.666	0.909	0.618	0.675	0.898	0.616
Toxomerus.floralis_PA5_RUN5_ANN	255	256	725	95.862	95.862	64.828	62.572	62.687	89.323	0.585	0.884	0.549	0.519	0.883	0.565
Toxomerus.floralis_PA5_RUN5_CTA	367	365	654	95.172	95.172	86.897	76.349	76.349	81.63	0.715	0.894	0.601	0.574	0.831	0.53
Toxomerus.floralis_PA5_RUN5_FDA	284	336.5	552	88.276	81.034	64.483	72.331	80.367	92.652	0.608	0.896	0.598	0.638	0.894	0.59
Toxomerus.floralis_PA5_RUN5_GAM	501	506.5	561	83.103	83.103	77.586	74.053	74.512	77.497	0.573	0.845	0.48	0.597	0.869	0.503
Toxomerus.floralis_PA5_RUN5_GBM	498	498	670	92.414	92.414	75.172	83.927	83.927	94.374	0.763	0.954	0.718	0.716	0.918	0.669
Toxomerus.floralis_PA5_RUN5_GLM	521	521.5	663	86.552	86.552	74.138	74.168	74.397	83.467	0.609	0.879	0.534	0.588	0.879	0.512
Toxomerus.floralis_PA5_RUN5_MARS	438	573.5	578	88.966	83.103	82.414	74.512	80.597	80.712	0.636	0.903	0.558	0.661	0.908	0.553
Toxomerus.floralis_PA5_RUN5_MAXENT	70	36.5	450	82.759	88.276	58.966	81.171	77.268	95.982	0.643	0.912	0.61	0.657	0.886	0.487
Toxomerus.floralis_PA5_RUN5_MAXNET	383	382	466	85.172	85.172	68.276	80.138	80.138	91.274	0.647	0.916	0.607	0.693	0.919	0.601
Toxomerus.floralis_PA5_RUN5_RF	382	383	438	100	100	99.31	99.082	99.082	99.426	0.991	1	0.984	0.612	0.929	0.578
Toxomerus.floralis_PA5_RUN5_SRE	495	500	495	77.586	77.586	77.586	72.331	72.331	72.331	0.499	0.75	0.415	0.51	0.755	0.414
Toxomerus.floralis_PA5_RUN5_XGBOOST	548	548.5	643	87.586	87.586	82.414	77.382	77.382	80.367	0.65	0.903	0.552	0.638	0.872	0.569
Toxomerus.floralis_PA5_RUN6_ANN	340	346.5	729	92.414	92.414	59.655	65.786	66.016	88.863	0.582	0.874	0.498	0.61	0.897	0.533
Toxomerus.floralis_PA5_RUN6_CTA	454.5	452	674	88.621	88.621	81.379	75.431	75.431	80.023	0.641	0.866	0.54	0.68	0.901	0.619
Toxomerus.floralis_PA5_RUN6_FDA	360	362	450	77.241	77.241	71.379	82.778	83.008	88.06	0.6	0.885	0.58	0.588	0.892	0.557
Toxomerus.floralis_PA5_RUN6_GAM	491	492.5	620	83.448	83.448	70	73.134	73.134	81.171	0.566	0.842	0.472	0.634	0.88	0.527
Toxomerus.floralis_PA5_RUN6_GBM	472	478.5	676	92.759	92.759	73.793	82.549	83.123	93.8	0.754	0.951	0.695	0.684	0.944	0.663
Toxomerus.floralis_PA5_RUN6_GLM	439	439.5	747	90	90	58.276	67.968	68.083	89.667	0.581	0.867	0.501	0.697	0.923	0.53
Toxomerus.floralis_PA5_RUN6_MARS	531	533.5	621	83.448	83.448	77.586	81.286	81.515	85.763	0.647	0.904	0.593	0.652	0.925	0.612
Toxomerus.floralis_PA5_RUN6_MAXENT	70	72.5	391	91.724	91.724	64.483	75.545	76.234	94.145	0.674	0.916	0.624	0.629	0.895	0.539
Toxomerus.floralis_PA5_RUN6_MAXNET	370	370	483	87.241	87.241	65.172	78.416	78.416	92.423	0.657	0.915	0.604	0.666	0.934	0.713
Toxomerus.floralis_PA5_RUN6_RF	443	440	443	99.655	99.655	99.655	99.196	99.196	99.196	0.989	0.999	0.982	0.625	0.941	0.681
Toxomerus.floralis_PA5_RUN6_SRE	495	500	495	77.931	77.931	77.931	69.92	69.92	69.92	0.479	0.739	0.39	0.551	0.776	0.449
Toxomerus.floralis_PA5_RUN6_XGBOOST	541	543.5	696	91.379	91.379	67.931	75.431	75.431	90.586	0.668	0.902	0.593	0.638	0.892	0.533
Toxomerus.floralis_PA5_RUN7_ANN	246	245.5	702	95.517	95.517	66.552	61.883	61.883	86.223	0.571	0.875	0.514	0.597	0.896	0.576
Toxomerus.floralis_PA5_RUN7_CTA	482	483.5	686.5	96.207	96.207	94.828	85.075	85.075	85.763	0.813	0.937	0.716	0.579	0.791	0.558
Toxomerus.floralis_PA5_RUN7_FDA	332	335	596	78.621	78.621	61.379	79.679	80.138	91.848	0.584	0.885	0.559	0.638	0.913	0.643
Toxomerus.floralis_PA5_RUN7_GAM	500	502.5	530	82.414	82.414	80	74.168	74.512	75.545	0.566	0.843	0.473	0.647	0.867	0.53
Toxomerus.floralis_PA5_RUN7_GBM	493	494	544	93.103	93.103	89.655	83.927	84.156	86.912	0.773	0.949	0.696	0.698	0.942	0.693
Toxomerus.floralis_PA5_RUN7_GLM	438	440.5	718	91.379	91.379	64.828	67.164	67.738	86.567	0.588	0.87	0.502	0.656	0.906	0.594
Toxomerus.floralis_PA5_RUN7_MARS	419	419.5	689	88.621	88.621	70.69	74.168	74.627	88.404	0.632	0.899	0.58	0.679	0.925	0.598
Toxomerus.floralis_PA5_RUN7_MAXENT	161	135.5	452	87.241	90.345	60.345	78.99	76.234	95.063	0.663	0.92	0.603	0.693	0.909	0.553
Toxomerus.floralis_PA5_RUN7_MAXNET	387	385.5	489	86.552	86.897	64.138	78.875	78.76	91.848	0.651	0.91	0.581	0.693	0.941	0.657
Toxomerus.floralis_PA5_RUN7_RF	402	381	402	99.655	100	99.655	98.852	98.507	98.852	0.985	0.999	0.975	0.694	0.941	0.684
Toxomerus.floralis_PA5_RUN7_SRE	495	500	495	77.931	77.931	77.931	70.608	70.608	70.608	0.485	0.743	0.398	0.423	0.712	0.355
Toxomerus.floralis_PA5_RUN7_XGBOOST	403	406.5	717	90	90	68.621	75.316	75.316	90.241	0.653	0.911	0.593	0.624	0.921	0.62
Toxomerus.floralis_PA5_RUN8_ANN	453	458	766	87.931	87.931	57.931	69.92	70.149	91.16	0.579	0.877	0.515	0.601	0.896	0.555
Toxomerus.floralis_PA5_RUN8_CTA	464	464.5	678.5	88.276	88.276	80.69	77.727	77.727	82.549	0.66	0.885	0.57	0.634	0.879	0.578
Toxomerus.floralis_PA5_RUN8_FDA	304	303.5	462	84.483	84.483	70.69	76.579	76.579	87.715	0.607	0.889	0.57	0.629	0.895	0.63
Toxomerus.floralis_PA5_RUN8_GAM	471	478	520	84.138	84.138	81.034	72.56	73.134	75.086	0.568	0.846	0.474	0.606	0.857	0.521
Toxomerus.floralis_PA5_RUN8_GBM	494	496.5	630	91.724	91.724	79.31	83.927	84.156	90.7	0.758	0.949	0.683	0.716	0.935	0.713
Toxomerus.floralis_PA5_RUN8_GLM	509	524	717	86.552	85.862	66.207	72.675	73.594	86.682	0.593	0.875	0.52	0.625	0.889	0.564
Toxomerus.floralis_PA5_RUN8_MARS	489	496.5	639	86.897	86.897	75.172	77.956	78.416	85.649	0.649	0.901	0.573	0.707	0.921	0.665
Toxomerus.floralis_PA5_RUN8_MAXENT	110	111	441	88.966	88.621	64.828	78.645	79.334	94.259	0.68	0.923	0.628	0.67	0.892	0.57
Toxomerus.floralis_PA5_RUN8_MAXNET	337	335.5	472	92.069	92.414	67.586	72.905	72.675	90.126	0.65	0.91	0.582	0.679	0.931	0.662
Toxomerus.floralis_PA5_RUN8_RF	412	419	412	99.655	99.655	99.655	99.311	99.426	99.311	0.99	0.999	0.984	0.739	0.95	0.75
Toxomerus.floralis_PA5_RUN8_SRE	495	500	495	77.931	77.931	77.931	70.494	70.494	70.494	0.484	0.742	0.396	0.497	0.748	0.444
Toxomerus.floralis_PA5_RUN8_XGBOOST	495	495	687	92.759	92.759	75.172	72.331	72.331	86.338	0.651	0.902	0.584	0.615	0.905	0.646
Toxomerus.floralis_PA5_RUN9_ANN	560	562.5	737	85.172	85.172	60.345	73.594	73.938	91.274	0.589	0.885	0.538	0.62	0.894	0.512
Toxomerus.floralis_PA5_RUN9_CTA	493.5	491	733.5	95.517	95.517	92.759	85.419	85.419	86.682	0.809	0.936	0.716	0.57	0.802	0.535
Toxomerus.floralis_PA5_RUN9_FDA	357	355.5	464	79.655	79.655	70.69	82.434	82.434	89.093	0.617	0.89	0.591	0.561	0.892	0.547
Toxomerus.floralis_PA5_RUN9_GAM	491	487	600	83.103	83.448	75.172	73.708	73.708	79.334	0.569	0.845	0.486	0.592	0.862	0.459
Toxomerus.floralis_PA5_RUN9_GBM	454	455.5	641	94.138	94.138	81.034	82.434	82.549	91.619	0.766	0.954	0.712	0.638	0.914	0.572
Toxomerus.floralis_PA5_RUN9_GLM	432	427.5	686	90.69	91.034	71.724	67.968	67.853	83.927	0.587	0.874	0.525	0.647	0.895	0.562
Toxomerus.floralis_PA5_RUN9_MARS	581	367.5	711	81.724	92.414	72.759	84.271	73.938	90.356	0.661	0.915	0.628	0.607	0.89	0.513
Toxomerus.floralis_PA5_RUN9_MAXENT	140	146.5	361	83.793	83.448	69.655	84.041	84.845	94.374	0.677	0.925	0.67	0.497	0.872	0.509
Toxomerus.floralis_PA5_RUN9_MAXNET	290	337.5	424	96.897	92.069	78.966	69.346	74.512	86.452	0.665	0.919	0.616	0.629	0.911	0.541
Toxomerus.floralis_PA5_RUN9_RF	421	423	421	100	100	100	98.737	98.852	98.737	0.987	0.999	0.975	0.63	0.922	0.638
Toxomerus.floralis_PA5_RUN9_SRE	495	500	495	77.586	77.586	77.586	70.034	70.034	70.034	0.476	0.738	0.389	0.4	0.7	0.335
Toxomerus.floralis_PA5_RUN9_XGBOOST	551.5	552.5	635.5	92.069	92.069	67.931	75.201	75.201	91.045	0.673	0.914	0.6	0.606	0.875	0.485
Toxomerus.floralis_PA5_RUN10_ANN	467	468.5	703	88.621	88.621	72.069	71.412	71.527	83.927	0.601	0.879	0.524	0.601	0.857	0.422
Toxomerus.floralis_PA5_RUN10_CTA	520	521.5	520	90.69	90.69	90.69	81.745	81.745	81.745	0.724	0.898	0.629	0.625	0.85	0.559
Toxomerus.floralis_PA5_RUN10_FDA	330	330.5	628	79.31	79.31	62.759	79.449	79.564	92.308	0.589	0.887	0.578	0.616	0.9	0.562
Toxomerus.floralis_PA5_RUN10_GAM	501	487.5	601	83.103	83.793	74.828	74.397	73.823	80.367	0.575	0.852	0.498	0.538	0.842	0.443
Toxomerus.floralis_PA5_RUN10_GBM	443	439.5	646	94.828	95.172	78.276	80.712	80.482	92.308	0.757	0.952	0.703	0.743	0.93	0.567
Toxomerus.floralis_PA5_RUN10_GLM	536	532	649	85.172	85.517	75.862	74.168	74.168	81.86	0.593	0.875	0.522	0.574	0.89	0.487
Toxomerus.floralis_PA5_RUN10_MARS	540	525	570	82.759	83.793	80.345	82.549	81.515	83.812	0.653	0.904	0.585	0.597	0.914	0.528
Toxomerus.floralis_PA5_RUN10_MAXENT	140	134.5	501	79.31	79.655	64.138	86.338	86.223	96.326	0.656	0.919	0.656	0.57	0.909	0.53
Toxomerus.floralis_PA5_RUN10_MAXNET	353	381.5	480	87.586	84.483	66.552	75.316	79.334	91.963	0.632	0.913	0.608	0.716	0.923	0.563
Toxomerus.floralis_PA5_RUN10_RF	393	398	433	100	100	99.31	98.737	98.852	99.196	0.987	0.999	0.979	0.648	0.935	0.639
Toxomerus.floralis_PA5_RUN10_SRE	495	500	495	77.586	77.586	77.586	70.838	70.838	70.838	0.484	0.742	0.398	0.446	0.723	0.376
Toxomerus.floralis_PA5_RUN10_XGBOOST	530.5	537	697	85.172	84.138	63.103	76.579	77.842	93.915	0.618	0.902	0.608	0.547	0.88	0.512
Toxomerus.floralis_PA5_allRun_ANN	487	489.5	687	88.154	88.154	68.32	71.258	71.35	85.767	0.594	0.88	0.521	NA	NA	NA
Toxomerus.floralis_PA5_allRun_CTA	561	560	561	93.939	93.939	93.939	85.124	85.124	85.124	0.791	0.932	0.701	NA	NA	NA
Toxomerus.floralis_PA5_allRun_FDA	285	281.5	651	86.777	87.328	62.259	74.564	74.288	93.48	0.614	0.892	0.593	NA	NA	NA
Toxomerus.floralis_PA5_allRun_GAM	491	495	591	83.747	83.747	75.482	74.197	74.288	79.522	0.579	0.849	0.491	NA	NA	NA
Toxomerus.floralis_PA5_allRun_GBM	488	488.5	659	91.46	91.46	77.135	83.563	83.655	92.195	0.751	0.949	0.694	NA	NA	NA
Toxomerus.floralis_PA5_allRun_GLM	521	526	681	86.226	85.95	71.35	74.288	74.747	84.298	0.606	0.879	0.527	NA	NA	NA
Toxomerus.floralis_PA5_allRun_MARS	531	526	601	83.747	84.298	79.063	81.175	80.9	85.032	0.652	0.909	0.596	NA	NA	NA
Toxomerus.floralis_PA5_allRun_MAXENT	70	70.5	371	88.43	88.43	65.014	78.972	79.339	94.674	0.678	0.92	0.637	NA	NA	NA
Toxomerus.floralis_PA5_allRun_MAXNET	365	361.5	470	87.052	87.879	67.769	78.329	78.053	91.919	0.655	0.919	0.612	NA	NA	NA
Toxomerus.floralis_PA5_allRun_RF	423	426	423	99.725	99.725	99.725	99.174	99.174	99.174	0.989	0.999	0.982	NA	NA	NA
Toxomerus.floralis_PA5_allRun_SRE	495	500	495	77.41	77.41	77.41	72.084	72.084	72.084	0.495	0.747	0.411	NA	NA	NA
Toxomerus.floralis_PA5_allRun_XGBOOST	560	559.5	780	82.645	82.645	69.146	81.91	81.91	91.185	0.646	0.907	0.612	NA	NA	NA
Toxomerus.floralis_PA6_RUN1_ANN	282	287	738	95.517	95.517	64.138	66.475	66.705	89.897	0.62	0.89	0.552	0.482	0.837	0.49
Toxomerus.floralis_PA6_RUN1_CTA	427	424.5	701	88.966	88.966	86.897	84.041	84.041	85.075	0.73	0.904	0.651	0.547	0.833	0.497
Toxomerus.floralis_PA6_RUN1_FDA	318	319.5	671	85.172	85.172	63.448	78.301	78.53	95.063	0.636	0.899	0.631	0.556	0.846	0.466
Toxomerus.floralis_PA6_RUN1_GAM	484	489.5	595	85.862	85.862	75.172	74.742	75.201	81.86	0.608	0.863	0.522	0.419	0.811	0.456
Toxomerus.floralis_PA6_RUN1_GBM	498	497.5	652	93.448	93.448	81.034	84.73	84.73	93.685	0.782	0.959	0.749	0.588	0.887	0.579
Toxomerus.floralis_PA6_RUN1_GLM	561	568.5	639	84.483	84.483	79.655	78.645	79.219	83.238	0.634	0.893	0.571	0.497	0.858	0.458
Toxomerus.floralis_PA6_RUN1_MARS	421	418.5	702	91.034	91.034	75.172	77.612	77.612	91.16	0.686	0.924	0.657	0.506	0.868	0.556
Toxomerus.floralis_PA6_RUN1_MAXENT	50	46.5	330	86.897	87.241	66.552	78.76	78.53	93.111	0.658	0.901	0.623	0.52	0.839	0.46
Toxomerus.floralis_PA6_RUN1_MAXNET	347	345.5	469	88.621	88.966	71.034	80.367	80.367	92.652	0.691	0.928	0.649	0.593	0.897	0.605
Toxomerus.floralis_PA6_RUN1_RF	414	421	414	99.655	99.655	99.655	99.196	99.311	99.196	0.989	1	0.982	0.63	0.896	0.651
Toxomerus.floralis_PA6_RUN1_SRE	495	500	495	76.897	76.897	76.897	73.479	73.479	73.479	0.504	0.752	0.424	0.497	0.748	0.423
Toxomerus.floralis_PA6_RUN1_XGBOOST	711.5	713	711.5	79.655	79.655	79.655	86.567	86.567	86.567	0.662	0.906	0.621	0.502	0.832	0.482
Toxomerus.floralis_PA6_RUN2_ANN	436	403.5	679	88.276	88.966	70	70.149	69.46	85.763	0.584	0.876	0.537	0.647	0.888	0.499
Toxomerus.floralis_PA6_RUN2_CTA	465	462.5	653	86.552	86.552	83.793	84.501	84.501	86.223	0.711	0.911	0.646	0.661	0.9	0.571
Toxomerus.floralis_PA6_RUN2_FDA	368	329.5	498	78.276	81.379	69.655	85.075	82.09	91.619	0.634	0.898	0.623	0.565	0.886	0.547
Toxomerus.floralis_PA6_RUN2_GAM	491	498	622	82.069	82.069	70.345	73.938	74.168	83.238	0.56	0.85	0.501	0.615	0.857	0.462
Toxomerus.floralis_PA6_RUN2_GBM	455	455.5	644	92.759	92.759	80.345	84.501	84.501	94.374	0.773	0.958	0.754	0.657	0.923	0.616
Toxomerus.floralis_PA6_RUN2_GLM	538	539	672	84.828	84.828	71.724	76.005	76.119	85.763	0.609	0.884	0.55	0.588	0.892	0.525
Toxomerus.floralis_PA6_RUN2_MARS	571	573.5	701	83.793	83.793	74.483	84.271	84.615	89.782	0.681	0.917	0.634	0.611	0.901	0.598
Toxomerus.floralis_PA6_RUN2_MAXENT	0	0.5	657	100	90.69	63.103	0	75.431	99.311	0.661	0.903	0.706	0.556	0.83	0.528
Toxomerus.floralis_PA6_RUN2_MAXNET	416	406.5	491	79.655	81.034	66.552	87.83	86.682	95.408	0.675	0.926	0.66	0.639	0.915	0.606
Toxomerus.floralis_PA6_RUN2_RF	388	386	388	100	100	100	99.196	99.196	99.196	0.992	1	0.984	0.607	0.919	0.601
Toxomerus.floralis_PA6_RUN2_SRE	495	500	495	77.241	77.241	77.241	72.445	72.445	72.445	0.497	0.748	0.414	0.51	0.755	0.427
Toxomerus.floralis_PA6_RUN2_XGBOOST	484	482.5	738	93.103	93.103	61.034	73.02	73.02	94.03	0.661	0.909	0.592	0.624	0.888	0.545
Toxomerus.floralis_PA6_RUN3_ANN	552	541.5	755	83.103	83.793	61.034	74.856	74.397	91.734	0.58	0.884	0.556	0.584	0.885	0.522
Toxomerus.floralis_PA6_RUN3_CTA	456	455	699	88.966	88.966	79.31	84.501	84.501	89.782	0.735	0.918	0.669	0.625	0.9	0.556
Toxomerus.floralis_PA6_RUN3_FDA	317	370.5	758	85.172	79.655	56.897	77.382	83.123	96.326	0.626	0.887	0.596	0.638	0.904	0.568
Toxomerus.floralis_PA6_RUN3_GAM	473	473.5	593	84.138	84.138	73.448	72.905	72.905	81.401	0.57	0.85	0.501	0.583	0.867	0.512
Toxomerus.floralis_PA6_RUN3_GBM	453	443.5	623	93.448	94.138	80.69	81.975	81.401	92.882	0.754	0.955	0.733	0.693	0.931	0.684
Toxomerus.floralis_PA6_RUN3_GLM	588	593	597	82.414	82.414	81.724	80.023	80.253	80.482	0.624	0.881	0.548	0.625	0.906	0.594
Toxomerus.floralis_PA6_RUN3_MARS	561	563	721	82.414	82.414	70	84.615	84.845	91.734	0.671	0.914	0.632	0.73	0.933	0.721
Toxomerus.floralis_PA6_RUN3_MAXENT	10	9.5	480	89.655	89.655	57.241	73.823	73.823	96.9	0.634	0.898	0.609	0.634	0.873	0.536
Toxomerus.floralis_PA6_RUN3_MAXNET	355	356.5	464	87.931	87.931	70.345	78.99	79.334	91.619	0.67	0.922	0.633	0.675	0.933	0.685
Toxomerus.floralis_PA6_RUN3_RF	384	386	384	100	100	100	99.196	99.311	99.196	0.993	1	0.986	0.726	0.943	0.713
Toxomerus.floralis_PA6_RUN3_SRE	495	500	495	77.586	77.586	77.586	72.101	72.101	72.101	0.497	0.748	0.412	0.565	0.783	0.48
Toxomerus.floralis_PA6_RUN3_XGBOOST	530	533.5	722	88.621	88.621	72.414	79.104	79.104	89.208	0.677	0.91	0.606	0.675	0.898	0.52
Toxomerus.floralis_PA6_RUN4_ANN	563	562.5	751	82.759	82.759	63.103	77.153	77.153	90.471	0.597	0.882	0.551	0.583	0.89	0.59
Toxomerus.floralis_PA6_RUN4_CTA	532	531.5	676	87.931	87.931	85.862	85.075	85.075	86.108	0.73	0.916	0.659	0.579	0.84	0.49
Toxomerus.floralis_PA6_RUN4_FDA	368	375.5	532	78.276	77.586	66.897	85.878	86.797	92.882	0.64	0.895	0.622	0.638	0.876	0.511
Toxomerus.floralis_PA6_RUN4_GAM	503	510.5	613	81.724	81.379	71.379	74.856	75.545	82.664	0.566	0.853	0.495	0.606	0.847	0.507
Toxomerus.floralis_PA6_RUN4_GBM	455	459	653	92.759	92.759	79.31	84.96	85.189	95.063	0.777	0.96	0.76	0.666	0.915	0.605
Toxomerus.floralis_PA6_RUN4_GLM	596	592.5	625	80.69	81.034	77.931	80.712	80.597	83.123	0.614	0.887	0.557	0.657	0.881	0.569
Toxomerus.floralis_PA6_RUN4_MARS	582	583.5	763	81.034	81.034	68.966	86.452	86.567	94.03	0.675	0.92	0.663	0.648	0.901	0.59
Toxomerus.floralis_PA6_RUN4_MAXENT	10	14	592	80.345	80	61.724	84.386	85.419	98.852	0.648	0.888	0.685	0.593	0.864	0.467
Toxomerus.floralis_PA6_RUN4_MAXNET	357	360.5	491	86.552	86.552	65.862	81.401	82.204	95.982	0.683	0.929	0.672	0.625	0.907	0.539
Toxomerus.floralis_PA6_RUN4_RF	374	379	374	100	100	100	98.967	99.082	98.967	0.991	1	0.982	0.657	0.917	0.626
Toxomerus.floralis_PA6_RUN4_SRE	495	500	495	77.241	77.241	77.241	72.216	72.216	72.216	0.495	0.747	0.411	0.524	0.762	0.417
Toxomerus.floralis_PA6_RUN4_XGBOOST	557.5	559	746	85.517	85.517	72.414	80.253	80.253	88.06	0.658	0.902	0.588	0.606	0.882	0.55
Toxomerus.floralis_PA6_RUN5_ANN	311	319.5	789	92.414	92.414	55.862	66.475	66.705	93.915	0.59	0.88	0.544	0.61	0.884	0.531
Toxomerus.floralis_PA6_RUN5_CTA	465	470	682	94.483	94.483	92.414	87.6	87.6	88.634	0.821	0.953	0.745	0.67	0.89	0.581
Toxomerus.floralis_PA6_RUN5_FDA	330	325.5	715	83.793	84.483	58.276	80.482	80.023	96.096	0.644	0.89	0.604	0.574	0.899	0.625
Toxomerus.floralis_PA6_RUN5_GAM	523	515.5	613	80.345	81.034	71.724	76.349	75.89	83.123	0.567	0.851	0.515	0.588	0.856	0.477
Toxomerus.floralis_PA6_RUN5_GBM	512	508.5	648	90	90.345	77.241	87.026	86.682	94.145	0.77	0.955	0.726	0.689	0.932	0.651
Toxomerus.floralis_PA6_RUN5_GLM	597	598	635	82.414	82.414	77.586	80.367	80.482	83.697	0.629	0.887	0.56	0.588	0.882	0.536
Toxomerus.floralis_PA6_RUN5_MARS	582	576.5	682	80.345	80.69	73.793	85.419	85.189	90.241	0.658	0.912	0.634	0.597	0.906	0.577
Toxomerus.floralis_PA6_RUN5_MAXENT	20	9.5	564	85.862	88.966	57.586	79.793	77.038	98.393	0.659	0.904	0.64	0.597	0.896	0.625
Toxomerus.floralis_PA6_RUN5_MAXNET	381	385.5	485	84.138	83.793	67.931	82.09	82.778	92.997	0.663	0.919	0.635	0.67	0.933	0.66
Toxomerus.floralis_PA6_RUN5_RF	363	367	413	100	100	99.31	98.737	98.737	99.196	0.987	0.999	0.979	0.694	0.943	0.669
Toxomerus.floralis_PA6_RUN5_SRE	495	500	495	77.586	77.586	77.586	72.905	72.905	72.905	0.505	0.752	0.422	0.496	0.748	0.41
Toxomerus.floralis_PA6_RUN5_XGBOOST	470	470	710	85.172	85.172	66.207	80.367	80.367	92.423	0.655	0.909	0.609	0.624	0.874	0.53
Toxomerus.floralis_PA6_RUN6_ANN	460	461.5	805	89.655	89.655	59.655	71.527	71.757	92.078	0.612	0.88	0.546	0.62	0.888	0.546
Toxomerus.floralis_PA6_RUN6_CTA	576	575	576	86.552	86.552	86.552	87.945	87.945	87.945	0.745	0.922	0.692	0.584	0.858	0.546
Toxomerus.floralis_PA6_RUN6_FDA	373	367	616	79.31	79.655	64.483	84.73	84.501	94.03	0.642	0.894	0.622	0.648	0.902	0.625
Toxomerus.floralis_PA6_RUN6_GAM	491	490	612	83.448	83.448	72.069	73.249	73.249	81.975	0.564	0.849	0.497	0.625	0.858	0.499
Toxomerus.floralis_PA6_RUN6_GBM	487	484.5	666	91.724	92.069	78.276	84.73	84.615	94.259	0.765	0.956	0.738	0.634	0.92	0.605
Toxomerus.floralis_PA6_RUN6_GLM	584	590	670	81.724	81.724	72.069	78.301	78.875	84.845	0.601	0.88	0.538	0.657	0.902	0.594
Toxomerus.floralis_PA6_RUN6_MARS	522	525	612	86.552	86.552	81.034	80.827	81.171	85.189	0.676	0.914	0.612	0.671	0.924	0.637
Toxomerus.floralis_PA6_RUN6_MAXENT	50	44	230	86.207	87.586	71.724	78.186	77.497	91.045	0.643	0.911	0.634	0.629	0.864	0.579
Toxomerus.floralis_PA6_RUN6_MAXNET	357	353	463	87.586	88.621	72.759	80.023	79.679	91.963	0.677	0.927	0.658	0.675	0.929	0.655
Toxomerus.floralis_PA6_RUN6_RF	392	393	392	100	100	100	98.852	98.967	98.852	0.99	0.999	0.98	0.662	0.934	0.668
Toxomerus.floralis_PA6_RUN6_SRE	495	500	495	76.897	76.897	76.897	73.938	73.938	73.938	0.508	0.754	0.429	0.501	0.751	0.422
Toxomerus.floralis_PA6_RUN6_XGBOOST	612	610	612	90	90	90	79.104	79.104	79.104	0.691	0.908	0.588	0.606	0.878	0.533
Toxomerus.floralis_PA6_RUN7_ANN	542	545.5	756	86.552	86.552	60.69	73.479	73.823	92.423	0.601	0.887	0.564	0.524	0.86	0.497
Toxomerus.floralis_PA6_RUN7_CTA	557	553.5	557	85.862	85.862	85.862	87.026	87.026	87.026	0.729	0.915	0.673	0.666	0.889	0.608
Toxomerus.floralis_PA6_RUN7_FDA	332	310.5	687	82.414	84.828	61.034	80.827	78.76	95.752	0.632	0.893	0.622	0.561	0.874	0.477
Toxomerus.floralis_PA6_RUN7_GAM	463	468	634	84.828	84.828	70.69	73.134	73.364	84.271	0.58	0.858	0.518	0.551	0.833	0.439
Toxomerus.floralis_PA6_RUN7_GBM	516	510	627	91.379	91.724	79.31	86.682	86.567	94.145	0.781	0.956	0.74	0.712	0.92	0.63
Toxomerus.floralis_PA6_RUN7_GLM	555	563.5	737	83.448	82.759	63.793	77.153	78.301	90.241	0.607	0.888	0.555	0.593	0.879	0.53
Toxomerus.floralis_PA6_RUN7_MARS	571	572.5	711	81.034	81.034	72.069	84.845	85.189	91.274	0.66	0.916	0.639	0.652	0.906	0.637
Toxomerus.floralis_PA6_RUN7_MAXENT	30	37.5	715	84.138	83.103	58.966	80.712	81.86	99.541	0.646	0.904	0.674	0.524	0.844	0.467
Toxomerus.floralis_PA6_RUN7_MAXNET	374	371.5	491	85.172	85.517	65.862	81.86	81.86	95.408	0.669	0.925	0.654	0.648	0.912	0.586
Toxomerus.floralis_PA6_RUN7_RF	394	394	394	100	100	100	99.196	99.196	99.196	0.992	1	0.984	0.652	0.924	0.619
Toxomerus.floralis_PA6_RUN7_SRE	495	500	495	76.552	76.552	76.552	73.594	73.594	73.594	0.501	0.751	0.423	0.505	0.753	0.409
Toxomerus.floralis_PA6_RUN7_XGBOOST	581	580	661.5	84.138	84.138	68.621	80.482	80.482	91.848	0.646	0.914	0.619	0.611	0.892	0.605
Toxomerus.floralis_PA6_RUN8_ANN	459	460	758	88.621	88.621	68.621	72.79	72.905	85.304	0.615	0.845	0.514	0.515	0.823	0.466
Toxomerus.floralis_PA6_RUN8_CTA	501	502	703	90.69	90.69	85.172	83.812	83.812	86.682	0.745	0.914	0.663	0.602	0.844	0.519
Toxomerus.floralis_PA6_RUN8_FDA	322	323.5	735	85.862	85.862	59.655	80.023	80.367	96.326	0.659	0.897	0.62	0.574	0.866	0.47
Toxomerus.floralis_PA6_RUN8_GAM	463	462.5	613	86.207	86.207	72.414	73.594	73.594	82.664	0.598	0.858	0.509	0.506	0.83	0.448
Toxomerus.floralis_PA6_RUN8_GBM	540	509.5	642	88.966	90.69	80.69	87.486	85.993	92.997	0.766	0.955	0.735	0.629	0.912	0.612
Toxomerus.floralis_PA6_RUN8_GLM	618	603	732	78.966	81.034	65.862	82.664	80.941	90.471	0.617	0.889	0.576	0.543	0.87	0.457
Toxomerus.floralis_PA6_RUN8_MARS	537	530	786	85.172	85.517	62.069	80.597	80.253	94.374	0.658	0.912	0.607	0.615	0.896	0.525
Toxomerus.floralis_PA6_RUN8_MAXENT	110	1.5	619	74.483	92.069	60	88.863	73.364	99.082	0.633	0.904	0.675	0.447	0.833	0.461
Toxomerus.floralis_PA6_RUN8_MAXNET	351	355	463	86.897	86.897	72.759	80.597	81.056	92.078	0.675	0.927	0.658	0.625	0.91	0.575
Toxomerus.floralis_PA6_RUN8_RF	374	373	374	100	100	100	98.737	98.737	98.737	0.987	0.999	0.975	0.648	0.926	0.645
Toxomerus.floralis_PA6_RUN8_SRE	495	500	495	77.586	77.586	77.586	73.249	73.249	73.249	0.508	0.754	0.426	0.487	0.744	0.406
Toxomerus.floralis_PA6_RUN8_XGBOOST	558	561.5	743	84.483	84.483	68.966	81.401	81.401	91.963	0.659	0.916	0.624	0.547	0.863	0.539
Toxomerus.floralis_PA6_RUN9_ANN	335	334	758	92.759	92.759	57.931	66.705	66.705	92.652	0.595	0.88	0.544	0.61	0.892	0.554
Toxomerus.floralis_PA6_RUN9_CTA	535	538.5	535	85.172	85.172	85.172	83.008	83.008	83.008	0.682	0.899	0.608	0.657	0.89	0.575
Toxomerus.floralis_PA6_RUN9_FDA	310	312.5	759	85.862	85.862	56.552	77.842	78.071	96.556	0.637	0.888	0.597	0.625	0.902	0.594
Toxomerus.floralis_PA6_RUN9_GAM	482	481.5	602	83.793	83.793	73.103	73.823	73.823	82.319	0.573	0.853	0.511	0.574	0.851	0.489
Toxomerus.floralis_PA6_RUN9_GBM	456	456.5	678	93.103	93.103	74.483	82.434	82.664	95.522	0.758	0.954	0.731	0.771	0.937	0.633
Toxomerus.floralis_PA6_RUN9_GLM	578	583.5	655	82.414	82.414	75.172	79.219	79.793	84.386	0.619	0.883	0.551	0.661	0.896	0.56
Toxomerus.floralis_PA6_RUN9_MARS	490	473.5	719	86.207	86.897	70.69	79.219	78.53	91.274	0.654	0.912	0.628	0.67	0.919	0.674
Toxomerus.floralis_PA6_RUN9_MAXENT	20	18.5	584	85.172	85.517	60.69	79.793	79.564	98.737	0.65	0.911	0.674	0.552	0.851	0.465
Toxomerus.floralis_PA6_RUN9_MAXNET	369	369.5	501	84.828	84.828	63.448	82.204	82.549	95.982	0.674	0.923	0.647	0.666	0.928	0.645
Toxomerus.floralis_PA6_RUN9_RF	389	392	389	100	100	100	99.196	99.196	99.196	0.992	1	0.984	0.703	0.944	0.713
Toxomerus.floralis_PA6_RUN9_SRE	495	500	495	78.276	78.276	78.276	72.79	72.79	72.79	0.511	0.755	0.426	0.497	0.748	0.423
Toxomerus.floralis_PA6_RUN9_XGBOOST	533	536.5	710	87.241	87.241	74.483	81.401	81.401	90.471	0.686	0.917	0.643	0.671	0.891	0.548
Toxomerus.floralis_PA6_RUN10_ANN	497	498.5	696	87.241	87.241	67.586	72.905	73.249	87.256	0.603	0.883	0.539	0.578	0.865	0.525
Toxomerus.floralis_PA6_RUN10_CTA	551	553	551	83.793	83.793	83.793	82.778	82.778	82.778	0.666	0.88	0.595	0.62	0.853	0.543
Toxomerus.floralis_PA6_RUN10_FDA	348	318	719	81.034	84.828	56.207	82.09	78.416	96.326	0.632	0.89	0.59	0.611	0.886	0.527
Toxomerus.floralis_PA6_RUN10_GAM	494	482	625	83.103	83.793	70.345	74.742	74.168	83.697	0.578	0.856	0.509	0.547	0.844	0.493
Toxomerus.floralis_PA6_RUN10_GBM	463	478	642	92.759	92.069	79.31	84.271	85.075	94.489	0.77	0.957	0.746	0.675	0.914	0.544
Toxomerus.floralis_PA6_RUN10_GLM	595	583.5	643	80.69	82.069	76.552	81.401	80.138	84.041	0.622	0.885	0.56	0.588	0.887	0.518
Toxomerus.floralis_PA6_RUN10_MARS	641	625	681	78.621	79.31	75.862	88.06	87.6	90.241	0.669	0.913	0.649	0.593	0.913	0.559
Toxomerus.floralis_PA6_RUN10_MAXENT	10	1.5	538	84.483	90.69	61.034	80.023	75.431	98.393	0.642	0.9	0.671	0.574	0.859	0.54
Toxomerus.floralis_PA6_RUN10_MAXNET	389	387.5	487	83.103	83.448	67.931	84.73	84.615	94.489	0.679	0.926	0.663	0.638	0.907	0.556
Toxomerus.floralis_PA6_RUN10_RF	373	374	418	100	100	98.966	98.852	98.852	99.311	0.989	1	0.979	0.652	0.929	0.666
Toxomerus.floralis_PA6_RUN10_SRE	495	500	495	77.931	77.931	77.931	71.757	71.757	71.757	0.497	0.748	0.411	0.556	0.778	0.454
Toxomerus.floralis_PA6_RUN10_XGBOOST	552	551.5	758	88.276	88.276	66.552	79.219	79.219	90.93	0.675	0.908	0.587	0.579	0.865	0.497
Toxomerus.floralis_PA6_allRun_ANN	585	599.5	772	79.339	79.339	60.331	80.992	81.818	92.287	0.612	0.891	0.56	NA	NA	NA
Toxomerus.floralis_PA6_allRun_CTA	512	511.5	512	90.358	90.358	90.358	84.94	84.94	84.94	0.753	0.922	0.673	NA	NA	NA
Toxomerus.floralis_PA6_allRun_FDA	322	324.5	724	85.675	84.848	58.402	78.421	79.339	95.868	0.642	0.892	0.601	NA	NA	NA
Toxomerus.floralis_PA6_allRun_GAM	472	473.5	623	84.298	84.298	70.248	73.003	73.186	83.379	0.574	0.852	0.503	NA	NA	NA
Toxomerus.floralis_PA6_allRun_GBM	507	508.5	661	90.634	90.634	77.686	85.032	85.216	94.307	0.758	0.952	0.733	NA	NA	NA
Toxomerus.floralis_PA6_allRun_GLM	596	598	634	81.267	81.267	76.86	80.441	80.808	83.287	0.618	0.886	0.553	NA	NA	NA
Toxomerus.floralis_PA6_allRun_MARS	520	520.5	680	86.777	86.777	74.931	80.533	80.624	88.981	0.674	0.915	0.624	NA	NA	NA
Toxomerus.floralis_PA6_allRun_MAXENT	40	18.5	470	79.339	82.645	57.025	84.022	80.992	97.612	0.634	0.9	0.62	NA	NA	NA
Toxomerus.floralis_PA6_allRun_MAXNET	353	354.5	485	87.603	87.603	67.769	79.982	80.257	94.674	0.677	0.925	0.656	NA	NA	NA
Toxomerus.floralis_PA6_allRun_RF	394	393	394	100	100	100	98.99	98.99	98.99	0.99	1	0.98	NA	NA	NA
Toxomerus.floralis_PA6_allRun_SRE	495	500	495	77.41	77.41	77.41	72.911	72.911	72.911	0.503	0.752	0.421	NA	NA	NA
Toxomerus.floralis_PA6_allRun_XGBOOST	611	612	693	83.196	83.196	82.094	81.818	81.818	82.553	0.65	0.906	0.58	NA	NA	NA
Toxomerus.floralis_PA7_RUN1_ANN	546	543.5	612	89.31	89.655	85.517	73.708	73.708	77.153	0.63	0.89	0.532	0.602	0.878	0.54
Toxomerus.floralis_PA7_RUN1_CTA	488	491	713	93.448	93.448	90	86.567	86.567	88.175	0.8	0.943	0.72	0.556	0.839	0.514
Toxomerus.floralis_PA7_RUN1_FDA	348	337	472	81.724	82.414	68.966	81.286	80.712	88.289	0.63	0.897	0.568	0.561	0.865	0.558
Toxomerus.floralis_PA7_RUN1_GAM	462	466.5	603	85.517	85.517	73.448	71.527	71.986	78.645	0.572	0.843	0.466	0.56	0.835	0.429
Toxomerus.floralis_PA7_RUN1_GBM	523	523.5	686	90.69	90.69	76.207	86.682	86.682	95.293	0.774	0.96	0.739	0.602	0.899	0.594
Toxomerus.floralis_PA7_RUN1_GLM	538	540.5	698	86.207	86.207	68.276	73.938	73.938	86.223	0.601	0.876	0.533	0.592	0.878	0.535
Toxomerus.floralis_PA7_RUN1_MARS	482	484.5	643	89.655	89.655	79.31	79.449	79.564	87.141	0.691	0.917	0.627	0.588	0.892	0.57
Toxomerus.floralis_PA7_RUN1_MAXENT	20	20.5	340	87.586	87.586	65.517	77.497	77.612	94.374	0.652	0.906	0.636	0.515	0.822	0.485
Toxomerus.floralis_PA7_RUN1_MAXNET	325	325.5	464	93.448	93.448	72.414	73.364	73.479	90.7	0.669	0.923	0.634	0.611	0.906	0.594
Toxomerus.floralis_PA7_RUN1_RF	384	384	384	100	100	100	99.311	99.311	99.311	0.993	1	0.986	0.621	0.898	0.647
Toxomerus.floralis_PA7_RUN1_SRE	495	500	495	75.862	75.862	75.862	71.412	71.412	71.412	0.473	0.736	0.392	0.529	0.764	0.463
Toxomerus.floralis_PA7_RUN1_XGBOOST	455	604.5	716	90	88.966	74.483	76.005	77.153	87.83	0.66	0.906	0.601	0.547	0.86	0.552
Toxomerus.floralis_PA7_RUN2_ANN	490	430	755	86.552	90.69	59.655	71.297	67.279	87.945	0.58	0.869	0.488	0.638	0.877	0.45
Toxomerus.floralis_PA7_RUN2_CTA	461	461	461	92.414	92.414	92.414	86.567	86.567	86.567	0.79	0.937	0.712	0.675	0.88	0.601
Toxomerus.floralis_PA7_RUN2_FDA	296	297.5	581	85.172	85.172	62.759	73.364	73.594	91.848	0.585	0.889	0.57	0.702	0.915	0.601
Toxomerus.floralis_PA7_RUN2_GAM	490	491.5	619	83.103	83.103	69.655	71.871	72.101	80.367	0.551	0.837	0.457	0.643	0.863	0.473
Toxomerus.floralis_PA7_RUN2_GBM	508	513.5	660	91.379	91.034	77.586	83.123	83.927	93.8	0.746	0.954	0.725	0.693	0.93	0.623
Toxomerus.floralis_PA7_RUN2_GLM	526	528.5	667	85.862	85.862	72.759	72.101	72.216	83.812	0.58	0.872	0.528	0.67	0.895	0.545
Toxomerus.floralis_PA7_RUN2_MARS	349	341.5	708	94.483	94.828	68.966	68.657	68.427	89.093	0.631	0.902	0.574	0.684	0.915	0.616
Toxomerus.floralis_PA7_RUN2_MAXENT	10	11.5	761	91.724	91.379	54.138	71.757	73.02	99.656	0.639	0.905	0.633	0.643	0.895	0.534
Toxomerus.floralis_PA7_RUN2_MAXNET	348	351.5	497	91.034	91.034	64.483	73.364	74.053	93.915	0.645	0.916	0.619	0.688	0.934	0.642
Toxomerus.floralis_PA7_RUN2_RF	403	401	403	100	100	100	99.082	99.082	99.082	0.991	1	0.982	0.657	0.942	0.66
Toxomerus.floralis_PA7_RUN2_SRE	495	500	495	77.931	77.931	77.931	71.642	71.642	71.642	0.496	0.748	0.41	0.519	0.76	0.438
Toxomerus.floralis_PA7_RUN2_XGBOOST	502.5	505	616	90.69	90.69	88.276	77.727	77.727	78.99	0.684	0.901	0.574	0.62	0.873	0.542
Toxomerus.floralis_PA7_RUN3_ANN	613	613.5	749	79.31	79.31	60.345	78.645	78.76	90.586	0.581	0.882	0.531	0.529	0.872	0.5
Toxomerus.floralis_PA7_RUN3_CTA	418	417.5	684	92.414	92.414	85.862	82.893	82.893	87.026	0.753	0.923	0.673	0.661	0.878	0.591
Toxomerus.floralis_PA7_RUN3_FDA	299	298	455	85.862	85.862	71.034	76.579	76.579	88.749	0.621	0.892	0.589	0.574	0.876	0.521
Toxomerus.floralis_PA7_RUN3_GAM	484	486	513	84.483	84.483	81.379	73.134	73.364	75.201	0.578	0.844	0.477	0.538	0.84	0.447
Toxomerus.floralis_PA7_RUN3_GBM	509	509	653	91.724	91.724	78.621	84.615	84.615	93.341	0.763	0.954	0.723	0.68	0.923	0.639
Toxomerus.floralis_PA7_RUN3_GLM	561	558.5	695	83.448	83.793	70	77.382	77.268	86.797	0.609	0.881	0.55	0.56	0.862	0.468
Toxomerus.floralis_PA7_RUN3_MARS	529	527	619	84.483	84.483	78.276	80.941	80.941	84.73	0.654	0.906	0.583	0.593	0.896	0.561
Toxomerus.floralis_PA7_RUN3_MAXENT	20	27	380	86.207	85.172	65.172	77.268	78.99	94.834	0.637	0.906	0.641	0.629	0.891	0.582
Toxomerus.floralis_PA7_RUN3_MAXNET	398	398.5	473	83.793	83.793	68.276	81.286	81.515	91.045	0.653	0.913	0.603	0.615	0.915	0.627
Toxomerus.floralis_PA7_RUN3_RF	403	405	403	100	100	100	99.196	99.196	99.196	0.992	0.999	0.984	0.689	0.935	0.715
Toxomerus.floralis_PA7_RUN3_SRE	495	500	495	78.276	78.276	78.276	72.101	72.101	72.101	0.504	0.752	0.417	0.506	0.753	0.434
Toxomerus.floralis_PA7_RUN3_XGBOOST	539.5	541	707	92.069	92.069	75.517	75.316	75.316	86.223	0.674	0.906	0.584	0.615	0.879	0.519
Toxomerus.floralis_PA7_RUN4_ANN	539	539.5	539	84.483	84.483	84.483	76.234	76.464	76.234	0.609	0.881	0.515	0.684	0.91	0.559
Toxomerus.floralis_PA7_RUN4_CTA	488	488.5	685	90	90	85.172	85.878	85.878	88.289	0.759	0.932	0.688	0.643	0.901	0.594
Toxomerus.floralis_PA7_RUN4_FDA	278	274.5	601	88.621	89.31	62.069	71.068	70.838	91.963	0.598	0.888	0.566	0.629	0.917	0.668
Toxomerus.floralis_PA7_RUN4_GAM	501	507.5	521	81.724	81.379	81.034	73.708	74.282	74.512	0.555	0.838	0.466	0.602	0.864	0.503
Toxomerus.floralis_PA7_RUN4_GBM	532	536	651	90.345	90.345	78.966	85.189	85.534	93.915	0.756	0.953	0.736	0.725	0.939	0.662
Toxomerus.floralis_PA7_RUN4_GLM	533	534	695	85.517	85.517	69.31	73.938	74.053	85.534	0.596	0.876	0.528	0.643	0.886	0.564
Toxomerus.floralis_PA7_RUN4_MARS	279	273	678	97.586	98.276	72.414	66.016	65.901	87.256	0.637	0.903	0.575	0.597	0.916	0.618
Toxomerus.floralis_PA7_RUN4_MAXENT	60	44.5	551	82.759	84.138	59.655	80.941	79.793	96.785	0.639	0.91	0.629	0.661	0.894	0.583
Toxomerus.floralis_PA7_RUN4_MAXNET	304	306.5	489	95.172	95.172	65.172	69.69	70.034	91.504	0.651	0.912	0.587	0.656	0.932	0.7
Toxomerus.floralis_PA7_RUN4_RF	407	408	407	100	100	100	99.082	99.082	99.082	0.991	0.999	0.982	0.703	0.954	0.7
Toxomerus.floralis_PA7_RUN4_SRE	495	500	495	78.276	78.276	78.276	72.56	72.56	72.56	0.508	0.754	0.423	0.428	0.714	0.35
Toxomerus.floralis_PA7_RUN4_XGBOOST	553	553.5	553	81.034	81.034	81.034	85.189	85.189	85.189	0.662	0.903	0.61	0.597	0.89	0.53
Toxomerus.floralis_PA7_RUN5_ANN	329	329.5	713	93.103	93.103	65.862	65.327	65.442	87.6	0.585	0.881	0.531	0.565	0.864	0.407
Toxomerus.floralis_PA7_RUN5_CTA	482.5	484	692	90	90	81.724	84.73	84.73	89.093	0.747	0.92	0.676	0.62	0.888	0.588
Toxomerus.floralis_PA7_RUN5_FDA	342	343.5	542	80.69	80.69	67.586	82.09	82.434	91.16	0.63	0.892	0.599	0.538	0.884	0.564
Toxomerus.floralis_PA7_RUN5_GAM	449	448.5	519	85.517	85.517	80.69	71.642	71.642	74.971	0.569	0.846	0.471	0.533	0.836	0.467
Toxomerus.floralis_PA7_RUN5_GBM	526	525.5	644	90	90	78.966	86.567	86.567	93.685	0.766	0.954	0.732	0.702	0.929	0.598
Toxomerus.floralis_PA7_RUN5_GLM	519	514.5	701	86.552	86.897	69.31	73.823	73.479	87.141	0.6	0.881	0.547	0.601	0.871	0.512
Toxomerus.floralis_PA7_RUN5_MARS	369	351.5	747	93.103	93.793	65.862	71.757	71.068	91.504	0.649	0.906	0.593	0.615	0.901	0.62
Toxomerus.floralis_PA7_RUN5_MAXENT	140	142.5	606	79.655	79.655	64.483	85.189	85.304	97.704	0.648	0.923	0.687	0.625	0.902	0.616
Toxomerus.floralis_PA7_RUN5_MAXNET	324	326	485	91.724	91.724	68.276	73.249	73.594	91.963	0.65	0.917	0.617	0.629	0.916	0.605
Toxomerus.floralis_PA7_RUN5_RF	401	405	441	100	100	99.655	98.967	98.967	99.196	0.99	0.999	0.982	0.703	0.944	0.68
Toxomerus.floralis_PA7_RUN5_SRE	495	500	495	77.241	77.241	77.241	72.216	72.216	72.216	0.495	0.747	0.411	0.551	0.776	0.436
Toxomerus.floralis_PA7_RUN5_XGBOOST	485	487	647.5	89.655	89.655	78.966	75.316	75.316	84.73	0.65	0.901	0.588	0.601	0.893	0.537
Toxomerus.floralis_PA7_RUN6_ANN	560	482.5	626	85.862	88.966	81.379	74.282	71.527	77.956	0.604	0.875	0.512	0.615	0.878	0.509
Toxomerus.floralis_PA7_RUN6_CTA	503	504	503	92.069	92.069	92.069	83.123	83.123	83.123	0.752	0.915	0.658	0.597	0.842	0.53
Toxomerus.floralis_PA7_RUN6_FDA	356	362.5	551	80	79.655	67.586	80.712	81.515	90.815	0.609	0.893	0.595	0.62	0.91	0.617
Toxomerus.floralis_PA7_RUN6_GAM	491	494.5	520	82.414	82.414	81.034	73.134	73.249	73.938	0.555	0.835	0.46	0.588	0.876	0.515
Toxomerus.floralis_PA7_RUN6_GBM	526	515.5	645	91.724	92.414	80	86.912	86.338	93.571	0.786	0.957	0.737	0.584	0.906	0.616
Toxomerus.floralis_PA7_RUN6_GLM	568	563	672	83.448	83.793	72.069	76.579	76.464	84.73	0.603	0.874	0.536	0.597	0.893	0.541
Toxomerus.floralis_PA7_RUN6_MARS	534	532.5	705	85.862	85.862	72.069	81.745	81.745	89.323	0.676	0.913	0.607	0.638	0.912	0.645
Toxomerus.floralis_PA7_RUN6_MAXENT	30	31.5	650	86.207	86.207	57.931	78.76	79.449	98.852	0.652	0.913	0.652	0.561	0.84	0.322
Toxomerus.floralis_PA7_RUN6_MAXNET	333	335.5	485	92.069	92.069	68.276	73.479	73.938	93.456	0.659	0.921	0.645	0.606	0.909	0.598
Toxomerus.floralis_PA7_RUN6_RF	403	402	403	100	100	100	99.082	99.082	99.082	0.991	0.999	0.982	0.625	0.925	0.655
Toxomerus.floralis_PA7_RUN6_SRE	495	500	495	77.241	77.241	77.241	72.445	72.445	72.445	0.497	0.748	0.414	0.496	0.748	0.417
Toxomerus.floralis_PA7_RUN6_XGBOOST	529	529.5	717	85.172	85.172	74.828	82.09	82.09	88.978	0.673	0.914	0.622	0.529	0.871	0.545
Toxomerus.floralis_PA7_RUN7_ANN	661	639.5	733	78.966	81.034	65.517	80.023	78.53	89.323	0.592	0.89	0.555	0.515	0.855	0.417
Toxomerus.floralis_PA7_RUN7_CTA	552	553	552	92.414	92.414	92.414	88.519	88.519	88.519	0.809	0.944	0.743	0.515	0.844	0.484
Toxomerus.floralis_PA7_RUN7_FDA	378	284.5	566	77.241	88.276	66.897	85.649	75.201	92.308	0.63	0.898	0.612	0.492	0.835	0.49
Toxomerus.floralis_PA7_RUN7_GAM	492	494.5	602	84.138	84.138	75.172	73.594	73.708	80.023	0.577	0.852	0.494	0.483	0.816	0.399
Toxomerus.floralis_PA7_RUN7_GBM	443	445	674	96.897	96.897	76.207	81.745	81.745	95.408	0.786	0.959	0.735	0.629	0.877	0.528
Toxomerus.floralis_PA7_RUN7_GLM	561	565.5	629	85.517	85.517	78.966	77.727	78.301	82.664	0.635	0.889	0.562	0.465	0.839	0.425
Toxomerus.floralis_PA7_RUN7_MARS	480	486.5	649	86.207	85.862	75.517	80.138	80.712	88.289	0.663	0.913	0.618	0.561	0.876	0.464
Toxomerus.floralis_PA7_RUN7_MAXENT	50	48.5	419	82.414	82.759	64.138	83.927	83.812	96.441	0.665	0.911	0.661	0.456	0.809	0.323
Toxomerus.floralis_PA7_RUN7_MAXNET	390	299.5	488	84.483	95.172	68.621	81.86	71.757	93.341	0.667	0.926	0.649	0.533	0.879	0.453
Toxomerus.floralis_PA7_RUN7_RF	384	385	424	100	100	99.31	98.737	98.852	99.082	0.989	0.999	0.979	0.653	0.911	0.647
Toxomerus.floralis_PA7_RUN7_SRE	495	500	495	76.897	76.897	76.897	73.938	73.938	73.938	0.508	0.754	0.429	0.465	0.732	0.404
Toxomerus.floralis_PA7_RUN7_XGBOOST	535	537	694	88.276	88.276	70.69	78.301	78.301	91.963	0.666	0.918	0.638	0.529	0.837	0.467
Toxomerus.floralis_PA7_RUN8_ANN	587	589	641	82.069	82.069	77.931	78.645	78.76	81.515	0.607	0.883	0.535	0.643	0.889	0.536
Toxomerus.floralis_PA7_RUN8_CTA	485	488	697	93.793	93.793	90.345	88.978	88.978	90.7	0.828	0.954	0.764	0.634	0.853	0.574
Toxomerus.floralis_PA7_RUN8_FDA	331	425.5	590	82.759	75.172	65.172	78.301	85.993	91.963	0.611	0.895	0.594	0.561	0.884	0.575
Toxomerus.floralis_PA7_RUN8_GAM	474	495.5	614	82.759	82.069	71.724	71.757	72.79	80.138	0.547	0.84	0.469	0.661	0.864	0.484
Toxomerus.floralis_PA7_RUN8_GBM	526	526.5	662	89.655	89.655	75.862	85.763	85.763	94.374	0.754	0.954	0.723	0.693	0.935	0.662
Toxomerus.floralis_PA7_RUN8_GLM	504	504.5	637	87.931	87.931	76.897	71.871	72.101	81.975	0.6	0.876	0.533	0.606	0.892	0.588
Toxomerus.floralis_PA7_RUN8_MARS	422	439.5	714	90.345	90	72.414	74.627	75.316	89.667	0.651	0.905	0.614	0.624	0.912	0.631
Toxomerus.floralis_PA7_RUN8_MAXENT	80	79.5	691	81.034	81.034	55.517	82.549	82.549	98.852	0.632	0.909	0.63	0.552	0.886	0.477
Toxomerus.floralis_PA7_RUN8_MAXNET	316	318.5	493	93.103	93.103	66.897	71.297	71.527	92.997	0.644	0.917	0.628	0.661	0.927	0.613
Toxomerus.floralis_PA7_RUN8_RF	388	384	388	100	100	100	98.852	98.852	98.852	0.989	0.999	0.977	0.703	0.944	0.7
Toxomerus.floralis_PA7_RUN8_SRE	495	500	495	77.241	77.241	77.241	70.953	70.953	70.953	0.482	0.741	0.397	0.597	0.798	0.476
Toxomerus.floralis_PA7_RUN8_XGBOOST	390.5	391.5	767	94.483	94.483	68.621	67.049	67.049	91.734	0.615	0.895	0.617	0.61	0.881	0.579
Toxomerus.floralis_PA7_RUN9_ANN	517	517.5	646	91.034	91.034	79.655	71.871	71.986	79.104	0.63	0.88	0.515	0.565	0.861	0.478
Toxomerus.floralis_PA7_RUN9_CTA	397	398.5	675	92.414	92.414	88.276	85.304	85.304	88.06	0.777	0.931	0.706	0.606	0.862	0.538
Toxomerus.floralis_PA7_RUN9_FDA	330	331.5	573	82.759	82.759	67.931	79.908	80.482	91.504	0.63	0.899	0.605	0.556	0.868	0.552
Toxomerus.floralis_PA7_RUN9_GAM	491	498.5	521	83.793	83.793	81.724	74.627	75.201	76.234	0.588	0.847	0.492	0.478	0.824	0.395
Toxomerus.floralis_PA7_RUN9_GBM	554	555	708	87.586	87.586	73.103	89.093	89.208	95.982	0.768	0.957	0.724	0.611	0.899	0.57
Toxomerus.floralis_PA7_RUN9_GLM	598	594.5	666	82.414	82.759	75.517	80.597	80.367	85.763	0.631	0.888	0.578	0.488	0.84	0.411
Toxomerus.floralis_PA7_RUN9_MARS	572	621.5	623	82.759	80.69	80.345	84.73	87.026	87.026	0.675	0.917	0.633	0.625	0.887	0.553
Toxomerus.floralis_PA7_RUN9_MAXENT	30	24.5	669	83.793	85.172	60.345	82.319	81.056	98.967	0.659	0.914	0.675	0.529	0.862	0.447
Toxomerus.floralis_PA7_RUN9_MAXNET	345	386.5	492	89.655	84.828	66.552	77.382	82.434	93.571	0.67	0.925	0.637	0.551	0.892	0.539
Toxomerus.floralis_PA7_RUN9_RF	394	395	414	100	100	99.655	99.082	99.082	99.196	0.991	0.999	0.984	0.662	0.932	0.68
Toxomerus.floralis_PA7_RUN9_SRE	495	500	495	77.586	77.586	77.586	73.134	73.134	73.134	0.507	0.754	0.425	0.474	0.737	0.396
Toxomerus.floralis_PA7_RUN9_XGBOOST	462	464	728.5	91.379	91.379	74.483	73.938	73.938	88.863	0.653	0.913	0.617	0.551	0.842	0.391
Toxomerus.floralis_PA7_RUN10_ANN	468	464	756	90	90.345	59.655	69.575	69.46	89.552	0.596	0.88	0.505	0.647	0.893	0.542
Toxomerus.floralis_PA7_RUN10_CTA	475	478.5	683	92.069	92.069	90.69	82.893	82.893	83.582	0.75	0.925	0.655	0.588	0.887	0.538
Toxomerus.floralis_PA7_RUN10_FDA	343	350.5	486	81.379	80.345	70.69	79.564	80.941	88.863	0.611	0.89	0.587	0.657	0.907	0.598
Toxomerus.floralis_PA7_RUN10_GAM	492	491	492	82.759	82.759	82.759	73.479	73.479	73.479	0.559	0.839	0.463	0.588	0.862	0.493
Toxomerus.floralis_PA7_RUN10_GBM	603	603.5	603	83.448	83.448	83.448	91.963	92.078	91.963	0.755	0.953	0.737	0.693	0.943	0.649
Toxomerus.floralis_PA7_RUN10_GLM	486	502.5	695	88.621	87.586	68.621	71.068	72.445	86.452	0.595	0.879	0.531	0.601	0.875	0.539
Toxomerus.floralis_PA7_RUN10_MARS	530	531	660	84.138	84.138	75.862	80.827	80.941	87.945	0.651	0.906	0.613	0.675	0.925	0.621
Toxomerus.floralis_PA7_RUN10_MAXENT	30	35.5	300	85.172	84.483	67.241	77.038	78.186	93.226	0.62	0.901	0.631	0.629	0.908	0.598
Toxomerus.floralis_PA7_RUN10_MAXNET	342	343	490	90.69	90.69	68.276	73.479	73.708	92.767	0.644	0.915	0.628	0.684	0.934	0.621
Toxomerus.floralis_PA7_RUN10_RF	383	398	383	100	100	100	98.852	98.967	98.852	0.989	0.999	0.977	0.703	0.945	0.726
Toxomerus.floralis_PA7_RUN10_SRE	495	500	495	77.241	77.241	77.241	69.92	69.92	69.92	0.472	0.736	0.385	0.579	0.789	0.49
Toxomerus.floralis_PA7_RUN10_XGBOOST	570	572	617	82.759	82.759	77.241	80.941	80.941	84.271	0.637	0.903	0.569	0.657	0.902	0.578
Toxomerus.floralis_PA7_allRun_ANN	543	542.5	635	88.154	88.154	81.818	73.737	73.737	77.319	0.619	0.874	0.507	NA	NA	NA
Toxomerus.floralis_PA7_allRun_CTA	560	557.5	560	87.052	87.052	87.052	88.154	88.154	88.154	0.752	0.927	0.699	NA	NA	NA
Toxomerus.floralis_PA7_allRun_FDA	334	335	545	82.645	82.645	67.493	78.88	79.063	90.725	0.617	0.896	0.591	NA	NA	NA
Toxomerus.floralis_PA7_allRun_GAM	452	452.5	523	85.675	85.675	81.267	71.166	71.258	75.023	0.569	0.843	0.474	NA	NA	NA
Toxomerus.floralis_PA7_allRun_GBM	546	546.5	657	87.879	87.879	77.135	86.41	86.777	93.939	0.747	0.952	0.725	NA	NA	NA
Toxomerus.floralis_PA7_allRun_GLM	601	601.5	706	80.992	80.992	67.493	78.88	79.063	87.052	0.601	0.878	0.536	NA	NA	NA
Toxomerus.floralis_PA7_allRun_MARS	503	503.5	704	86.501	86.501	74.105	79.982	80.165	89.532	0.667	0.912	0.625	NA	NA	NA
Toxomerus.floralis_PA7_allRun_MAXENT	30	28.5	601	87.328	87.879	55.923	77.135	76.86	97.796	0.646	0.912	0.614	NA	NA	NA
Toxomerus.floralis_PA7_allRun_MAXNET	305	319.5	490	93.664	93.388	66.391	71.166	72.635	93.205	0.656	0.919	0.628	NA	NA	NA
Toxomerus.floralis_PA7_allRun_RF	398	405	398	100	100	100	98.99	99.082	98.99	0.99	0.999	0.98	NA	NA	NA
Toxomerus.floralis_PA7_allRun_SRE	495	500	495	77.41	77.41	77.41	72.084	72.084	72.084	0.495	0.747	0.411	NA	NA	NA
Toxomerus.floralis_PA7_allRun_XGBOOST	349	351	668.5	95.317	95.317	76.309	68.228	68.228	84.573	0.635	0.901	0.566	NA	NA	NA
Toxomerus.floralis_PA8_RUN1_ANN	524	521.5	737	87.586	87.586	60.345	72.905	72.905	89.782	0.605	0.877	0.514	0.537	0.858	0.511
Toxomerus.floralis_PA8_RUN1_CTA	542.5	545.5	542.5	85.172	85.172	85.172	78.416	78.416	78.416	0.636	0.864	0.545	0.533	0.825	0.454
Toxomerus.floralis_PA8_RUN1_FDA	308	304.5	583	85.172	85.517	66.552	75.545	75.316	91.504	0.607	0.887	0.596	0.528	0.859	0.514
Toxomerus.floralis_PA8_RUN1_GAM	471	473.5	580	84.828	84.828	74.828	71.183	71.412	79.449	0.561	0.837	0.487	0.515	0.842	0.468
Toxomerus.floralis_PA8_RUN1_GBM	524	530.5	653	90.345	90.345	80.345	85.419	85.993	92.078	0.759	0.954	0.714	0.606	0.897	0.594
Toxomerus.floralis_PA8_RUN1_GLM	620	567.5	620	78.966	82.759	78.966	80.712	77.038	80.712	0.597	0.872	0.531	0.478	0.838	0.421
Toxomerus.floralis_PA8_RUN1_MARS	458	461.5	717	88.621	88.621	71.379	75.431	75.545	90.7	0.641	0.908	0.624	0.592	0.884	0.506
Toxomerus.floralis_PA8_RUN1_MAXENT	20	14.5	626	87.586	89.31	56.552	76.119	74.971	98.737	0.636	0.903	0.637	0.56	0.834	0.449
Toxomerus.floralis_PA8_RUN1_MAXNET	370	369.5	468	87.931	87.931	71.034	79.449	79.449	91.045	0.669	0.916	0.629	0.529	0.879	0.485
Toxomerus.floralis_PA8_RUN1_RF	389	391	389	100	100	100	99.311	99.311	99.311	0.993	1	0.986	0.634	0.911	0.623
Toxomerus.floralis_PA8_RUN1_SRE	495	500	495	77.931	77.931	77.931	69.001	69.001	69.001	0.469	0.735	0.379	0.487	0.744	0.383
Toxomerus.floralis_PA8_RUN1_XGBOOST	528.5	527	647	91.379	91.379	74.138	78.99	78.99	91.16	0.704	0.914	0.651	0.56	0.856	0.554
Toxomerus.floralis_PA8_RUN2_ANN	447	442	649	88.966	89.31	75.862	69.001	68.886	78.301	0.581	0.864	0.476	0.633	0.871	0.467
Toxomerus.floralis_PA8_RUN2_CTA	479	480	479	88.966	88.966	88.966	77.038	77.038	77.038	0.66	0.873	0.553	0.597	0.829	0.49
Toxomerus.floralis_PA8_RUN2_FDA	341	331.5	586	81.724	82.414	65.862	78.301	77.842	91.274	0.601	0.884	0.587	0.533	0.883	0.59
Toxomerus.floralis_PA8_RUN2_GAM	490	482.5	599	82.759	83.103	72.069	71.986	71.986	80.138	0.547	0.832	0.475	0.602	0.865	0.537
Toxomerus.floralis_PA8_RUN2_GBM	524	510	687	88.966	90	73.103	86.567	85.878	95.293	0.756	0.953	0.721	0.657	0.918	0.602
Toxomerus.floralis_PA8_RUN2_GLM	588	615.5	691	78.621	76.897	67.931	77.727	80.023	85.763	0.565	0.864	0.519	0.588	0.877	0.529
Toxomerus.floralis_PA8_RUN2_MARS	515	515.5	723	85.172	85.172	67.931	79.908	79.908	90.93	0.651	0.903	0.595	0.565	0.891	0.586
Toxomerus.floralis_PA8_RUN2_MAXENT	10	9.5	140	86.552	86.552	68.966	76.808	76.808	89.897	0.626	0.893	0.59	0.597	0.862	0.526
Toxomerus.floralis_PA8_RUN2_MAXNET	355	360	475	86.897	86.552	69.655	76.119	76.923	90.815	0.63	0.912	0.611	0.643	0.913	0.602
Toxomerus.floralis_PA8_RUN2_RF	408	410	408	100	100	100	99.426	99.426	99.426	0.994	1	0.989	0.58	0.915	0.601
Toxomerus.floralis_PA8_RUN2_SRE	495	500	495	77.931	77.931	77.931	68.657	68.657	68.657	0.466	0.733	0.376	0.432	0.716	0.355
Toxomerus.floralis_PA8_RUN2_XGBOOST	422	422.5	766	90.345	90.345	60	75.66	75.66	94.374	0.66	0.909	0.589	0.62	0.889	0.484
Toxomerus.floralis_PA8_RUN3_ANN	537	539	699	89.31	89.31	72.069	71.986	72.101	82.204	0.613	0.874	0.501	0.464	0.825	0.398
Toxomerus.floralis_PA8_RUN3_CTA	463	461	690	90.69	90.69	89.655	86.567	86.567	87.141	0.773	0.934	0.702	0.63	0.857	0.598
Toxomerus.floralis_PA8_RUN3_FDA	288	288.5	517	88.621	88.621	67.586	71.297	71.642	89.782	0.603	0.882	0.579	0.524	0.841	0.504
Toxomerus.floralis_PA8_RUN3_GAM	461	464	601	85.517	85.517	72.759	70.838	70.953	80.941	0.564	0.843	0.491	0.483	0.822	0.459
Toxomerus.floralis_PA8_RUN3_GBM	498	520.5	652	90.345	89.31	75.517	85.304	86.797	93.571	0.758	0.952	0.709	0.588	0.901	0.574
Toxomerus.floralis_PA8_RUN3_GLM	601	605	686	77.931	77.931	68.276	78.645	79.219	85.763	0.568	0.869	0.523	0.524	0.86	0.52
Toxomerus.floralis_PA8_RUN3_MARS	447	442.5	755	86.897	87.241	63.793	75.201	75.201	91.963	0.622	0.895	0.583	0.556	0.863	0.548
Toxomerus.floralis_PA8_RUN3_MAXENT	20	27.5	580	85.862	84.138	57.931	76.234	78.416	98.278	0.622	0.898	0.641	0.565	0.843	0.405
Toxomerus.floralis_PA8_RUN3_MAXNET	324	430.5	442	91.034	77.931	74.483	72.331	85.993	88.06	0.638	0.911	0.606	0.629	0.899	0.58
Toxomerus.floralis_PA8_RUN3_RF	419	420	419	100	100	100	99.311	99.311	99.311	0.993	0.999	0.986	0.543	0.901	0.574
Toxomerus.floralis_PA8_RUN3_SRE	495	500	495	76.552	76.552	76.552	69.116	69.116	69.116	0.457	0.728	0.371	0.437	0.718	0.36
Toxomerus.floralis_PA8_RUN3_XGBOOST	512.5	511.5	748	86.897	86.897	61.034	75.545	75.545	94.489	0.624	0.899	0.6	0.51	0.841	0.474
Toxomerus.floralis_PA8_RUN4_ANN	479	479	569	91.034	91.034	86.552	69.001	69.001	72.905	0.6	0.866	0.486	0.514	0.85	0.414
Toxomerus.floralis_PA8_RUN4_CTA	455	453	697	94.483	94.483	92.414	89.323	89.323	90.241	0.838	0.958	0.771	0.584	0.854	0.544
Toxomerus.floralis_PA8_RUN4_FDA	313	318.5	522	87.241	86.552	65.862	73.364	74.282	89.437	0.607	0.877	0.557	0.583	0.887	0.539
Toxomerus.floralis_PA8_RUN4_GAM	480	482	579	85.517	85.517	74.483	71.986	72.331	78.99	0.576	0.836	0.474	0.519	0.845	0.52
Toxomerus.floralis_PA8_RUN4_GBM	579	559.5	673	86.207	87.241	75.517	88.06	87.141	94.604	0.743	0.954	0.721	0.661	0.91	0.605
Toxomerus.floralis_PA8_RUN4_GLM	612	614.5	658	77.586	77.586	70.69	78.53	78.99	84.041	0.563	0.864	0.513	0.57	0.867	0.495
Toxomerus.floralis_PA8_RUN4_MARS	514	509.5	721	87.241	87.931	65.517	75.66	75.66	89.552	0.63	0.893	0.56	0.625	0.9	0.532
Toxomerus.floralis_PA8_RUN4_MAXENT	50	47.5	691	82.069	82.414	54.828	80.712	80.367	99.196	0.623	0.897	0.63	0.542	0.865	0.445
Toxomerus.floralis_PA8_RUN4_MAXNET	390	395.5	450	84.828	84.138	75.172	79.334	80.253	87.141	0.639	0.911	0.596	0.652	0.907	0.598
Toxomerus.floralis_PA8_RUN4_RF	403	403	423	100	100	99.655	98.967	98.967	99.196	0.99	0.999	0.982	0.607	0.917	0.594
Toxomerus.floralis_PA8_RUN4_SRE	495	500	495	77.241	77.241	77.241	68.427	68.427	68.427	0.457	0.728	0.368	0.441	0.721	0.36
Toxomerus.floralis_PA8_RUN4_XGBOOST	546	544.5	546	81.034	81.034	81.034	85.419	85.419	85.419	0.665	0.901	0.614	0.616	0.873	0.564
Toxomerus.floralis_PA8_RUN5_ANN	462	433.5	748	89.31	90	58.621	68.886	68.427	91.389	0.583	0.876	0.524	0.505	0.845	0.422
Toxomerus.floralis_PA8_RUN5_CTA	495	492	752.5	89.31	89.31	71.034	82.434	82.434	92.078	0.717	0.915	0.642	0.533	0.788	0.502
Toxomerus.floralis_PA8_RUN5_FDA	362	363.5	486	82.759	82.759	70.69	81.171	81.63	87.83	0.642	0.887	0.573	0.538	0.854	0.485
Toxomerus.floralis_PA8_RUN5_GAM	472	472.5	561	84.483	84.483	75.862	72.445	72.445	79.564	0.569	0.845	0.493	0.492	0.82	0.446
Toxomerus.floralis_PA8_RUN5_GBM	413	413	694	95.172	95.172	74.828	79.564	79.564	95.063	0.747	0.952	0.724	0.629	0.901	0.551
Toxomerus.floralis_PA8_RUN5_GLM	557	542.5	661	83.103	84.828	72.414	76.005	74.397	84.73	0.591	0.875	0.54	0.483	0.838	0.45
Toxomerus.floralis_PA8_RUN5_MARS	582	588	662	80.345	80	73.103	85.419	85.878	89.208	0.655	0.907	0.614	0.552	0.885	0.54
Toxomerus.floralis_PA8_RUN5_MAXENT	50	52	440	82.069	82.069	62.759	81.171	81.401	95.752	0.634	0.896	0.637	0.52	0.814	0.408
Toxomerus.floralis_PA8_RUN5_MAXNET	376	413.5	467	85.862	81.379	71.379	78.99	84.041	89.552	0.652	0.913	0.606	0.597	0.897	0.574
Toxomerus.floralis_PA8_RUN5_RF	398	396	398	100	100	100	99.311	99.311	99.311	0.993	1	0.986	0.593	0.908	0.601
Toxomerus.floralis_PA8_RUN5_SRE	495	500	495	77.241	77.241	77.241	69.346	69.346	69.346	0.466	0.733	0.378	0.432	0.716	0.35
Toxomerus.floralis_PA8_RUN5_XGBOOST	598	632	675	86.207	85.862	77.241	80.253	80.712	87.141	0.665	0.91	0.611	0.597	0.852	0.46
Toxomerus.floralis_PA8_RUN6_ANN	486	503.5	675	87.931	87.586	71.724	71.871	72.331	81.975	0.598	0.869	0.496	0.551	0.848	0.411
Toxomerus.floralis_PA8_RUN6_CTA	563	562.5	563	84.483	84.483	84.483	88.749	88.749	88.749	0.732	0.91	0.69	0.533	0.861	0.502
Toxomerus.floralis_PA8_RUN6_FDA	302	304.5	606	85.862	85.862	64.828	74.856	75.66	91.734	0.612	0.884	0.586	0.469	0.842	0.49
Toxomerus.floralis_PA8_RUN6_GAM	481	480.5	580	83.448	83.448	74.138	72.331	72.331	79.908	0.554	0.839	0.486	0.542	0.837	0.481
Toxomerus.floralis_PA8_RUN6_GBM	498	497	660	90.345	90.345	77.586	85.878	85.878	93.571	0.762	0.953	0.721	0.597	0.901	0.536
Toxomerus.floralis_PA8_RUN6_GLM	589	586.5	645	78.966	79.31	73.448	77.956	77.842	83.123	0.57	0.868	0.524	0.538	0.854	0.48
Toxomerus.floralis_PA8_RUN6_MARS	467	466.5	696	88.621	88.621	74.138	77.727	77.727	89.093	0.661	0.909	0.62	0.565	0.877	0.513
Toxomerus.floralis_PA8_RUN6_MAXENT	110	88.5	490	77.241	79.31	62.414	85.993	84.041	96.441	0.632	0.9	0.649	0.506	0.855	0.415
Toxomerus.floralis_PA8_RUN6_MAXNET	362	345.5	498	84.828	87.586	64.483	79.449	77.382	93.685	0.646	0.915	0.612	0.56	0.888	0.521
Toxomerus.floralis_PA8_RUN6_RF	393	400	403	100	100	99.655	98.967	99.082	99.196	0.99	0.999	0.982	0.552	0.903	0.551
Toxomerus.floralis_PA8_RUN6_SRE	495	500	495	77.241	77.241	77.241	69.346	69.346	69.346	0.466	0.733	0.378	0.46	0.73	0.369
Toxomerus.floralis_PA8_RUN6_XGBOOST	497.5	499.5	634	84.483	84.483	80.69	82.778	82.778	85.419	0.673	0.909	0.611	0.597	0.885	0.554
Toxomerus.floralis_PA8_RUN7_ANN	494	496	736	87.586	87.586	56.207	69.575	69.69	91.963	0.572	0.872	0.519	0.611	0.884	0.478
Toxomerus.floralis_PA8_RUN7_CTA	496	499	496	89.31	89.31	89.31	76.464	76.464	76.464	0.658	0.867	0.548	0.602	0.833	0.495
Toxomerus.floralis_PA8_RUN7_FDA	422	422.5	514	74.483	74.483	67.241	84.96	85.304	89.897	0.598	0.878	0.576	0.584	0.895	0.579
Toxomerus.floralis_PA8_RUN7_GAM	498	503.5	598	82.069	82.069	71.034	72.905	73.249	80.482	0.552	0.836	0.47	0.57	0.843	0.493
Toxomerus.floralis_PA8_RUN7_GBM	523	524	702	87.586	87.586	71.379	85.993	85.993	96.096	0.736	0.95	0.717	0.671	0.93	0.582
Toxomerus.floralis_PA8_RUN7_GLM	558	592.5	707	80.69	77.931	63.448	74.627	77.727	87.945	0.554	0.863	0.516	0.547	0.878	0.537
Toxomerus.floralis_PA8_RUN7_MARS	478	463	736	87.241	88.621	62.759	74.512	73.479	91.734	0.618	0.901	0.568	0.684	0.923	0.636
Toxomerus.floralis_PA8_RUN7_MAXENT	120	119	291	79.31	79.31	72.069	84.386	84.386	90.815	0.637	0.9	0.631	0.506	0.868	0.502
Toxomerus.floralis_PA8_RUN7_MAXNET	386	377.5	455	83.448	84.483	72.414	79.564	78.645	88.749	0.63	0.908	0.592	0.652	0.918	0.58
Toxomerus.floralis_PA8_RUN7_RF	374	378	374	100	100	100	99.196	99.196	99.196	0.992	0.999	0.984	0.63	0.934	0.627
Toxomerus.floralis_PA8_RUN7_SRE	495	500	495	77.241	77.241	77.241	67.738	67.738	67.738	0.45	0.725	0.361	0.542	0.771	0.438
Toxomerus.floralis_PA8_RUN7_XGBOOST	460.5	464.5	650.5	92.414	92.414	74.483	71.871	71.871	86.682	0.643	0.901	0.583	0.601	0.884	0.562
Toxomerus.floralis_PA8_RUN8_ANN	437	449.5	734	89.655	88.966	53.448	66.82	67.738	91.963	0.565	0.869	0.495	0.569	0.881	0.534
Toxomerus.floralis_PA8_RUN8_CTA	434	432	707.5	93.103	93.103	83.448	83.582	83.582	88.404	0.767	0.927	0.677	0.616	0.874	0.545
Toxomerus.floralis_PA8_RUN8_FDA	357	334.5	489	80.345	83.448	68.966	79.793	76.923	88.749	0.603	0.887	0.575	0.542	0.881	0.542
Toxomerus.floralis_PA8_RUN8_GAM	481	479.5	590	84.138	84.138	73.793	71.986	71.986	80.253	0.561	0.836	0.487	0.547	0.849	0.476
Toxomerus.floralis_PA8_RUN8_GBM	491	491	697	91.724	91.724	71.379	84.156	84.156	96.785	0.759	0.954	0.728	0.611	0.911	0.617
Toxomerus.floralis_PA8_RUN8_GLM	603	596.5	668	78.276	79.31	70.345	78.301	77.497	84.271	0.566	0.864	0.516	0.542	0.87	0.528
Toxomerus.floralis_PA8_RUN8_MARS	399	404.5	669	92.759	92.759	75.172	70.494	70.953	86.338	0.633	0.904	0.589	0.601	0.894	0.528
Toxomerus.floralis_PA8_RUN8_MAXENT	40	47.5	320	87.586	86.897	67.586	78.645	79.793	93.685	0.663	0.913	0.641	0.542	0.852	0.458
Toxomerus.floralis_PA8_RUN8_MAXNET	349	405.5	478	90	81.034	66.897	73.823	83.123	92.652	0.641	0.913	0.618	0.611	0.9	0.559
Toxomerus.floralis_PA8_RUN8_RF	414	413	414	100	100	100	99.426	99.426	99.426	0.994	1	0.989	0.607	0.912	0.624
Toxomerus.floralis_PA8_RUN8_SRE	495	500	495	77.931	77.931	77.931	68.197	68.197	68.197	0.461	0.731	0.371	0.492	0.746	0.405
Toxomerus.floralis_PA8_RUN8_XGBOOST	497	496.5	704	88.276	88.276	68.621	75.66	75.66	88.175	0.639	0.9	0.56	0.556	0.866	0.473
Toxomerus.floralis_PA8_RUN9_ANN	420	424	677	91.379	91.379	73.103	67.509	67.738	80.367	0.589	0.865	0.484	0.519	0.839	0.407
Toxomerus.floralis_PA8_RUN9_CTA	480	483.5	707	95.517	95.517	94.828	86.682	86.682	87.026	0.822	0.948	0.736	0.543	0.799	0.506
Toxomerus.floralis_PA8_RUN9_FDA	322	321.5	579	85.172	85.172	64.138	76.119	76.119	90.815	0.611	0.883	0.565	0.556	0.872	0.53
Toxomerus.floralis_PA8_RUN9_GAM	499	500.5	589	84.483	84.483	75.517	74.053	74.168	79.908	0.587	0.842	0.5	0.442	0.823	0.434
Toxomerus.floralis_PA8_RUN9_GBM	539	543.5	659	88.966	88.966	75.517	85.993	86.452	94.03	0.75	0.954	0.711	0.671	0.916	0.644
Toxomerus.floralis_PA8_RUN9_GLM	585	587.5	670	81.724	81.724	71.034	76.579	77.038	84.271	0.585	0.867	0.52	0.497	0.857	0.543
Toxomerus.floralis_PA8_RUN9_MARS	392	400	664	92.759	92.414	73.448	72.331	72.905	88.863	0.652	0.908	0.609	0.602	0.887	0.624
Toxomerus.floralis_PA8_RUN9_MAXENT	20	22.5	400	87.241	86.897	62.069	73.249	74.742	94.604	0.609	0.896	0.613	0.593	0.876	0.527
Toxomerus.floralis_PA8_RUN9_MAXNET	353	354.5	460	88.621	88.621	73.448	75.66	75.89	89.208	0.644	0.913	0.618	0.629	0.901	0.568
Toxomerus.floralis_PA8_RUN9_RF	439	438	439	100	100	100	99.426	99.426	99.426	0.994	0.999	0.989	0.571	0.913	0.609
Toxomerus.floralis_PA8_RUN9_SRE	495	500	495	77.586	77.586	77.586	68.427	68.427	68.427	0.46	0.73	0.371	0.428	0.714	0.345
Toxomerus.floralis_PA8_RUN9_XGBOOST	524	524	685	92.069	92.069	59.655	74.512	74.512	94.03	0.666	0.909	0.58	0.629	0.881	0.553
Toxomerus.floralis_PA8_RUN10_ANN	476	476	633	88.621	88.621	79.31	69.231	69.231	77.956	0.579	0.87	0.5	0.633	0.894	0.466
Toxomerus.floralis_PA8_RUN10_CTA	568	566.5	568	80.345	80.345	80.345	79.679	79.679	79.679	0.6	0.849	0.527	0.51	0.846	0.462
Toxomerus.floralis_PA8_RUN10_FDA	330	330.5	437	82.759	82.759	71.724	78.186	78.186	86.452	0.609	0.876	0.559	0.579	0.872	0.587
Toxomerus.floralis_PA8_RUN10_GAM	492	492.5	611	81.379	81.379	70.69	72.79	72.79	81.515	0.542	0.833	0.48	0.624	0.86	0.508
Toxomerus.floralis_PA8_RUN10_GBM	472	460	668	91.724	92.414	73.793	82.549	82.09	94.03	0.743	0.949	0.697	0.679	0.934	0.638
Toxomerus.floralis_PA8_RUN10_GLM	550	552.5	607	82.069	82.069	77.586	75.66	76.119	79.793	0.58	0.864	0.506	0.57	0.874	0.517
Toxomerus.floralis_PA8_RUN10_MARS	575	574	684	80	80	70	81.515	81.515	88.06	0.613	0.894	0.57	0.648	0.901	0.551
Toxomerus.floralis_PA8_RUN10_MAXENT	20	23.5	561	90	88.621	56.207	71.183	73.02	97.359	0.612	0.891	0.608	0.638	0.898	0.539
Toxomerus.floralis_PA8_RUN10_MAXNET	369	367.5	467	84.483	84.828	71.724	78.071	77.956	89.782	0.627	0.906	0.607	0.68	0.919	0.612
Toxomerus.floralis_PA8_RUN10_RF	433	431	433	99.655	99.655	99.655	99.656	99.656	99.656	0.993	1	0.991	0.707	0.945	0.707
Toxomerus.floralis_PA8_RUN10_SRE	495	500	495	77.586	77.586	77.586	67.394	67.394	67.394	0.45	0.725	0.359	0.446	0.723	0.382
Toxomerus.floralis_PA8_RUN10_XGBOOST	507.5	509	624	83.448	83.448	80.345	82.09	82.09	84.386	0.655	0.901	0.593	0.702	0.904	0.564
Toxomerus.floralis_PA8_allRun_ANN	349	349.5	692	93.113	93.113	67.218	64.738	64.83	86.318	0.579	0.876	0.524	NA	NA	NA
Toxomerus.floralis_PA8_allRun_CTA	490	487.5	677	96.143	96.143	92.287	85.216	85.216	87.328	0.814	0.953	0.723	NA	NA	NA
Toxomerus.floralis_PA8_allRun_FDA	305	327.5	648	84.848	82.92	62.534	74.747	76.951	92.654	0.598	0.882	0.582	NA	NA	NA
Toxomerus.floralis_PA8_allRun_GAM	482	482	601	83.747	83.747	72.452	72.36	72.36	80.9	0.561	0.839	0.483	NA	NA	NA
Toxomerus.floralis_PA8_allRun_GBM	534	538.5	645	88.154	88.154	78.788	85.675	86.042	92.011	0.739	0.948	0.703	NA	NA	NA
Toxomerus.floralis_PA8_allRun_GLM	616	609.5	681	76.86	77.961	69.146	80.073	79.522	85.308	0.569	0.867	0.519	NA	NA	NA
Toxomerus.floralis_PA8_allRun_MARS	528	530.5	658	85.675	85.675	75.758	77.961	78.145	86.593	0.637	0.906	0.593	NA	NA	NA
Toxomerus.floralis_PA8_allRun_MAXENT	30	25.5	341	84.573	86.226	65.014	77.319	76.4	94.215	0.622	0.897	0.629	NA	NA	NA
Toxomerus.floralis_PA8_allRun_MAXNET	393	393.5	461	83.196	83.196	71.901	81.359	81.451	89.807	0.646	0.914	0.613	NA	NA	NA
Toxomerus.floralis_PA8_allRun_RF	409	409	409	100	100	100	99.265	99.265	99.265	0.993	0.999	0.985	NA	NA	NA
Toxomerus.floralis_PA8_allRun_SRE	495	500	495	77.41	77.41	77.41	68.871	68.871	68.871	0.463	0.731	0.374	NA	NA	NA
Toxomerus.floralis_PA8_allRun_XGBOOST	507	466	660	90.634	90.909	72.727	73.921	73.646	87.695	0.646	0.901	0.585	NA	NA	NA
Toxomerus.floralis_PA9_RUN1_ANN	551	544.5	641	85.517	85.862	77.586	75.545	75.316	80.138	0.611	0.877	0.513	0.528	0.868	0.479
Toxomerus.floralis_PA9_RUN1_CTA	455	458.5	722	97.241	97.241	94.483	87.715	87.715	88.978	0.85	0.961	0.764	0.57	0.849	0.493
Toxomerus.floralis_PA9_RUN1_FDA	357	357	399	81.379	81.379	77.241	82.549	82.549	86.108	0.639	0.904	0.596	0.574	0.881	0.497
Toxomerus.floralis_PA9_RUN1_GAM	450	457.5	609	86.207	86.207	74.483	72.216	72.79	79.449	0.585	0.848	0.483	0.524	0.841	0.402
Toxomerus.floralis_PA9_RUN1_GBM	524	528.5	584	92.069	92.069	88.276	87.486	87.83	90.586	0.796	0.96	0.747	0.625	0.911	0.594
Toxomerus.floralis_PA9_RUN1_GLM	529	525.5	708	86.897	87.241	70	74.627	74.512	86.452	0.615	0.882	0.544	0.547	0.875	0.513
Toxomerus.floralis_PA9_RUN1_MARS	451	450.5	642	90	90	80	77.612	77.612	86.912	0.676	0.919	0.63	0.62	0.903	0.58
Toxomerus.floralis_PA9_RUN1_MAXENT	20	26.5	380	87.241	86.207	63.793	78.53	79.793	95.752	0.658	0.911	0.646	0.538	0.865	0.534
Toxomerus.floralis_PA9_RUN1_MAXNET	336	337	481	92.069	92.069	68.276	76.923	77.038	93.226	0.691	0.927	0.639	0.597	0.913	0.647
Toxomerus.floralis_PA9_RUN1_RF	412	412	412	99.655	99.655	99.655	99.311	99.311	99.311	0.99	1	0.984	0.648	0.924	0.645
Toxomerus.floralis_PA9_RUN1_SRE	495	500	495	77.931	77.931	77.931	73.134	73.134	73.134	0.511	0.755	0.427	0.515	0.757	0.419
Toxomerus.floralis_PA9_RUN1_XGBOOST	373	371	682	94.828	94.828	63.793	69.001	69.001	95.178	0.638	0.916	0.636	0.523	0.872	0.55
Toxomerus.floralis_PA9_RUN2_ANN	342	343.5	755	93.103	93.103	57.586	66.935	67.049	91.963	0.6	0.882	0.526	0.583	0.878	0.497
Toxomerus.floralis_PA9_RUN2_CTA	417	416	666	93.103	93.103	84.138	82.204	82.204	87.486	0.753	0.925	0.668	0.679	0.87	0.628
Toxomerus.floralis_PA9_RUN2_FDA	386	387	428	77.586	77.586	73.448	85.189	85.304	87.715	0.629	0.903	0.591	0.62	0.888	0.594
Toxomerus.floralis_PA9_RUN2_GAM	492	506.5	512	84.138	83.448	82.759	73.708	74.627	74.742	0.578	0.85	0.482	0.524	0.849	0.444
Toxomerus.floralis_PA9_RUN2_GBM	473	473.5	611	93.448	93.448	84.138	84.041	84.156	91.274	0.776	0.958	0.729	0.68	0.92	0.643
Toxomerus.floralis_PA9_RUN2_GLM	538	538.5	682	85.862	85.862	72.759	75.545	75.66	85.763	0.615	0.887	0.56	0.62	0.861	0.499
Toxomerus.floralis_PA9_RUN2_MARS	522	522.5	673	85.172	85.172	75.172	82.664	82.664	88.749	0.678	0.919	0.621	0.616	0.89	0.587
Toxomerus.floralis_PA9_RUN2_MAXENT	10	1.5	488	80.69	86.897	58.621	82.893	77.612	97.933	0.638	0.892	0.641	0.625	0.847	0.54
Toxomerus.floralis_PA9_RUN2_MAXNET	301	300.5	433	94.828	94.828	77.586	72.905	72.905	89.208	0.677	0.927	0.649	0.62	0.908	0.612
Toxomerus.floralis_PA9_RUN2_RF	384	386	384	100	100	100	99.082	99.082	99.082	0.991	0.999	0.982	0.73	0.946	0.695
Toxomerus.floralis_PA9_RUN2_SRE	495	500	495	76.552	76.552	76.552	72.216	72.216	72.216	0.488	0.744	0.406	0.506	0.753	0.428
Toxomerus.floralis_PA9_RUN2_XGBOOST	560	563	673	87.931	87.931	70	75.086	75.086	91.504	0.63	0.913	0.624	0.547	0.875	0.587
Toxomerus.floralis_PA9_RUN3_ANN	395	398.5	675	91.379	91.379	75.517	67.853	68.312	79.449	0.593	0.871	0.492	0.611	0.879	0.501
Toxomerus.floralis_PA9_RUN3_CTA	543	546	543	88.621	88.621	88.621	85.304	85.304	85.304	0.739	0.92	0.666	0.639	0.903	0.598
Toxomerus.floralis_PA9_RUN3_FDA	260	261.5	583	89.31	89.31	66.207	71.297	71.757	90.241	0.61	0.892	0.575	0.656	0.907	0.605
Toxomerus.floralis_PA9_RUN3_GAM	451	452	520	85.862	85.862	82.069	71.527	71.642	74.397	0.575	0.844	0.475	0.592	0.861	0.487
Toxomerus.floralis_PA9_RUN3_GBM	477	471.5	690	94.828	95.172	76.552	81.86	81.63	94.719	0.767	0.958	0.733	0.684	0.927	0.645
Toxomerus.floralis_PA9_RUN3_GLM	551	548.5	684	85.517	85.862	73.103	75.775	75.545	84.845	0.609	0.877	0.547	0.606	0.891	0.525
Toxomerus.floralis_PA9_RUN3_MARS	619	626.5	659	80	80	76.897	85.534	85.649	87.486	0.655	0.912	0.616	0.698	0.914	0.687
Toxomerus.floralis_PA9_RUN3_MAXENT	20	23.5	549	86.207	86.207	55.517	78.416	79.219	97.704	0.649	0.91	0.611	0.616	0.864	0.561
Toxomerus.floralis_PA9_RUN3_MAXNET	322	325.5	472	93.103	93.103	69.31	74.053	74.397	92.078	0.673	0.924	0.627	0.661	0.925	0.671
Toxomerus.floralis_PA9_RUN3_RF	363	363	484	100	100	97.931	98.852	98.852	99.656	0.989	1	0.979	0.68	0.932	0.638
Toxomerus.floralis_PA9_RUN3_SRE	495	500	495	76.552	76.552	76.552	71.297	71.297	71.297	0.478	0.739	0.396	0.561	0.78	0.489
Toxomerus.floralis_PA9_RUN3_XGBOOST	534	535.5	685	94.483	94.483	70.345	71.642	71.757	89.208	0.661	0.908	0.59	0.62	0.909	0.691
Toxomerus.floralis_PA9_RUN4_ANN	468	467	741	88.276	88.276	58.621	69.116	69.116	91.389	0.57	0.877	0.529	0.679	0.913	0.579
Toxomerus.floralis_PA9_RUN4_CTA	548	548	725	96.897	96.897	93.448	90.126	90.126	91.734	0.87	0.972	0.803	0.661	0.882	0.605
Toxomerus.floralis_PA9_RUN4_FDA	379	358.5	412	76.207	78.276	74.138	84.386	82.778	86.223	0.609	0.894	0.577	0.67	0.92	0.611
Toxomerus.floralis_PA9_RUN4_GAM	481	484.5	601	83.103	83.103	72.414	72.216	72.56	79.334	0.554	0.841	0.463	0.624	0.874	0.52
Toxomerus.floralis_PA9_RUN4_GBM	430	427.5	619	94.483	94.828	84.138	83.927	83.927	91.619	0.784	0.96	0.737	0.675	0.93	0.657
Toxomerus.floralis_PA9_RUN4_GLM	588	586.5	694	82.069	82.069	69.31	79.564	79.564	86.338	0.614	0.877	0.54	0.648	0.9	0.572
Toxomerus.floralis_PA9_RUN4_MARS	541	545	671	84.483	84.483	75.517	82.893	83.352	89.208	0.674	0.914	0.632	0.675	0.911	0.622
Toxomerus.floralis_PA9_RUN4_MAXENT	90	89.5	502	90.69	90.69	59.31	72.675	72.675	95.867	0.634	0.912	0.609	0.615	0.892	0.521
Toxomerus.floralis_PA9_RUN4_MAXNET	398	401.5	445	82.759	82.759	75.172	84.041	84.501	91.16	0.669	0.924	0.659	0.698	0.931	0.666
Toxomerus.floralis_PA9_RUN4_RF	364	369	404	100	100	99.31	98.967	99.196	99.541	0.991	1	0.986	0.694	0.941	0.684
Toxomerus.floralis_PA9_RUN4_SRE	495	500	495	77.241	77.241	77.241	70.953	70.953	70.953	0.482	0.741	0.397	0.524	0.762	0.443
Toxomerus.floralis_PA9_RUN4_XGBOOST	709	708	709	78.276	78.276	78.276	87.83	87.83	87.83	0.661	0.907	0.63	0.625	0.896	0.578
Toxomerus.floralis_PA9_RUN5_ANN	424	601.5	714	87.931	81.379	67.586	68.083	74.971	86.452	0.561	0.879	0.525	0.666	0.928	0.648
Toxomerus.floralis_PA9_RUN5_CTA	523	521.5	523	85.517	85.517	85.517	83.238	83.238	83.238	0.688	0.894	0.614	0.675	0.886	0.611
Toxomerus.floralis_PA9_RUN5_FDA	300	301.5	486	85.172	85.172	68.276	73.938	74.512	88.06	0.595	0.891	0.559	0.689	0.932	0.665
Toxomerus.floralis_PA9_RUN5_GAM	461	449	520	83.793	84.483	80.345	71.297	70.953	74.053	0.552	0.838	0.455	0.643	0.886	0.579
Toxomerus.floralis_PA9_RUN5_GBM	533	539	567	90	89.655	86.897	86.912	87.715	89.667	0.77	0.957	0.724	0.767	0.947	0.735
Toxomerus.floralis_PA9_RUN5_GLM	528	525.5	670	85.862	86.207	72.414	74.397	74.282	83.927	0.603	0.875	0.529	0.625	0.906	0.594
Toxomerus.floralis_PA9_RUN5_MARS	410	411.5	709	91.034	91.034	70.69	73.823	74.168	89.552	0.651	0.908	0.6	0.693	0.943	0.729
Toxomerus.floralis_PA9_RUN5_MAXENT	10	9.5	619	84.138	84.138	58.276	78.301	78.301	98.967	0.621	0.899	0.657	0.684	0.892	0.529
Toxomerus.floralis_PA9_RUN5_MAXNET	320	320	458	94.138	94.138	70	72.56	72.56	90.126	0.667	0.918	0.608	0.693	0.948	0.756
Toxomerus.floralis_PA9_RUN5_RF	384	387	409	100	100	99.655	99.311	99.426	99.656	0.994	1	0.991	0.671	0.952	0.707
Toxomerus.floralis_PA9_RUN5_SRE	495	500	495	76.897	76.897	76.897	71.183	71.183	71.183	0.481	0.74	0.397	0.497	0.748	0.43
Toxomerus.floralis_PA9_RUN5_XGBOOST	543	546	782	92.069	92.069	63.103	70.608	70.608	94.259	0.627	0.906	0.614	0.675	0.914	0.59
Toxomerus.floralis_PA9_RUN6_ANN	594	572.5	604	84.483	86.207	83.448	76.923	75.545	77.727	0.615	0.885	0.525	0.597	0.875	0.503
Toxomerus.floralis_PA9_RUN6_CTA	522	522.5	522	86.552	86.552	86.552	85.075	85.075	85.075	0.716	0.903	0.648	0.698	0.881	0.634
Toxomerus.floralis_PA9_RUN6_FDA	322	322.5	590	84.138	84.138	64.483	76.923	77.038	91.734	0.612	0.9	0.583	0.611	0.9	0.564
Toxomerus.floralis_PA9_RUN6_GAM	491	491	491	84.483	84.483	84.483	74.512	74.512	74.512	0.59	0.851	0.49	0.538	0.838	0.439
Toxomerus.floralis_PA9_RUN6_GBM	490	451.5	602	92.414	95.172	84.828	84.156	81.745	91.045	0.767	0.959	0.732	0.725	0.925	0.685
Toxomerus.floralis_PA9_RUN6_GLM	399	398.5	627	92.759	92.759	77.931	67.968	67.968	81.171	0.607	0.88	0.53	0.546	0.89	0.528
Toxomerus.floralis_PA9_RUN6_MARS	389	467	768	92.069	87.241	66.897	73.594	78.76	92.767	0.658	0.916	0.622	0.638	0.906	0.646
Toxomerus.floralis_PA9_RUN6_MAXENT	0	1.5	593	100	85.517	59.31	0	76.349	98.967	0.61	0.883	0.666	0.565	0.831	0.495
Toxomerus.floralis_PA9_RUN6_MAXNET	284	284.5	493	95.862	95.862	62.759	71.183	71.297	94.719	0.672	0.924	0.621	0.633	0.924	0.657
Toxomerus.floralis_PA9_RUN6_RF	394	392	394	100	100	100	99.196	99.196	99.196	0.992	1	0.984	0.698	0.934	0.692
Toxomerus.floralis_PA9_RUN6_SRE	495	500	495	77.241	77.241	77.241	71.068	71.068	71.068	0.483	0.742	0.398	0.524	0.762	0.436
Toxomerus.floralis_PA9_RUN6_XGBOOST	503	503.5	725	90	90	62.414	79.908	79.908	94.834	0.699	0.916	0.618	0.638	0.874	0.509
Toxomerus.floralis_PA9_RUN7_ANN	569	572.5	759	82.414	82.414	59.31	76.119	76.349	90.815	0.585	0.885	0.526	0.602	0.903	0.59
Toxomerus.floralis_PA9_RUN7_CTA	477	477.5	672	91.034	91.034	84.138	83.467	83.467	87.256	0.745	0.917	0.664	0.652	0.868	0.541
Toxomerus.floralis_PA9_RUN7_FDA	377	404.5	520	77.586	75.862	68.621	83.812	85.993	90.586	0.617	0.897	0.598	0.666	0.914	0.558
Toxomerus.floralis_PA9_RUN7_GAM	469	477.5	529	83.793	83.793	80.345	73.249	73.823	75.66	0.573	0.846	0.474	0.615	0.851	0.495
Toxomerus.floralis_PA9_RUN7_GBM	498	496.5	636	91.034	91.034	80	86.108	86.108	92.882	0.771	0.958	0.723	0.753	0.932	0.672
Toxomerus.floralis_PA9_RUN7_GLM	537	532	716	85.517	86.207	67.586	74.168	74.168	87.371	0.6	0.878	0.541	0.583	0.888	0.537
Toxomerus.floralis_PA9_RUN7_MARS	439	442.5	728	88.276	88.276	71.379	76.693	76.923	90.93	0.65	0.913	0.628	0.679	0.919	0.564
Toxomerus.floralis_PA9_RUN7_MAXENT	20	23.5	529	82.759	82.414	56.897	79.679	80.597	97.704	0.626	0.901	0.621	0.611	0.883	0.505
Toxomerus.floralis_PA9_RUN7_MAXNET	328	322.5	488	91.724	92.414	66.552	74.971	74.627	94.03	0.668	0.923	0.641	0.647	0.927	0.657
Toxomerus.floralis_PA9_RUN7_RF	374	381	429	100	100	99.31	98.967	99.082	99.426	0.99	1	0.984	0.671	0.934	0.653
Toxomerus.floralis_PA9_RUN7_SRE	495	500	495	77.241	77.241	77.241	71.183	71.183	71.183	0.484	0.742	0.399	0.492	0.746	0.411
Toxomerus.floralis_PA9_RUN7_XGBOOST	576	576	644	78.621	78.621	77.931	85.649	85.649	86.338	0.643	0.908	0.604	0.666	0.91	0.605
Toxomerus.floralis_PA9_RUN8_ANN	471	477.5	739	90.69	90.69	62.069	71.871	72.101	90.241	0.626	0.888	0.54	0.501	0.851	0.402
Toxomerus.floralis_PA9_RUN8_CTA	576.5	576	576.5	87.586	87.586	87.586	84.73	84.73	84.73	0.723	0.9	0.651	0.538	0.829	0.508
Toxomerus.floralis_PA9_RUN8_FDA	401	400.5	401	79.655	79.655	79.655	85.649	85.649	85.649	0.653	0.906	0.607	0.533	0.856	0.502
Toxomerus.floralis_PA9_RUN8_GAM	471	472.5	611	84.828	84.828	74.138	73.479	73.594	80.827	0.584	0.855	0.5	0.56	0.822	0.364
Toxomerus.floralis_PA9_RUN8_GBM	482	482.5	672	93.793	93.793	78.621	85.993	85.993	94.489	0.798	0.962	0.743	0.575	0.893	0.57
Toxomerus.floralis_PA9_RUN8_GLM	586	584.5	681	82.759	82.759	73.448	78.76	78.76	85.189	0.612	0.885	0.555	0.561	0.869	0.455
Toxomerus.floralis_PA9_RUN8_MARS	560	562	690	83.793	83.793	75.172	84.156	84.271	90.126	0.679	0.921	0.644	0.552	0.89	0.594
Toxomerus.floralis_PA9_RUN8_MAXENT	0	0.5	731	100	84.483	57.586	0	78.416	99.77	0.629	0.874	0.666	0.497	0.786	0.497
Toxomerus.floralis_PA9_RUN8_MAXNET	300	313	450	94.483	93.448	75.172	73.134	74.627	91.389	0.678	0.93	0.665	0.647	0.902	0.549
Toxomerus.floralis_PA9_RUN8_RF	364	367	364	100	100	100	99.082	99.082	99.082	0.991	1	0.982	0.598	0.906	0.598
Toxomerus.floralis_PA9_RUN8_SRE	495	500	495	78.621	78.621	78.621	73.134	73.134	73.134	0.518	0.759	0.432	0.483	0.741	0.401
Toxomerus.floralis_PA9_RUN8_XGBOOST	333	333	762	94.828	94.828	66.207	71.757	71.757	92.652	0.666	0.916	0.613	0.565	0.875	0.49
Toxomerus.floralis_PA9_RUN9_ANN	471	459.5	711	88.621	88.966	67.931	70.264	70.034	84.96	0.59	0.875	0.508	0.633	0.883	0.482
Toxomerus.floralis_PA9_RUN9_CTA	485	482.5	696	91.379	91.379	88.621	85.763	85.763	87.256	0.771	0.926	0.696	0.684	0.866	0.611
Toxomerus.floralis_PA9_RUN9_FDA	411	413	411	77.241	77.241	77.241	85.075	85.189	85.075	0.624	0.898	0.582	0.602	0.907	0.564
Toxomerus.floralis_PA9_RUN9_GAM	491	511.5	620	83.448	82.414	73.103	73.479	74.627	80.712	0.569	0.846	0.489	0.579	0.865	0.431
Toxomerus.floralis_PA9_RUN9_GBM	456	446.5	593	94.483	95.172	84.483	83.697	83.008	90.815	0.782	0.958	0.724	0.693	0.932	0.641
Toxomerus.floralis_PA9_RUN9_GLM	536	525.5	696	85.172	86.207	70.69	74.512	73.823	86.223	0.597	0.88	0.549	0.629	0.886	0.504
Toxomerus.floralis_PA9_RUN9_MARS	490	494.5	681	86.207	86.207	74.828	79.679	80.023	88.519	0.66	0.915	0.612	0.606	0.911	0.601
Toxomerus.floralis_PA9_RUN9_MAXENT	10	10.5	489	84.138	84.138	61.379	78.875	78.99	97.13	0.631	0.901	0.65	0.579	0.869	0.53
Toxomerus.floralis_PA9_RUN9_MAXNET	331	327.5	477	91.379	92.069	67.586	75.431	74.856	93.456	0.669	0.925	0.635	0.652	0.928	0.606
Toxomerus.floralis_PA9_RUN9_RF	378	378	378	100	100	100	99.196	99.196	99.196	0.992	0.999	0.984	0.721	0.941	0.718
Toxomerus.floralis_PA9_RUN9_SRE	495	500	495	77.931	77.931	77.931	72.216	72.216	72.216	0.501	0.751	0.416	0.423	0.712	0.355
Toxomerus.floralis_PA9_RUN9_XGBOOST	590	588	660.5	85.862	85.862	68.621	76.464	76.464	92.423	0.623	0.911	0.629	0.583	0.888	0.574
Toxomerus.floralis_PA9_RUN10_ANN	639	643	766	77.931	77.931	60.345	80.253	80.482	92.308	0.582	0.887	0.559	0.479	0.865	0.389
Toxomerus.floralis_PA9_RUN10_CTA	500	505	727	86.207	86.207	81.724	89.897	89.897	91.963	0.761	0.931	0.723	0.648	0.89	0.62
Toxomerus.floralis_PA9_RUN10_FDA	410	411.5	518	76.897	76.897	69.31	85.993	86.108	90.93	0.63	0.899	0.609	0.547	0.907	0.522
Toxomerus.floralis_PA9_RUN10_GAM	471	465	550	84.828	85.172	78.276	72.101	71.986	76.234	0.572	0.848	0.469	0.584	0.859	0.522
Toxomerus.floralis_PA9_RUN10_GBM	524	529.5	627	90.345	90	82.069	87.6	88.06	92.997	0.779	0.96	0.743	0.634	0.924	0.555
Toxomerus.floralis_PA9_RUN10_GLM	415	516	679	91.034	85.517	71.379	66.82	72.79	84.615	0.58	0.876	0.528	0.661	0.904	0.562
Toxomerus.floralis_PA9_RUN10_MARS	710	710.5	710	74.828	74.828	74.828	90.126	90.241	90.126	0.651	0.912	0.642	0.511	0.916	0.533
Toxomerus.floralis_PA9_RUN10_MAXENT	0	0.5	753	100	87.241	54.483	0	74.282	99.77	0.615	0.872	0.638	0.592	0.838	0.449
Toxomerus.floralis_PA9_RUN10_MAXNET	419	420	457	79.31	79.31	73.793	87.371	87.486	91.274	0.668	0.925	0.653	0.611	0.927	0.602
Toxomerus.floralis_PA9_RUN10_RF	404	404	404	99.655	99.655	99.655	99.541	99.541	99.541	0.992	1	0.989	0.557	0.931	0.586
Toxomerus.floralis_PA9_RUN10_SRE	495	500	495	77.586	77.586	77.586	69.92	69.92	69.92	0.475	0.738	0.387	0.57	0.785	0.501
Toxomerus.floralis_PA9_RUN10_XGBOOST	488.5	536	599	95.172	94.138	73.103	68.886	70.149	87.371	0.641	0.907	0.583	0.597	0.885	0.518
Toxomerus.floralis_PA9_allRun_ANN	626.5	626	741	79.063	79.063	61.708	79.247	79.247	90.542	0.58	0.885	0.538	NA	NA	NA
Toxomerus.floralis_PA9_allRun_CTA	528	525	740	84.022	84.022	76.033	85.491	85.491	89.807	0.695	0.901	0.644	NA	NA	NA
Toxomerus.floralis_PA9_allRun_FDA	331	408.5	599	82.92	76.033	63.085	78.88	86.226	92.837	0.621	0.9	0.59	NA	NA	NA
Toxomerus.floralis_PA9_allRun_GAM	466	495.5	621	84.022	83.471	71.35	72.452	74.013	80.9	0.572	0.849	0.478	NA	NA	NA
Toxomerus.floralis_PA9_allRun_GBM	482	503.5	602	92.011	90.909	84.022	84.389	85.675	90.725	0.765	0.955	0.719	NA	NA	NA
Toxomerus.floralis_PA9_allRun_GLM	552	554	686	84.022	84.022	71.35	76.584	76.86	85.767	0.608	0.882	0.543	NA	NA	NA
Toxomerus.floralis_PA9_allRun_MARS	460	476	699	87.328	86.501	74.38	78.421	79.431	89.715	0.657	0.916	0.633	NA	NA	NA
Toxomerus.floralis_PA9_allRun_MAXENT	20	20.5	450	85.124	85.124	58.127	80.441	80.624	97.153	0.657	0.911	0.622	NA	NA	NA
Toxomerus.floralis_PA9_allRun_MAXNET	315	411.5	461	92.837	80.716	70.523	73.462	86.501	92.195	0.668	0.926	0.639	NA	NA	NA
Toxomerus.floralis_PA9_allRun_RF	409	410	409	99.174	99.174	99.174	99.449	99.449	99.449	0.986	1	0.984	NA	NA	NA
Toxomerus.floralis_PA9_allRun_SRE	495	500	495	77.41	77.41	77.41	72.084	72.084	72.084	0.495	0.747	0.411	NA	NA	NA
Toxomerus.floralis_PA9_allRun_XGBOOST	654.5	563.5	732	79.063	79.339	75.482	85.216	84.94	87.236	0.643	0.908	0.6	NA	NA	NA
Toxomerus.floralis_PA10_RUN1_ANN	476	541	750	88.621	84.483	67.241	68.083	72.445	88.06	0.567	0.864	0.549	0.606	0.852	0.465
Toxomerus.floralis_PA10_RUN1_CTA	447	446.5	700	87.241	87.241	83.793	88.519	88.519	90.241	0.758	0.92	0.709	0.566	0.801	0.515
Toxomerus.floralis_PA10_RUN1_FDA	325	323.5	597	82.414	82.759	64.483	79.564	79.564	92.078	0.622	0.897	0.589	0.556	0.873	0.517
Toxomerus.floralis_PA10_RUN1_GAM	503	500.5	583	81.724	82.069	74.138	73.594	73.479	78.76	0.553	0.84	0.47	0.634	0.869	0.531
Toxomerus.floralis_PA10_RUN1_GBM	575	578.5	703	87.241	87.241	74.828	88.863	89.093	95.982	0.761	0.959	0.74	0.598	0.906	0.602
Toxomerus.floralis_PA10_RUN1_GLM	576	581.5	701	83.103	83.103	69.31	77.268	78.186	86.682	0.606	0.876	0.545	0.579	0.88	0.519
Toxomerus.floralis_PA10_RUN1_MARS	432	429	724	89.655	90	68.621	76.923	76.923	90.471	0.666	0.912	0.598	0.643	0.883	0.553
Toxomerus.floralis_PA10_RUN1_MAXENT	50	47	599	75.517	75.862	59.31	86.797	86.797	98.507	0.625	0.879	0.658	0.46	0.796	0.431
Toxomerus.floralis_PA10_RUN1_MAXNET	386	383	424	86.897	87.241	79.31	81.401	81.056	86.338	0.68	0.922	0.617	0.616	0.9	0.567
Toxomerus.floralis_PA10_RUN1_RF	403	418	428	100	100	99.655	99.196	99.426	99.426	0.992	0.999	0.986	0.557	0.909	0.609
Toxomerus.floralis_PA10_RUN1_SRE	495	500	495	77.586	77.586	77.586	71.527	71.527	71.527	0.491	0.746	0.406	0.496	0.748	0.381
Toxomerus.floralis_PA10_RUN1_XGBOOST	663	660.5	735	82.414	82.414	81.379	83.697	83.697	84.501	0.661	0.908	0.603	0.616	0.879	0.561
Toxomerus.floralis_PA10_RUN2_ANN	429	362.5	718	92.069	93.793	61.724	65.327	63.835	90.7	0.575	0.879	0.543	0.578	0.888	0.564
Toxomerus.floralis_PA10_RUN2_CTA	459	456.5	459	92.069	92.069	92.069	81.515	81.515	81.515	0.736	0.914	0.635	0.634	0.877	0.553
Toxomerus.floralis_PA10_RUN2_FDA	293	296.5	584	87.241	87.241	62.414	74.512	74.856	92.308	0.62	0.893	0.575	0.624	0.896	0.549
Toxomerus.floralis_PA10_RUN2_GAM	503	505.5	583	82.069	82.069	75.172	73.479	73.708	79.219	0.557	0.837	0.483	0.593	0.879	0.487
Toxomerus.floralis_PA10_RUN2_GBM	473	477	645	92.759	92.759	80.69	83.467	83.812	92.767	0.762	0.956	0.729	0.689	0.922	0.627
Toxomerus.floralis_PA10_RUN2_GLM	596	592	700	80	80.345	67.931	79.679	79.564	87.141	0.598	0.876	0.539	0.561	0.877	0.572
Toxomerus.floralis_PA10_RUN2_MARS	539	502	699	83.448	84.828	73.103	80.597	79.219	87.371	0.64	0.904	0.583	0.661	0.91	0.594
Toxomerus.floralis_PA10_RUN2_MAXENT	20	4.5	480	79.655	86.552	57.586	79.334	73.249	96.556	0.585	0.877	0.606	0.593	0.836	0.495
Toxomerus.floralis_PA10_RUN2_MAXNET	374	394.5	501	86.552	84.138	62.414	79.449	81.975	94.834	0.66	0.919	0.618	0.652	0.915	0.59
Toxomerus.floralis_PA10_RUN2_RF	389	388	414	100	100	99.31	98.967	98.967	99.426	0.99	1	0.984	0.639	0.932	0.68
Toxomerus.floralis_PA10_RUN2_SRE	495	500	495	77.931	77.931	77.931	72.675	72.675	72.675	0.506	0.753	0.422	0.423	0.712	0.345
Toxomerus.floralis_PA10_RUN2_XGBOOST	488	491.5	694	91.379	91.379	74.483	73.134	73.134	86.912	0.645	0.905	0.587	0.647	0.896	0.576
Toxomerus.floralis_PA10_RUN3_ANN	455	459.5	697	88.966	88.966	63.448	69.231	69.346	87.371	0.582	0.875	0.506	0.56	0.873	0.525
Toxomerus.floralis_PA10_RUN3_CTA	507	505	507	91.724	91.724	91.724	84.386	84.386	84.386	0.761	0.931	0.674	0.606	0.884	0.525
Toxomerus.floralis_PA10_RUN3_FDA	325	332.5	662	83.103	82.759	61.724	79.334	80.138	93.915	0.626	0.892	0.596	0.529	0.869	0.554
Toxomerus.floralis_PA10_RUN3_GAM	493	496	584	82.759	82.759	75.172	73.938	74.053	79.449	0.567	0.847	0.488	0.579	0.847	0.456
Toxomerus.floralis_PA10_RUN3_GBM	486	492.5	623	91.034	91.034	81.379	84.845	85.304	91.504	0.761	0.954	0.712	0.67	0.919	0.637
Toxomerus.floralis_PA10_RUN3_GLM	575	576.5	699	83.103	83.103	69.31	77.842	77.956	88.06	0.611	0.88	0.565	0.565	0.87	0.46
Toxomerus.floralis_PA10_RUN3_MARS	528	526.5	747	87.241	87.241	67.931	79.908	79.908	91.619	0.668	0.913	0.61	0.616	0.897	0.509
Toxomerus.floralis_PA10_RUN3_MAXENT	10	6.5	695	88.621	90.69	51.724	73.594	71.871	99.311	0.621	0.895	0.603	0.62	0.876	0.518
Toxomerus.floralis_PA10_RUN3_MAXNET	355	352.5	476	87.931	88.276	68.276	77.497	77.497	91.504	0.657	0.915	0.611	0.679	0.92	0.59
Toxomerus.floralis_PA10_RUN3_RF	403	407	403	100	100	100	98.852	98.852	98.852	0.989	1	0.977	0.653	0.927	0.677
Toxomerus.floralis_PA10_RUN3_SRE	495	500	495	77.931	77.931	77.931	70.149	70.149	70.149	0.481	0.74	0.392	0.556	0.778	0.448
Toxomerus.floralis_PA10_RUN3_XGBOOST	465	467	600	88.276	88.276	85.172	80.253	80.253	82.319	0.685	0.91	0.599	0.593	0.881	0.489
Toxomerus.floralis_PA10_RUN4_ANN	359	364.5	648	94.138	94.138	74.828	65.212	65.442	80.941	0.594	0.88	0.507	0.487	0.87	0.481
Toxomerus.floralis_PA10_RUN4_CTA	499	502	499	88.621	88.621	88.621	86.452	86.452	86.452	0.751	0.911	0.684	0.588	0.814	0.526
Toxomerus.floralis_PA10_RUN4_FDA	290	291.5	532	87.931	87.586	67.931	74.282	74.971	90.815	0.622	0.892	0.598	0.579	0.878	0.576
Toxomerus.floralis_PA10_RUN4_GAM	494	497.5	554	84.483	84.483	79.655	74.397	75.086	78.645	0.589	0.853	0.51	0.469	0.812	0.397
Toxomerus.floralis_PA10_RUN4_GBM	478	498	657	92.759	92.069	81.724	83.582	84.386	92.537	0.763	0.957	0.732	0.647	0.898	0.565
Toxomerus.floralis_PA10_RUN4_GLM	590	597.5	696	83.103	82.759	71.379	79.793	80.253	87.371	0.629	0.885	0.564	0.483	0.841	0.479
Toxomerus.floralis_PA10_RUN4_MARS	456	461	684	89.655	89.655	77.931	76.923	77.153	86.682	0.666	0.912	0.615	0.592	0.876	0.539
Toxomerus.floralis_PA10_RUN4_MAXENT	10	12.5	480	93.448	92.759	65.172	73.938	74.856	96.67	0.672	0.92	0.674	0.574	0.869	0.559
Toxomerus.floralis_PA10_RUN4_MAXNET	383	383	458	87.586	87.586	75.172	81.401	81.401	89.782	0.69	0.924	0.632	0.561	0.881	0.522
Toxomerus.floralis_PA10_RUN4_RF	408	405	408	100	100	100	99.082	99.082	99.082	0.991	0.999	0.982	0.598	0.907	0.598
Toxomerus.floralis_PA10_RUN4_SRE	495	500	495	77.586	77.586	77.586	73.708	73.708	73.708	0.513	0.756	0.432	0.483	0.741	0.401
Toxomerus.floralis_PA10_RUN4_XGBOOST	561.5	564	561.5	84.483	84.483	84.483	82.893	82.893	82.893	0.674	0.905	0.602	0.597	0.884	0.521
Toxomerus.floralis_PA10_RUN5_ANN	545	531.5	627	85.172	86.207	75.172	74.282	73.479	81.86	0.596	0.881	0.518	0.478	0.85	0.381
Toxomerus.floralis_PA10_RUN5_CTA	491	492	491	89.31	89.31	89.31	80.023	80.023	80.023	0.693	0.88	0.595	0.574	0.812	0.469
Toxomerus.floralis_PA10_RUN5_FDA	365	369.5	538	78.966	78.966	66.897	83.467	84.156	91.16	0.624	0.89	0.594	0.597	0.874	0.564
Toxomerus.floralis_PA10_RUN5_GAM	493	499	573	83.793	83.793	77.241	74.168	75.086	79.564	0.584	0.852	0.503	0.478	0.82	0.413
Toxomerus.floralis_PA10_RUN5_GBM	522	500.5	598	89.655	90.69	85.862	85.993	85.075	89.323	0.758	0.954	0.709	0.62	0.913	0.574
Toxomerus.floralis_PA10_RUN5_GLM	581	595.5	743	81.379	80.345	63.793	78.53	80.253	90.586	0.603	0.881	0.559	0.51	0.858	0.485
Toxomerus.floralis_PA10_RUN5_MARS	539	544.5	709	85.862	85.862	73.103	81.745	81.975	88.289	0.676	0.911	0.597	0.592	0.901	0.549
Toxomerus.floralis_PA10_RUN5_MAXENT	10	14.5	629	87.586	86.207	54.828	76.349	77.956	98.507	0.636	0.896	0.619	0.542	0.848	0.526
Toxomerus.floralis_PA10_RUN5_MAXNET	337	338	465	91.379	91.379	72.414	76.005	76.119	89.208	0.675	0.918	0.604	0.592	0.903	0.559
Toxomerus.floralis_PA10_RUN5_RF	413	378	413	98.966	99.655	98.966	99.311	98.737	99.311	0.983	0.999	0.979	0.621	0.915	0.623
Toxomerus.floralis_PA10_RUN5_SRE	495	500	495	78.276	78.276	78.276	70.953	70.953	70.953	0.492	0.746	0.404	0.455	0.728	0.359
Toxomerus.floralis_PA10_RUN5_XGBOOST	691	691	691	80.345	80.345	80.345	88.289	88.289	88.289	0.686	0.916	0.653	0.629	0.886	0.574
Toxomerus.floralis_PA10_RUN6_ANN	584	589	766	81.724	81.724	54.828	75.545	76.005	93.571	0.574	0.881	0.53	0.57	0.893	0.551
Toxomerus.floralis_PA10_RUN6_CTA	506	507.5	506	88.621	88.621	88.621	80.367	80.367	80.367	0.69	0.892	0.595	0.675	0.867	0.601
Toxomerus.floralis_PA10_RUN6_FDA	314	316.5	373	87.241	87.241	79.31	76.005	76.349	82.549	0.632	0.889	0.561	0.62	0.88	0.542
Toxomerus.floralis_PA10_RUN6_GAM	493	492	614	83.103	83.103	70.69	73.134	73.134	81.515	0.56	0.843	0.477	0.592	0.854	0.472
Toxomerus.floralis_PA10_RUN6_GBM	531	531.5	668	88.966	88.966	77.241	86.108	86.223	93.8	0.752	0.954	0.722	0.684	0.927	0.649
Toxomerus.floralis_PA10_RUN6_GLM	579	563.5	711	81.379	83.103	65.517	77.153	75.431	88.175	0.585	0.873	0.535	0.634	0.891	0.566
Toxomerus.floralis_PA10_RUN6_MARS	511	516.5	711	86.897	86.897	71.034	79.334	79.679	88.404	0.662	0.91	0.585	0.648	0.905	0.572
Toxomerus.floralis_PA10_RUN6_MAXENT	70	11.5	600	78.621	88.276	56.897	85.304	75.775	98.393	0.64	0.899	0.634	0.584	0.866	0.558
Toxomerus.floralis_PA10_RUN6_MAXNET	364	339.5	477	87.586	90.69	68.966	78.071	75.431	92.078	0.66	0.919	0.626	0.661	0.913	0.568
Toxomerus.floralis_PA10_RUN6_RF	392	393	433	100	100	98.966	98.967	98.967	99.426	0.99	0.999	0.982	0.676	0.927	0.693
Toxomerus.floralis_PA10_RUN6_SRE	495	500	495	77.586	77.586	77.586	69.805	69.805	69.805	0.474	0.737	0.386	0.551	0.776	0.478
Toxomerus.floralis_PA10_RUN6_XGBOOST	490.5	492.5	743.5	86.207	86.207	62.414	79.679	79.679	93.685	0.659	0.907	0.598	0.629	0.899	0.598
Toxomerus.floralis_PA10_RUN7_ANN	535	537.5	664	88.966	88.966	74.828	73.134	73.479	83.467	0.623	0.891	0.541	0.506	0.855	0.445
Toxomerus.floralis_PA10_RUN7_CTA	420.5	423.5	420.5	87.586	87.586	87.586	80.253	80.253	80.253	0.678	0.873	0.587	0.593	0.824	0.515
Toxomerus.floralis_PA10_RUN7_FDA	313	312.5	536	86.207	86.207	68.966	77.956	77.956	90.471	0.638	0.895	0.599	0.519	0.86	0.492
Toxomerus.floralis_PA10_RUN7_GAM	483	469.5	574	83.793	84.828	76.897	73.02	72.216	79.104	0.569	0.851	0.496	0.542	0.824	0.423
Toxomerus.floralis_PA10_RUN7_GBM	540	510.5	634	90.345	91.379	83.103	86.452	85.419	91.848	0.768	0.958	0.735	0.602	0.895	0.547
Toxomerus.floralis_PA10_RUN7_GLM	542	549	723	84.138	84.138	66.552	76.005	76.349	89.552	0.601	0.882	0.565	0.519	0.857	0.453
Toxomerus.floralis_PA10_RUN7_MARS	390	367.5	679	92.414	93.448	77.586	74.053	73.249	86.682	0.666	0.913	0.611	0.583	0.878	0.486
Toxomerus.floralis_PA10_RUN7_MAXENT	60	60	459	79.31	79.31	60.69	85.075	85.075	96.326	0.644	0.893	0.632	0.502	0.818	0.5
Toxomerus.floralis_PA10_RUN7_MAXNET	373	373.5	447	87.931	87.931	74.138	79.449	79.564	88.978	0.675	0.921	0.618	0.593	0.885	0.511
Toxomerus.floralis_PA10_RUN7_RF	373	380	444	100	100	98.621	98.163	98.278	99.426	0.982	0.999	0.979	0.579	0.907	0.586
Toxomerus.floralis_PA10_RUN7_SRE	495	500	495	77.586	77.586	77.586	71.527	71.527	71.527	0.491	0.746	0.406	0.483	0.741	0.407
Toxomerus.floralis_PA10_RUN7_XGBOOST	466.5	468	648	87.586	87.586	84.138	80.941	80.941	83.123	0.685	0.913	0.603	0.57	0.849	0.438
Toxomerus.floralis_PA10_RUN8_ANN	532	531	652	87.586	87.586	75.172	71.297	71.297	81.745	0.587	0.878	0.517	0.597	0.874	0.48
Toxomerus.floralis_PA10_RUN8_CTA	385	384.5	704	93.103	93.103	87.241	77.727	77.727	80.827	0.708	0.889	0.592	0.551	0.82	0.505
Toxomerus.floralis_PA10_RUN8_FDA	287	287.5	463	88.621	88.621	71.724	73.823	74.168	87.486	0.628	0.898	0.576	0.615	0.885	0.541
Toxomerus.floralis_PA10_RUN8_GAM	493	510	604	82.414	81.034	73.103	73.134	74.742	80.597	0.553	0.842	0.488	0.611	0.861	0.468
Toxomerus.floralis_PA10_RUN8_GBM	506	509.5	677	92.414	92.414	76.897	84.501	84.73	93.571	0.769	0.955	0.716	0.643	0.912	0.627
Toxomerus.floralis_PA10_RUN8_GLM	557	561	689	83.448	83.448	70	75.775	76.234	85.649	0.592	0.875	0.535	0.583	0.88	0.587
Toxomerus.floralis_PA10_RUN8_MARS	441	443	701	90	90	75.172	76.579	76.808	87.715	0.666	0.909	0.605	0.643	0.901	0.535
Toxomerus.floralis_PA10_RUN8_MAXENT	10	13.5	595	90.69	89.655	54.828	73.02	74.971	98.278	0.637	0.899	0.613	0.56	0.863	0.542
Toxomerus.floralis_PA10_RUN8_MAXNET	415	415.5	467	82.069	82.069	71.379	83.238	83.352	90.126	0.654	0.918	0.614	0.634	0.902	0.59
Toxomerus.floralis_PA10_RUN8_RF	379	391	465	99.655	99.655	98.621	98.507	98.852	99.426	0.982	0.999	0.979	0.643	0.921	0.662
Toxomerus.floralis_PA10_RUN8_SRE	495	500	495	77.586	77.586	77.586	73.02	73.02	73.02	0.506	0.753	0.423	0.437	0.719	0.365
Toxomerus.floralis_PA10_RUN8_XGBOOST	607	609	703	86.552	86.552	73.448	79.908	79.908	87.83	0.665	0.91	0.593	0.606	0.879	0.543
Toxomerus.floralis_PA10_RUN9_ANN	582	584	767	84.138	84.138	53.103	74.168	74.512	94.604	0.585	0.88	0.533	0.67	0.921	0.594
Toxomerus.floralis_PA10_RUN9_CTA	469	469	673	93.103	93.103	89.655	85.993	85.993	87.945	0.791	0.924	0.714	0.579	0.79	0.481
Toxomerus.floralis_PA10_RUN9_FDA	361	357.5	386	80	80.345	76.207	81.745	81.401	84.501	0.617	0.891	0.564	0.62	0.91	0.562
Toxomerus.floralis_PA10_RUN9_GAM	493	491.5	583	81.379	81.724	74.483	73.249	73.134	78.416	0.546	0.836	0.469	0.638	0.884	0.549
Toxomerus.floralis_PA10_RUN9_GBM	471	482.5	642	91.034	90.69	80.69	83.123	83.812	91.734	0.744	0.953	0.711	0.693	0.946	0.683
Toxomerus.floralis_PA10_RUN9_GLM	567	568.5	680	81.724	81.724	68.966	75.66	76.349	85.304	0.576	0.868	0.52	0.689	0.91	0.615
Toxomerus.floralis_PA10_RUN9_MARS	378	383	647	92.414	92.414	77.241	71.183	71.871	85.304	0.637	0.902	0.586	0.688	0.917	0.581
Toxomerus.floralis_PA10_RUN9_MAXENT	10	17.5	510	90.69	87.241	62.759	72.79	76.923	96.9	0.639	0.905	0.658	0.67	0.9	0.578
Toxomerus.floralis_PA10_RUN9_MAXNET	342	377.5	506	90	86.552	61.379	74.282	78.186	94.259	0.643	0.911	0.601	0.661	0.938	0.629
Toxomerus.floralis_PA10_RUN9_RF	383	385	383	100	100	100	99.082	99.082	99.082	0.991	0.999	0.982	0.675	0.945	0.679
Toxomerus.floralis_PA10_RUN9_SRE	495	500	495	77.241	77.241	77.241	69.46	69.46	69.46	0.467	0.734	0.38	0.487	0.744	0.412
Toxomerus.floralis_PA10_RUN9_XGBOOST	434	433.5	714	90.69	90.69	72.069	73.938	73.938	88.404	0.646	0.907	0.591	0.643	0.912	0.605
Toxomerus.floralis_PA10_RUN10_ANN	439	444.5	766	91.379	91.379	55.172	67.623	67.853	94.259	0.59	0.883	0.544	0.515	0.866	0.464
Toxomerus.floralis_PA10_RUN10_CTA	515	514.5	747	94.828	94.828	89.655	91.045	91.045	93.685	0.859	0.973	0.81	0.534	0.817	0.49
Toxomerus.floralis_PA10_RUN10_FDA	312	324.5	536	87.241	85.862	67.586	75.086	76.808	90.471	0.624	0.9	0.588	0.57	0.88	0.528
Toxomerus.floralis_PA10_RUN10_GAM	481	490.5	522	84.483	84.138	81.379	72.79	73.479	75.775	0.573	0.849	0.483	0.547	0.839	0.464
Toxomerus.floralis_PA10_RUN10_GBM	498	461.5	678	91.724	94.138	77.931	84.73	82.664	94.145	0.767	0.957	0.729	0.657	0.908	0.586
Toxomerus.floralis_PA10_RUN10_GLM	553	556.5	715	83.103	83.103	65.862	75.316	75.66	88.404	0.584	0.877	0.547	0.629	0.881	0.539
Toxomerus.floralis_PA10_RUN10_MARS	340	342.5	671	94.828	94.828	75.862	70.723	70.953	86.452	0.657	0.908	0.591	0.611	0.894	0.608
Toxomerus.floralis_PA10_RUN10_MAXENT	130	138	679	73.793	73.793	57.931	88.404	88.634	99.311	0.622	0.897	0.661	0.584	0.86	0.474
Toxomerus.floralis_PA10_RUN10_MAXNET	377	381.5	498	87.241	87.241	63.103	79.564	80.482	94.948	0.671	0.921	0.627	0.611	0.904	0.555
Toxomerus.floralis_PA10_RUN10_RF	414	417	414	99.655	99.655	99.655	99.541	99.541	99.541	0.992	1	0.989	0.616	0.917	0.639
Toxomerus.floralis_PA10_RUN10_SRE	495	500	495	78.621	78.621	78.621	71.183	71.183	71.183	0.498	0.749	0.409	0.469	0.735	0.391
Toxomerus.floralis_PA10_RUN10_XGBOOST	668	665	720.5	84.828	84.828	67.931	81.515	81.515	92.767	0.663	0.918	0.629	0.584	0.878	0.54
Toxomerus.floralis_PA10_allRun_ANN	604	605.5	670	81.818	81.818	74.105	79.706	79.89	85.399	0.616	0.894	0.562	NA	NA	NA
Toxomerus.floralis_PA10_allRun_CTA	405	405.5	687	92.011	92.011	87.052	78.237	78.237	81.084	0.702	0.895	0.595	NA	NA	NA
Toxomerus.floralis_PA10_allRun_FDA	335	272.5	634	81.267	89.256	62.259	79.89	72.36	93.388	0.613	0.892	0.592	NA	NA	NA
Toxomerus.floralis_PA10_allRun_GAM	504	499.5	604	82.094	82.645	73.003	74.747	74.472	80.808	0.568	0.846	0.49	NA	NA	NA
Toxomerus.floralis_PA10_allRun_GBM	476	468	651	91.185	92.562	79.339	83.012	82.645	92.287	0.747	0.951	0.712	NA	NA	NA
Toxomerus.floralis_PA10_allRun_GLM	574	569.5	708	82.094	82.92	67.493	77.594	77.502	88.154	0.599	0.877	0.546	NA	NA	NA
Toxomerus.floralis_PA10_allRun_MARS	577	539.5	706	83.196	84.848	73.003	82.185	80.716	88.154	0.654	0.906	0.594	NA	NA	NA
Toxomerus.floralis_PA10_allRun_MAXENT	30	13.5	391	84.022	88.154	61.983	79.614	75.941	95.133	0.637	0.901	0.621	NA	NA	NA
Toxomerus.floralis_PA10_allRun_MAXNET	382	379.5	487	85.95	86.226	65.014	80.533	80.349	92.837	0.663	0.919	0.61	NA	NA	NA
Toxomerus.floralis_PA10_allRun_RF	403	417	403	99.725	99.449	99.725	99.082	99.357	99.082	0.988	0.999	0.98	NA	NA	NA
Toxomerus.floralis_PA10_allRun_SRE	495	500	495	77.41	77.41	77.41	71.074	71.074	71.074	0.485	0.742	0.399	NA	NA	NA
Toxomerus.floralis_PA10_allRun_XGBOOST	575	574.5	693	85.675	85.675	82.369	80.257	80.257	82.277	0.659	0.901	0.578	NA	NA	NA
Toxomerus.floralis_allData_allRun_ANN	32	29.5	259	55.923	57.576	31.68	87.886	86.656	98.955	0.435	0.788	0.373	NA	NA	NA
Toxomerus.floralis_allData_allRun_CTA	40	41	419	85.675	85.675	38.017	79.379	79.379	99.704	0.651	0.875	0.508	NA	NA	NA
Toxomerus.floralis_allData_allRun_FDA	23	18.5	383	61.983	73.003	26.997	89.282	80.877	99.232	0.501	0.834	0.346	NA	NA	NA
Toxomerus.floralis_allData_allRun_GAM	31	31.5	86	79.89	79.614	48.76	71.611	72.452	92.389	0.521	0.84	0.227	NA	NA	NA
Toxomerus.floralis_allData_allRun_GBM	44	50.5	160	82.094	80.441	52.893	87.461	90.642	99.306	0.695	0.934	0.599	NA	NA	NA
Toxomerus.floralis_allData_allRun_GLM	52	54.5	153	74.105	73.554	41.047	82.319	83.235	96.495	0.567	0.874	0.307	NA	NA	NA
Toxomerus.floralis_allData_allRun_MARS	16	18.5	242	92.287	91.46	36.364	66.229	69.012	98.881	0.593	0.894	0.413	NA	NA	NA
Toxomerus.floralis_allData_allRun_MAXENT	121	119.5	616	87.328	87.603	46.556	79.351	79.277	98.557	0.665	0.923	0.476	NA	NA	NA
Toxomerus.floralis_allData_allRun_MAXNET	239	242.5	634	86.226	86.226	42.7	80.109	80.47	99.103	0.664	0.923	0.488	NA	NA	NA
Toxomerus.floralis_allData_allRun_RF	346	357	346	100	100	100	99.898	99.908	99.898	0.999	1	0.985	NA	NA	NA
Toxomerus.floralis_allData_allRun_SRE	495	500	495	77.41	77.41	77.41	71.028	71.028	71.028	0.484	0.742	0.096	NA	NA	NA
Toxomerus.floralis_allData_allRun_XGBOOST	52	52	130	84.298	84.298	33.884	77.594	77.594	98.779	0.619	0.887	0.381	NA	NA	NA

## Sheet: README
Supplementary materials Data S7
Expanded range single model evaluation metrics: True skill statistic (TSS), Receiver operating characteristic (ROC) and Cohen’s Kappa coefficient (Kappa) to measure single model performance to determine potential occurrence of Toxomerus floralis.
Model abbreviation	Modelling technique full name
ANN	Artificial Neural Network (nnet)
CTA	Classification Tree Analysis (rpart)
FDA	Flexible Discriminant Analysis (fda)
GAM	Generalized Additive Model (gam, gam or bam)
GBM	Generalized Boosting Model, or usually called Boosted Regression Trees (gbm)
GLM	Generalized Linear Model (glm)
MARS	Multiple Adaptive Regression Splines (earth)
MAXENT	Maximum Entropy (maxent)
MAXNET	Maximum Entropy (maxnet)
RF	Random Forest (randomForest)
RFd	Random Forest downsampled (randomForest)
SRE	Surface Range Envelop or usually called BIOCLIM (bm_SRE)
XGBOOST	eXtreme Gradient Boosting Training (xgboost)
Toxomerus.floralis_PAX_RUNX_XXX
PAX	Pseudoabsence dataset number
RUNX	cross-validation replicate run number
XXX	model abbreviation
TSS	True Skill Statistic
ROC	Receiver Operating Characteristic
KAPPA	Cohen’s Kappa
cutoff	the associated cut-off used to transform the continuous values into binary
sensitivity	The proportion of true presences correctly predicted as present at a given threshold (true positive rate)
specificity	The proportion of true absences correctly predicted as absent at a given threshold (true negative rate)
calibration	Model performance evaluated on the training data used to fit the model
validation	Model performance evaluated on withheld testing data not used during model fitting
