# Supplementary material for: Invasion Patterns and Niche Dynamics of the Pollinivorous Florida Calligrapher, Toxomerus floralis (Diptera: Syrphidae) in the Afrotropical Region
Source: Ecol Evol. 2026 Jun 23;16(6):e73838. doi: 10.1002/ece3.73838 (PMC13288174; doi:10.1002/ece3.73838)
Supplement: Supplementary file 19 — Data S8: Native range ensemble model evaluation metrics: True skill statistic (TSS), receiver operating characteristic (ROC) and Cohen's Kappa coefficient (Kappa) to measure ensemble model performance of four modelling algorithms: EMmean, EMmedian, EMca and EMwmean. To predict the potential occurrence of Toxomerus floralis. [file ECE3-16-e73838-s015.xlsx]

## Sheet: biomodEMnative
	cutoff			sensitivity			specificity			calibration
Algorithm	TSS	ROC	KAPPA	TSS	ROC	KAPPA	TSS	ROC	KAPPA	TSS	ROC	KAPPA
EMmean	442	441.5	766	94.043	94.043	54.468	86.887	86.887	99.228	0.805	0.967	0.603
EMmedian	462	463	795	93.191	93.191	55.319	89.089	89.161	99.056	0.824	0.969	0.591
EMca	505	504.5	990	94.894	94.894	60.426	86.587	86.587	99.07	0.815	0.97	0.631
EMwmean	442	440.5	767	93.617	94.043	54.468	86.887	86.844	99.228	0.806	0.967	0.603

## Sheet: README
Supplementary materials Data S8
Native range ensemble model evaluation metrics: True skill statistic (TSS), Receiver operating characteristic (ROC) and Cohen’s Kappa coefficient (Kappa) to measure ensemble model performance of four modelling algorithms: EMmean, EMmedian, EMca and EMwmean. to predict the potential occurrence of Toxomerus floralis.
Abbreviations	fullname
EMmean	Ensemble Mean	median of probabilities over the selected models
EMmedian	Ensemble Median	mean of probabilities over the selected models
EMca	Ensemble Committee Averaging	committee averaging over the selected models
EMwmean	Ensemble Weighted Mean	weighted mean of probabilities over the selected models
TSS	True Skill Statistic
ROC	Receiver Operating Characteristic
KAPPA	Cohen’s Kappa
cutoff	the associated cut-off used to transform the continuous values into binary
sensitivity	The proportion of true presences correctly predicted as present at a given threshold (true positive rate)
specificity	The proportion of true absences correctly predicted as absent at a given threshold (true negative rate)
calibration	Model performance evaluated on the training data used to fit the model
validation	Model performance evaluated on withheld testing data not used during model fitting
