# Supplementary material for: Invasion Patterns and Niche Dynamics of the Pollinivorous Florida Calligrapher, Toxomerus floralis (Diptera: Syrphidae) in the Afrotropical Region
Source: Ecol Evol. 2026 Jun 23;16(6):e73838. doi: 10.1002/ece3.73838 (PMC13288174; doi:10.1002/ece3.73838)
Supplement: Supplementary file 20 — Data S9: Expanded range ensemble model evaluation metrics: True skill statistic (TSS), receiver operating characteristic (ROC) and Cohen's Kappa coefficient (Kappa) to measure ensemble model performance of four modelling algorithms: EMmean, EMmedian, EMca and EMwmean. To predict the potential occurrence of Toxomerus floralis. [file ECE3-16-e73838-s016.xlsx]

## Sheet: biomodEMrealised
	cutoff					sensitivity			specificity			calibration
Algorithm	TSS	ROC	KAPPA			TSS	ROC	KAPPA	TSS	ROC	KAPPA	TSS	ROC	KAPPA
EMmean	476	444.5	753			92.011	94.49	55.372	88.043	85.805	99.214	0.801	0.968	0.608
EMmedian	475	479.5	812	980		93.939	93.939	46.006	86.499	86.702	99.519	0.805	0.964	0.561
EMca	328	328	980			99.449	99.449	64.738	81.709	81.709	98.872	0.812	0.971	0.641
EMwmean	476	444.5	753			92.011	94.49	55.372	88.043	85.787	99.214	0.801	0.968	0.608

## Sheet: README
Supplementary materials Data S9
Expanded range ensemble model evaluation metrics: True skill statistic (TSS), Receiver operating characteristic (ROC) and Cohen’s Kappa coefficient (Kappa) to measure ensemble model performance of four modelling algorithms: EMmean, EMmedian, EMca and EMwmean. to predict the potential occurrence of Toxomerus floralis.
Abbreviations	fullname
EMmean	Ensemble Mean	median of probabilities over the selected models
EMmedian	Ensemble Median	mean of probabilities over the selected models
EMca	Ensemble Committee Averaging	committee averaging over the selected models
EMwmean	Ensemble Weighted Mean	weighted mean of probabilities over the selected models
TSS	True Skill Statistic
ROC	Receiver Operating Characteristic
KAPPA	Cohen’s Kappa
cutoff	the associated cut-off used to transform the continuous values into binary
sensitivity	The proportion of true presences correctly predicted as present at a given threshold (true positive rate)
specificity	The proportion of true absences correctly predicted as absent at a given threshold (true negative rate)
calibration	Model performance evaluated on the training data used to fit the model
validation	Model performance evaluated on withheld testing data not used during model fitting
