# Supplementary material for: Invasion Patterns and Niche Dynamics of the Pollinivorous Florida Calligrapher, Toxomerus floralis (Diptera: Syrphidae) in the Afrotropical Region
Source: Ecol Evol. 2026 Jun 23;16(6):e73838. doi: 10.1002/ece3.73838 (PMC13288174; doi:10.1002/ece3.73838)
Supplement: Supplementary file 21 — Data S10: Variable importance and contributions of the five bioclimatic variables (Bio2, Bio3, Bio8, Bio15 and Bio18) used in the generation of ensemble niche models of the potential distribution of T. floralis based on data from the native geographic range. [file ECE3-16-e73838-s024.xlsx]

## Sheet: variable_importance_native
full.name	merged.by.PA	merged.by.run	merged.by.algo	filtered.by	algo	expl.var	rand	var.imp	Variable
Toxomerus.floralis_EMcaByTSS_mergedData_mergedRun_mergedAlgo	mergedData	mergedRun	mergedAlgo	TSS	EMca	bio18	2	0.480358	51
Toxomerus.floralis_EMcaByTSS_mergedData_mergedRun_mergedAlgo	mergedData	mergedRun	mergedAlgo	TSS	EMca	bio18	3	0.474849	56
Toxomerus.floralis_EMcaByTSS_mergedData_mergedRun_mergedAlgo	mergedData	mergedRun	mergedAlgo	TSS	EMca	bio18	1	0.470063	46
Toxomerus.floralis_EMcaByTSS_mergedData_mergedRun_mergedAlgo	mergedData	mergedRun	mergedAlgo	TSS	EMca	bio15	1	0.139861	47
Toxomerus.floralis_EMcaByTSS_mergedData_mergedRun_mergedAlgo	mergedData	mergedRun	mergedAlgo	TSS	EMca	bio8	1	0.091372	48
Toxomerus.floralis_EMcaByTSS_mergedData_mergedRun_mergedAlgo	mergedData	mergedRun	mergedAlgo	TSS	EMca	bio3	1	0.215797	49
Toxomerus.floralis_EMcaByTSS_mergedData_mergedRun_mergedAlgo	mergedData	mergedRun	mergedAlgo	TSS	EMca	bio15	2	0.135231	52
Toxomerus.floralis_EMcaByTSS_mergedData_mergedRun_mergedAlgo	mergedData	mergedRun	mergedAlgo	TSS	EMca	bio8	2	0.096092	53
Toxomerus.floralis_EMcaByTSS_mergedData_mergedRun_mergedAlgo	mergedData	mergedRun	mergedAlgo	TSS	EMca	bio3	2	0.213183	54
Toxomerus.floralis_EMcaByTSS_mergedData_mergedRun_mergedAlgo	mergedData	mergedRun	mergedAlgo	TSS	EMca	bio2	1	0.484275	50
Toxomerus.floralis_EMcaByTSS_mergedData_mergedRun_mergedAlgo	mergedData	mergedRun	mergedAlgo	TSS	EMca	bio2	2	0.458564	55
Toxomerus.floralis_EMcaByTSS_mergedData_mergedRun_mergedAlgo	mergedData	mergedRun	mergedAlgo	TSS	EMca	bio15	3	0.145193	57
Toxomerus.floralis_EMcaByTSS_mergedData_mergedRun_mergedAlgo	mergedData	mergedRun	mergedAlgo	TSS	EMca	bio8	3	0.090253	58
Toxomerus.floralis_EMcaByTSS_mergedData_mergedRun_mergedAlgo	mergedData	mergedRun	mergedAlgo	TSS	EMca	bio3	3	0.22756	59
Toxomerus.floralis_EMcaByTSS_mergedData_mergedRun_mergedAlgo	mergedData	mergedRun	mergedAlgo	TSS	EMca	bio2	3	0.458353	60
Toxomerus.floralis_EMciInfByTSS_mergedData_mergedRun_mergedAlgo	mergedData	mergedRun	mergedAlgo	TSS	EMciInf	bio18	3	0.426322	86
Toxomerus.floralis_EMciInfByTSS_mergedData_mergedRun_mergedAlgo	mergedData	mergedRun	mergedAlgo	TSS	EMciInf	bio18	2	0.422936	81
Toxomerus.floralis_EMciInfByTSS_mergedData_mergedRun_mergedAlgo	mergedData	mergedRun	mergedAlgo	TSS	EMciInf	bio18	1	0.40334	76
Toxomerus.floralis_EMciInfByTSS_mergedData_mergedRun_mergedAlgo	mergedData	mergedRun	mergedAlgo	TSS	EMciInf	bio2	2	0.336074	85
Toxomerus.floralis_EMciInfByTSS_mergedData_mergedRun_mergedAlgo	mergedData	mergedRun	mergedAlgo	TSS	EMciInf	bio15	1	0.104108	77
Toxomerus.floralis_EMciInfByTSS_mergedData_mergedRun_mergedAlgo	mergedData	mergedRun	mergedAlgo	TSS	EMciInf	bio8	1	0.075788	78
Toxomerus.floralis_EMciInfByTSS_mergedData_mergedRun_mergedAlgo	mergedData	mergedRun	mergedAlgo	TSS	EMciInf	bio3	1	0.146648	79
Toxomerus.floralis_EMciInfByTSS_mergedData_mergedRun_mergedAlgo	mergedData	mergedRun	mergedAlgo	TSS	EMciInf	bio2	1	0.332181	80
Toxomerus.floralis_EMciInfByTSS_mergedData_mergedRun_mergedAlgo	mergedData	mergedRun	mergedAlgo	TSS	EMciInf	bio15	2	0.103219	82
Toxomerus.floralis_EMciInfByTSS_mergedData_mergedRun_mergedAlgo	mergedData	mergedRun	mergedAlgo	TSS	EMciInf	bio8	2	0.072977	83
Toxomerus.floralis_EMciInfByTSS_mergedData_mergedRun_mergedAlgo	mergedData	mergedRun	mergedAlgo	TSS	EMciInf	bio3	2	0.143288	84
Toxomerus.floralis_EMciInfByTSS_mergedData_mergedRun_mergedAlgo	mergedData	mergedRun	mergedAlgo	TSS	EMciInf	bio2	3	0.329615	90
Toxomerus.floralis_EMciInfByTSS_mergedData_mergedRun_mergedAlgo	mergedData	mergedRun	mergedAlgo	TSS	EMciInf	bio15	3	0.103036	87
Toxomerus.floralis_EMciInfByTSS_mergedData_mergedRun_mergedAlgo	mergedData	mergedRun	mergedAlgo	TSS	EMciInf	bio8	3	0.07484	88
Toxomerus.floralis_EMciInfByTSS_mergedData_mergedRun_mergedAlgo	mergedData	mergedRun	mergedAlgo	TSS	EMciInf	bio3	3	0.155486	89
Toxomerus.floralis_EMciSupByTSS_mergedData_mergedRun_mergedAlgo	mergedData	mergedRun	mergedAlgo	TSS	EMciSup	bio18	2	0.431304	96
Toxomerus.floralis_EMciSupByTSS_mergedData_mergedRun_mergedAlgo	mergedData	mergedRun	mergedAlgo	TSS	EMciSup	bio18	3	0.430764	101
Toxomerus.floralis_EMciSupByTSS_mergedData_mergedRun_mergedAlgo	mergedData	mergedRun	mergedAlgo	TSS	EMciSup	bio18	1	0.429636	91
Toxomerus.floralis_EMciSupByTSS_mergedData_mergedRun_mergedAlgo	mergedData	mergedRun	mergedAlgo	TSS	EMciSup	bio2	1	0.351926	95
Toxomerus.floralis_EMciSupByTSS_mergedData_mergedRun_mergedAlgo	mergedData	mergedRun	mergedAlgo	TSS	EMciSup	bio2	3	0.341804	105
Toxomerus.floralis_EMciSupByTSS_mergedData_mergedRun_mergedAlgo	mergedData	mergedRun	mergedAlgo	TSS	EMciSup	bio2	2	0.337734	100
Toxomerus.floralis_EMciSupByTSS_mergedData_mergedRun_mergedAlgo	mergedData	mergedRun	mergedAlgo	TSS	EMciSup	bio15	1	0.103331	92
Toxomerus.floralis_EMciSupByTSS_mergedData_mergedRun_mergedAlgo	mergedData	mergedRun	mergedAlgo	TSS	EMciSup	bio8	1	0.069774	93
Toxomerus.floralis_EMciSupByTSS_mergedData_mergedRun_mergedAlgo	mergedData	mergedRun	mergedAlgo	TSS	EMciSup	bio3	1	0.13716	94
Toxomerus.floralis_EMciSupByTSS_mergedData_mergedRun_mergedAlgo	mergedData	mergedRun	mergedAlgo	TSS	EMciSup	bio15	2	0.100427	97
Toxomerus.floralis_EMciSupByTSS_mergedData_mergedRun_mergedAlgo	mergedData	mergedRun	mergedAlgo	TSS	EMciSup	bio8	2	0.068515	98
Toxomerus.floralis_EMciSupByTSS_mergedData_mergedRun_mergedAlgo	mergedData	mergedRun	mergedAlgo	TSS	EMciSup	bio3	2	0.134303	99
Toxomerus.floralis_EMciSupByTSS_mergedData_mergedRun_mergedAlgo	mergedData	mergedRun	mergedAlgo	TSS	EMciSup	bio15	3	0.101458	102
Toxomerus.floralis_EMciSupByTSS_mergedData_mergedRun_mergedAlgo	mergedData	mergedRun	mergedAlgo	TSS	EMciSup	bio8	3	0.066477	103
Toxomerus.floralis_EMciSupByTSS_mergedData_mergedRun_mergedAlgo	mergedData	mergedRun	mergedAlgo	TSS	EMciSup	bio3	3	0.13514	104
Toxomerus.floralis_EMcvByTSS_mergedData_mergedRun_mergedAlgo	mergedData	mergedRun	mergedAlgo	TSS	EMcv	bio15	1	0.128177	17
Toxomerus.floralis_EMcvByTSS_mergedData_mergedRun_mergedAlgo	mergedData	mergedRun	mergedAlgo	TSS	EMcv	bio8	1	0.121608	18
Toxomerus.floralis_EMcvByTSS_mergedData_mergedRun_mergedAlgo	mergedData	mergedRun	mergedAlgo	TSS	EMcv	bio3	1	0.108725	19
Toxomerus.floralis_EMcvByTSS_mergedData_mergedRun_mergedAlgo	mergedData	mergedRun	mergedAlgo	TSS	EMcv	bio15	2	0.134349	22
Toxomerus.floralis_EMcvByTSS_mergedData_mergedRun_mergedAlgo	mergedData	mergedRun	mergedAlgo	TSS	EMcv	bio8	2	0.119175	23
Toxomerus.floralis_EMcvByTSS_mergedData_mergedRun_mergedAlgo	mergedData	mergedRun	mergedAlgo	TSS	EMcv	bio3	2	0.111051	24
Toxomerus.floralis_EMcvByTSS_mergedData_mergedRun_mergedAlgo	mergedData	mergedRun	mergedAlgo	TSS	EMcv	bio15	3	0.135396	27
Toxomerus.floralis_EMcvByTSS_mergedData_mergedRun_mergedAlgo	mergedData	mergedRun	mergedAlgo	TSS	EMcv	bio8	3	0.12663	28
Toxomerus.floralis_EMcvByTSS_mergedData_mergedRun_mergedAlgo	mergedData	mergedRun	mergedAlgo	TSS	EMcv	bio3	3	0.111124	29
Toxomerus.floralis_EMcvByTSS_mergedData_mergedRun_mergedAlgo	mergedData	mergedRun	mergedAlgo	TSS	EMcv	bio18	2	0.245221	21
Toxomerus.floralis_EMcvByTSS_mergedData_mergedRun_mergedAlgo	mergedData	mergedRun	mergedAlgo	TSS	EMcv	bio18	3	0.241713	26
Toxomerus.floralis_EMcvByTSS_mergedData_mergedRun_mergedAlgo	mergedData	mergedRun	mergedAlgo	TSS	EMcv	bio18	1	0.231594	16
Toxomerus.floralis_EMcvByTSS_mergedData_mergedRun_mergedAlgo	mergedData	mergedRun	mergedAlgo	TSS	EMcv	bio2	1	0.27068	20
Toxomerus.floralis_EMcvByTSS_mergedData_mergedRun_mergedAlgo	mergedData	mergedRun	mergedAlgo	TSS	EMcv	bio2	3	0.265581	30
Toxomerus.floralis_EMcvByTSS_mergedData_mergedRun_mergedAlgo	mergedData	mergedRun	mergedAlgo	TSS	EMcv	bio2	2	0.258152	25
Toxomerus.floralis_EMmeanByTSS_mergedData_mergedRun_mergedAlgo	mergedData	mergedRun	mergedAlgo	TSS	EMmean	bio15	1	0.100837	2
Toxomerus.floralis_EMmeanByTSS_mergedData_mergedRun_mergedAlgo	mergedData	mergedRun	mergedAlgo	TSS	EMmean	bio8	1	0.071566	3
Toxomerus.floralis_EMmeanByTSS_mergedData_mergedRun_mergedAlgo	mergedData	mergedRun	mergedAlgo	TSS	EMmean	bio3	1	0.143556	4
Toxomerus.floralis_EMmeanByTSS_mergedData_mergedRun_mergedAlgo	mergedData	mergedRun	mergedAlgo	TSS	EMmean	bio15	2	0.103096	7
Toxomerus.floralis_EMmeanByTSS_mergedData_mergedRun_mergedAlgo	mergedData	mergedRun	mergedAlgo	TSS	EMmean	bio8	2	0.069702	8
Toxomerus.floralis_EMmeanByTSS_mergedData_mergedRun_mergedAlgo	mergedData	mergedRun	mergedAlgo	TSS	EMmean	bio3	2	0.139147	9
Toxomerus.floralis_EMmeanByTSS_mergedData_mergedRun_mergedAlgo	mergedData	mergedRun	mergedAlgo	TSS	EMmean	bio15	3	0.097788	12
Toxomerus.floralis_EMmeanByTSS_mergedData_mergedRun_mergedAlgo	mergedData	mergedRun	mergedAlgo	TSS	EMmean	bio8	3	0.071177	13
Toxomerus.floralis_EMmeanByTSS_mergedData_mergedRun_mergedAlgo	mergedData	mergedRun	mergedAlgo	TSS	EMmean	bio3	3	0.136995	14
Toxomerus.floralis_EMmeanByTSS_mergedData_mergedRun_mergedAlgo	mergedData	mergedRun	mergedAlgo	TSS	EMmean	bio18	3	0.425429	11
Toxomerus.floralis_EMmeanByTSS_mergedData_mergedRun_mergedAlgo	mergedData	mergedRun	mergedAlgo	TSS	EMmean	bio18	2	0.412525	6
Toxomerus.floralis_EMmeanByTSS_mergedData_mergedRun_mergedAlgo	mergedData	mergedRun	mergedAlgo	TSS	EMmean	bio18	1	0.409837	1
Toxomerus.floralis_EMmeanByTSS_mergedData_mergedRun_mergedAlgo	mergedData	mergedRun	mergedAlgo	TSS	EMmean	bio2	2	0.339569	10
Toxomerus.floralis_EMmeanByTSS_mergedData_mergedRun_mergedAlgo	mergedData	mergedRun	mergedAlgo	TSS	EMmean	bio2	1	0.332464	5
Toxomerus.floralis_EMmeanByTSS_mergedData_mergedRun_mergedAlgo	mergedData	mergedRun	mergedAlgo	TSS	EMmean	bio2	3	0.327524	15
Toxomerus.floralis_EMmedianByTSS_mergedData_mergedRun_mergedAlgo	mergedData	mergedRun	mergedAlgo	TSS	EMmedian	bio18	2	0.42749	36
Toxomerus.floralis_EMmedianByTSS_mergedData_mergedRun_mergedAlgo	mergedData	mergedRun	mergedAlgo	TSS	EMmedian	bio15	1	0.100286	32
Toxomerus.floralis_EMmedianByTSS_mergedData_mergedRun_mergedAlgo	mergedData	mergedRun	mergedAlgo	TSS	EMmedian	bio8	1	0.076751	33
Toxomerus.floralis_EMmedianByTSS_mergedData_mergedRun_mergedAlgo	mergedData	mergedRun	mergedAlgo	TSS	EMmedian	bio3	1	0.149843	34
Toxomerus.floralis_EMmedianByTSS_mergedData_mergedRun_mergedAlgo	mergedData	mergedRun	mergedAlgo	TSS	EMmedian	bio18	1	0.414768	31
Toxomerus.floralis_EMmedianByTSS_mergedData_mergedRun_mergedAlgo	mergedData	mergedRun	mergedAlgo	TSS	EMmedian	bio15	2	0.101552	37
Toxomerus.floralis_EMmedianByTSS_mergedData_mergedRun_mergedAlgo	mergedData	mergedRun	mergedAlgo	TSS	EMmedian	bio8	2	0.077031	38
Toxomerus.floralis_EMmedianByTSS_mergedData_mergedRun_mergedAlgo	mergedData	mergedRun	mergedAlgo	TSS	EMmedian	bio3	2	0.154973	39
Toxomerus.floralis_EMmedianByTSS_mergedData_mergedRun_mergedAlgo	mergedData	mergedRun	mergedAlgo	TSS	EMmedian	bio18	3	0.404512	41
Toxomerus.floralis_EMmedianByTSS_mergedData_mergedRun_mergedAlgo	mergedData	mergedRun	mergedAlgo	TSS	EMmedian	bio15	3	0.098532	42
Toxomerus.floralis_EMmedianByTSS_mergedData_mergedRun_mergedAlgo	mergedData	mergedRun	mergedAlgo	TSS	EMmedian	bio8	3	0.077061	43
Toxomerus.floralis_EMmedianByTSS_mergedData_mergedRun_mergedAlgo	mergedData	mergedRun	mergedAlgo	TSS	EMmedian	bio3	3	0.152544	44
Toxomerus.floralis_EMmedianByTSS_mergedData_mergedRun_mergedAlgo	mergedData	mergedRun	mergedAlgo	TSS	EMmedian	bio2	1	0.332788	35
Toxomerus.floralis_EMmedianByTSS_mergedData_mergedRun_mergedAlgo	mergedData	mergedRun	mergedAlgo	TSS	EMmedian	bio2	2	0.326577	40
Toxomerus.floralis_EMmedianByTSS_mergedData_mergedRun_mergedAlgo	mergedData	mergedRun	mergedAlgo	TSS	EMmedian	bio2	3	0.32006	45
Toxomerus.floralis_EMwmeanByTSS_mergedData_mergedRun_mergedAlgo	mergedData	mergedRun	mergedAlgo	TSS	EMwmean	bio18	3	0.421848	71
Toxomerus.floralis_EMwmeanByTSS_mergedData_mergedRun_mergedAlgo	mergedData	mergedRun	mergedAlgo	TSS	EMwmean	bio18	1	0.420909	61
Toxomerus.floralis_EMwmeanByTSS_mergedData_mergedRun_mergedAlgo	mergedData	mergedRun	mergedAlgo	TSS	EMwmean	bio18	2	0.416043	66
Toxomerus.floralis_EMwmeanByTSS_mergedData_mergedRun_mergedAlgo	mergedData	mergedRun	mergedAlgo	TSS	EMwmean	bio15	1	0.104987	62
Toxomerus.floralis_EMwmeanByTSS_mergedData_mergedRun_mergedAlgo	mergedData	mergedRun	mergedAlgo	TSS	EMwmean	bio8	1	0.072158	63
Toxomerus.floralis_EMwmeanByTSS_mergedData_mergedRun_mergedAlgo	mergedData	mergedRun	mergedAlgo	TSS	EMwmean	bio3	1	0.138664	64
Toxomerus.floralis_EMwmeanByTSS_mergedData_mergedRun_mergedAlgo	mergedData	mergedRun	mergedAlgo	TSS	EMwmean	bio15	2	0.098156	67
Toxomerus.floralis_EMwmeanByTSS_mergedData_mergedRun_mergedAlgo	mergedData	mergedRun	mergedAlgo	TSS	EMwmean	bio8	2	0.072272	68
Toxomerus.floralis_EMwmeanByTSS_mergedData_mergedRun_mergedAlgo	mergedData	mergedRun	mergedAlgo	TSS	EMwmean	bio3	2	0.140469	69
Toxomerus.floralis_EMwmeanByTSS_mergedData_mergedRun_mergedAlgo	mergedData	mergedRun	mergedAlgo	TSS	EMwmean	bio2	1	0.33907	65
Toxomerus.floralis_EMwmeanByTSS_mergedData_mergedRun_mergedAlgo	mergedData	mergedRun	mergedAlgo	TSS	EMwmean	bio15	3	0.103081	72
Toxomerus.floralis_EMwmeanByTSS_mergedData_mergedRun_mergedAlgo	mergedData	mergedRun	mergedAlgo	TSS	EMwmean	bio8	3	0.070881	73
Toxomerus.floralis_EMwmeanByTSS_mergedData_mergedRun_mergedAlgo	mergedData	mergedRun	mergedAlgo	TSS	EMwmean	bio3	3	0.141613	74
Toxomerus.floralis_EMwmeanByTSS_mergedData_mergedRun_mergedAlgo	mergedData	mergedRun	mergedAlgo	TSS	EMwmean	bio2	3	0.329532	75
Toxomerus.floralis_EMwmeanByTSS_mergedData_mergedRun_mergedAlgo	mergedData	mergedRun	mergedAlgo	TSS	EMwmean	bio2	2	0.329049	70

## Sheet: README
Supplementary materials Data S10
Variable importance and contributions of the five bioclimatic variables (Bio2, Bio3, Bio8, Bio15 and Bio18) used in the generation of ensemble niche models of the potential distribution of T. floralis based on data from the native geographic range.
Column descriptions
full.name	Full biomod2 internal identifier of the ensemble model
merged.by.PA	Pseudo-absence merging level (all PA datasets merged: mergedData)
merged.by.run	Cross-validation run merging level (all runs merged: mergedRun)
merged.by.algo	Algorithm merging level (all algorithms merged: mergedAlgo)
filtered.by	Evaluation metric used to filter sub-models prior to ensembling (TSS)
algo	Ensemble model type (see below)
expl.var	BioClim predictor variable for which importance was calculated
rand	Randomisation replicate number (1–3) used for variable importance estimation
var.imp	Variable importance score (0–1); higher values indicate greater predictor importance
Variable	Internal row index
Ensemble model types
EMmean	Ensemble mean of TSS-filtered sub-model predictions
EMmedian	Ensemble median of TSS-filtered sub-model predictions
EMca	Ensemble committee averaging
EMwmean	Ensemble weighted mean, with sub-model contributions weighted by TSS score
EMcv	Ensemble coefficient of variation
EMciInf	Lower bound of the ensemble confidence interval
EMciSup	Upper bound of the ensemble confidence interval
Variable name	Description
BIO2	Mean Diurnal Range (Mean of monthly (max temp - min temp))
BIO3	Isothermality (BIO2/BIO7) (×100)
BIO8	Mean Temperature of Wettest Quarter
BIO15	Precipitation Seasonality (Coefficient of Variation)
BIO18	Precipitation of Warmest Quarter
