# Supplementary material for: Invasion Patterns and Niche Dynamics of the Pollinivorous Florida Calligrapher, Toxomerus floralis (Diptera: Syrphidae) in the Afrotropical Region
Source: Ecol Evol. 2026 Jun 23;16(6):e73838. doi: 10.1002/ece3.73838 (PMC13288174; doi:10.1002/ece3.73838)
Supplement: Supplementary file 22 — Data S11: Variable importance and contributions of the five bioclimatic variables (Bio2, Bio3, Bio8, Bio15 and Bio18) used in the generation of ensemble niche models of the potential distribution of T. floralis based on data from the expanded geographic range. [file ECE3-16-e73838-s011.xlsx]

## Sheet: variable_importance_expanded
full.name	merged.by.PA	merged.by.run	merged.by.algo	filtered.by	algo	expl.var	rand	var.imp	Variable
Toxomerus.floralis_EMmeanByTSS_mergedData_mergedRun_mergedAlgo	mergedData	mergedRun	mergedAlgo	TSS	EMmean	bio18	1	0.207751	1
Toxomerus.floralis_EMmeanByTSS_mergedData_mergedRun_mergedAlgo	mergedData	mergedRun	mergedAlgo	TSS	EMmean	bio15	1	0.066324	2
Toxomerus.floralis_EMmeanByTSS_mergedData_mergedRun_mergedAlgo	mergedData	mergedRun	mergedAlgo	TSS	EMmean	bio8	1	0.06803	3
Toxomerus.floralis_EMmeanByTSS_mergedData_mergedRun_mergedAlgo	mergedData	mergedRun	mergedAlgo	TSS	EMmean	bio3	1	0.10286	4
Toxomerus.floralis_EMmeanByTSS_mergedData_mergedRun_mergedAlgo	mergedData	mergedRun	mergedAlgo	TSS	EMmean	bio2	1	0.477476	5
Toxomerus.floralis_EMmeanByTSS_mergedData_mergedRun_mergedAlgo	mergedData	mergedRun	mergedAlgo	TSS	EMmean	bio18	2	0.208058	6
Toxomerus.floralis_EMmeanByTSS_mergedData_mergedRun_mergedAlgo	mergedData	mergedRun	mergedAlgo	TSS	EMmean	bio15	2	0.069345	7
Toxomerus.floralis_EMmeanByTSS_mergedData_mergedRun_mergedAlgo	mergedData	mergedRun	mergedAlgo	TSS	EMmean	bio8	2	0.065919	8
Toxomerus.floralis_EMmeanByTSS_mergedData_mergedRun_mergedAlgo	mergedData	mergedRun	mergedAlgo	TSS	EMmean	bio3	2	0.101938	9
Toxomerus.floralis_EMmeanByTSS_mergedData_mergedRun_mergedAlgo	mergedData	mergedRun	mergedAlgo	TSS	EMmean	bio2	2	0.487951	10
Toxomerus.floralis_EMmeanByTSS_mergedData_mergedRun_mergedAlgo	mergedData	mergedRun	mergedAlgo	TSS	EMmean	bio18	3	0.212237	11
Toxomerus.floralis_EMmeanByTSS_mergedData_mergedRun_mergedAlgo	mergedData	mergedRun	mergedAlgo	TSS	EMmean	bio15	3	0.068435	12
Toxomerus.floralis_EMmeanByTSS_mergedData_mergedRun_mergedAlgo	mergedData	mergedRun	mergedAlgo	TSS	EMmean	bio8	3	0.0666	13
Toxomerus.floralis_EMmeanByTSS_mergedData_mergedRun_mergedAlgo	mergedData	mergedRun	mergedAlgo	TSS	EMmean	bio3	3	0.104996	14
Toxomerus.floralis_EMmeanByTSS_mergedData_mergedRun_mergedAlgo	mergedData	mergedRun	mergedAlgo	TSS	EMmean	bio2	3	0.488054	15
Toxomerus.floralis_EMcvByTSS_mergedData_mergedRun_mergedAlgo	mergedData	mergedRun	mergedAlgo	TSS	EMcv	bio18	1	0.225278	16
Toxomerus.floralis_EMcvByTSS_mergedData_mergedRun_mergedAlgo	mergedData	mergedRun	mergedAlgo	TSS	EMcv	bio15	1	0.089144	17
Toxomerus.floralis_EMcvByTSS_mergedData_mergedRun_mergedAlgo	mergedData	mergedRun	mergedAlgo	TSS	EMcv	bio8	1	0.180976	18
Toxomerus.floralis_EMcvByTSS_mergedData_mergedRun_mergedAlgo	mergedData	mergedRun	mergedAlgo	TSS	EMcv	bio3	1	0.253795	19
Toxomerus.floralis_EMcvByTSS_mergedData_mergedRun_mergedAlgo	mergedData	mergedRun	mergedAlgo	TSS	EMcv	bio2	1	0.269302	20
Toxomerus.floralis_EMcvByTSS_mergedData_mergedRun_mergedAlgo	mergedData	mergedRun	mergedAlgo	TSS	EMcv	bio18	2	0.227847	21
Toxomerus.floralis_EMcvByTSS_mergedData_mergedRun_mergedAlgo	mergedData	mergedRun	mergedAlgo	TSS	EMcv	bio15	2	0.086563	22
Toxomerus.floralis_EMcvByTSS_mergedData_mergedRun_mergedAlgo	mergedData	mergedRun	mergedAlgo	TSS	EMcv	bio8	2	0.177409	23
Toxomerus.floralis_EMcvByTSS_mergedData_mergedRun_mergedAlgo	mergedData	mergedRun	mergedAlgo	TSS	EMcv	bio3	2	0.258772	24
Toxomerus.floralis_EMcvByTSS_mergedData_mergedRun_mergedAlgo	mergedData	mergedRun	mergedAlgo	TSS	EMcv	bio2	2	0.270759	25
Toxomerus.floralis_EMcvByTSS_mergedData_mergedRun_mergedAlgo	mergedData	mergedRun	mergedAlgo	TSS	EMcv	bio18	3	0.222942	26
Toxomerus.floralis_EMcvByTSS_mergedData_mergedRun_mergedAlgo	mergedData	mergedRun	mergedAlgo	TSS	EMcv	bio15	3	0.084913	27
Toxomerus.floralis_EMcvByTSS_mergedData_mergedRun_mergedAlgo	mergedData	mergedRun	mergedAlgo	TSS	EMcv	bio8	3	0.181665	28
Toxomerus.floralis_EMcvByTSS_mergedData_mergedRun_mergedAlgo	mergedData	mergedRun	mergedAlgo	TSS	EMcv	bio3	3	0.256262	29
Toxomerus.floralis_EMcvByTSS_mergedData_mergedRun_mergedAlgo	mergedData	mergedRun	mergedAlgo	TSS	EMcv	bio2	3	0.265003	30
Toxomerus.floralis_EMmedianByTSS_mergedData_mergedRun_mergedAlgo	mergedData	mergedRun	mergedAlgo	TSS	EMmedian	bio18	1	0.211453	31
Toxomerus.floralis_EMmedianByTSS_mergedData_mergedRun_mergedAlgo	mergedData	mergedRun	mergedAlgo	TSS	EMmedian	bio15	1	0.063545	32
Toxomerus.floralis_EMmedianByTSS_mergedData_mergedRun_mergedAlgo	mergedData	mergedRun	mergedAlgo	TSS	EMmedian	bio8	1	0.073841	33
Toxomerus.floralis_EMmedianByTSS_mergedData_mergedRun_mergedAlgo	mergedData	mergedRun	mergedAlgo	TSS	EMmedian	bio3	1	0.108986	34
Toxomerus.floralis_EMmedianByTSS_mergedData_mergedRun_mergedAlgo	mergedData	mergedRun	mergedAlgo	TSS	EMmedian	bio2	1	0.486316	35
Toxomerus.floralis_EMmedianByTSS_mergedData_mergedRun_mergedAlgo	mergedData	mergedRun	mergedAlgo	TSS	EMmedian	bio18	2	0.219168	36
Toxomerus.floralis_EMmedianByTSS_mergedData_mergedRun_mergedAlgo	mergedData	mergedRun	mergedAlgo	TSS	EMmedian	bio15	2	0.061052	37
Toxomerus.floralis_EMmedianByTSS_mergedData_mergedRun_mergedAlgo	mergedData	mergedRun	mergedAlgo	TSS	EMmedian	bio8	2	0.071457	38
Toxomerus.floralis_EMmedianByTSS_mergedData_mergedRun_mergedAlgo	mergedData	mergedRun	mergedAlgo	TSS	EMmedian	bio3	2	0.107796	39
Toxomerus.floralis_EMmedianByTSS_mergedData_mergedRun_mergedAlgo	mergedData	mergedRun	mergedAlgo	TSS	EMmedian	bio2	2	0.486632	40
Toxomerus.floralis_EMmedianByTSS_mergedData_mergedRun_mergedAlgo	mergedData	mergedRun	mergedAlgo	TSS	EMmedian	bio18	3	0.216955	41
Toxomerus.floralis_EMmedianByTSS_mergedData_mergedRun_mergedAlgo	mergedData	mergedRun	mergedAlgo	TSS	EMmedian	bio15	3	0.061823	42
Toxomerus.floralis_EMmedianByTSS_mergedData_mergedRun_mergedAlgo	mergedData	mergedRun	mergedAlgo	TSS	EMmedian	bio8	3	0.074326	43
Toxomerus.floralis_EMmedianByTSS_mergedData_mergedRun_mergedAlgo	mergedData	mergedRun	mergedAlgo	TSS	EMmedian	bio3	3	0.107155	44
Toxomerus.floralis_EMmedianByTSS_mergedData_mergedRun_mergedAlgo	mergedData	mergedRun	mergedAlgo	TSS	EMmedian	bio2	3	0.476177	45
Toxomerus.floralis_EMcaByTSS_mergedData_mergedRun_mergedAlgo	mergedData	mergedRun	mergedAlgo	TSS	EMca	bio15	1	0.115482	47
Toxomerus.floralis_EMcaByTSS_mergedData_mergedRun_mergedAlgo	mergedData	mergedRun	mergedAlgo	TSS	EMca	bio15	2	0.11574	52
Toxomerus.floralis_EMcaByTSS_mergedData_mergedRun_mergedAlgo	mergedData	mergedRun	mergedAlgo	TSS	EMca	bio15	3	0.107573	57
Toxomerus.floralis_EMcaByTSS_mergedData_mergedRun_mergedAlgo	mergedData	mergedRun	mergedAlgo	TSS	EMca	bio18	1	0.308091	46
Toxomerus.floralis_EMcaByTSS_mergedData_mergedRun_mergedAlgo	mergedData	mergedRun	mergedAlgo	TSS	EMca	bio18	2	0.31872	51
Toxomerus.floralis_EMcaByTSS_mergedData_mergedRun_mergedAlgo	mergedData	mergedRun	mergedAlgo	TSS	EMca	bio18	3	0.31555	56
Toxomerus.floralis_EMcaByTSS_mergedData_mergedRun_mergedAlgo	mergedData	mergedRun	mergedAlgo	TSS	EMca	bio2	1	0.612928	50
Toxomerus.floralis_EMcaByTSS_mergedData_mergedRun_mergedAlgo	mergedData	mergedRun	mergedAlgo	TSS	EMca	bio2	2	0.603832	55
Toxomerus.floralis_EMcaByTSS_mergedData_mergedRun_mergedAlgo	mergedData	mergedRun	mergedAlgo	TSS	EMca	bio2	3	0.621504	60
Toxomerus.floralis_EMcaByTSS_mergedData_mergedRun_mergedAlgo	mergedData	mergedRun	mergedAlgo	TSS	EMca	bio3	1	0.178862	49
Toxomerus.floralis_EMcaByTSS_mergedData_mergedRun_mergedAlgo	mergedData	mergedRun	mergedAlgo	TSS	EMca	bio3	2	0.176899	54
Toxomerus.floralis_EMcaByTSS_mergedData_mergedRun_mergedAlgo	mergedData	mergedRun	mergedAlgo	TSS	EMca	bio3	3	0.176822	59
Toxomerus.floralis_EMcaByTSS_mergedData_mergedRun_mergedAlgo	mergedData	mergedRun	mergedAlgo	TSS	EMca	bio8	1	0.124791	48
Toxomerus.floralis_EMcaByTSS_mergedData_mergedRun_mergedAlgo	mergedData	mergedRun	mergedAlgo	TSS	EMca	bio8	2	0.128405	53
Toxomerus.floralis_EMcaByTSS_mergedData_mergedRun_mergedAlgo	mergedData	mergedRun	mergedAlgo	TSS	EMca	bio8	3	0.128128	58
Toxomerus.floralis_EMwmeanByTSS_mergedData_mergedRun_mergedAlgo	mergedData	mergedRun	mergedAlgo	TSS	EMwmean	bio18	1	0.209877	61
Toxomerus.floralis_EMwmeanByTSS_mergedData_mergedRun_mergedAlgo	mergedData	mergedRun	mergedAlgo	TSS	EMwmean	bio15	1	0.066108	62
Toxomerus.floralis_EMwmeanByTSS_mergedData_mergedRun_mergedAlgo	mergedData	mergedRun	mergedAlgo	TSS	EMwmean	bio8	1	0.068424	63
Toxomerus.floralis_EMwmeanByTSS_mergedData_mergedRun_mergedAlgo	mergedData	mergedRun	mergedAlgo	TSS	EMwmean	bio3	1	0.104473	64
Toxomerus.floralis_EMwmeanByTSS_mergedData_mergedRun_mergedAlgo	mergedData	mergedRun	mergedAlgo	TSS	EMwmean	bio2	1	0.489169	65
Toxomerus.floralis_EMwmeanByTSS_mergedData_mergedRun_mergedAlgo	mergedData	mergedRun	mergedAlgo	TSS	EMwmean	bio18	2	0.206572	66
Toxomerus.floralis_EMwmeanByTSS_mergedData_mergedRun_mergedAlgo	mergedData	mergedRun	mergedAlgo	TSS	EMwmean	bio15	2	0.071566	67
Toxomerus.floralis_EMwmeanByTSS_mergedData_mergedRun_mergedAlgo	mergedData	mergedRun	mergedAlgo	TSS	EMwmean	bio8	2	0.068824	68
Toxomerus.floralis_EMwmeanByTSS_mergedData_mergedRun_mergedAlgo	mergedData	mergedRun	mergedAlgo	TSS	EMwmean	bio3	2	0.105015	69
Toxomerus.floralis_EMwmeanByTSS_mergedData_mergedRun_mergedAlgo	mergedData	mergedRun	mergedAlgo	TSS	EMwmean	bio2	2	0.486135	70
Toxomerus.floralis_EMwmeanByTSS_mergedData_mergedRun_mergedAlgo	mergedData	mergedRun	mergedAlgo	TSS	EMwmean	bio18	3	0.209354	71
Toxomerus.floralis_EMwmeanByTSS_mergedData_mergedRun_mergedAlgo	mergedData	mergedRun	mergedAlgo	TSS	EMwmean	bio15	3	0.067944	72
Toxomerus.floralis_EMwmeanByTSS_mergedData_mergedRun_mergedAlgo	mergedData	mergedRun	mergedAlgo	TSS	EMwmean	bio8	3	0.067383	73
Toxomerus.floralis_EMwmeanByTSS_mergedData_mergedRun_mergedAlgo	mergedData	mergedRun	mergedAlgo	TSS	EMwmean	bio3	3	0.103508	74
Toxomerus.floralis_EMwmeanByTSS_mergedData_mergedRun_mergedAlgo	mergedData	mergedRun	mergedAlgo	TSS	EMwmean	bio2	3	0.485683	75
Toxomerus.floralis_EMciInfByTSS_mergedData_mergedRun_mergedAlgo	mergedData	mergedRun	mergedAlgo	TSS	EMciInf	bio18	1	0.210629	76
Toxomerus.floralis_EMciInfByTSS_mergedData_mergedRun_mergedAlgo	mergedData	mergedRun	mergedAlgo	TSS	EMciInf	bio15	1	0.071157	77
Toxomerus.floralis_EMciInfByTSS_mergedData_mergedRun_mergedAlgo	mergedData	mergedRun	mergedAlgo	TSS	EMciInf	bio8	1	0.079207	78
Toxomerus.floralis_EMciInfByTSS_mergedData_mergedRun_mergedAlgo	mergedData	mergedRun	mergedAlgo	TSS	EMciInf	bio3	1	0.116637	79
Toxomerus.floralis_EMciInfByTSS_mergedData_mergedRun_mergedAlgo	mergedData	mergedRun	mergedAlgo	TSS	EMciInf	bio2	1	0.471684	80
Toxomerus.floralis_EMciInfByTSS_mergedData_mergedRun_mergedAlgo	mergedData	mergedRun	mergedAlgo	TSS	EMciInf	bio18	2	0.212049	81
Toxomerus.floralis_EMciInfByTSS_mergedData_mergedRun_mergedAlgo	mergedData	mergedRun	mergedAlgo	TSS	EMciInf	bio15	2	0.073617	82
Toxomerus.floralis_EMciInfByTSS_mergedData_mergedRun_mergedAlgo	mergedData	mergedRun	mergedAlgo	TSS	EMciInf	bio8	2	0.081393	83
Toxomerus.floralis_EMciInfByTSS_mergedData_mergedRun_mergedAlgo	mergedData	mergedRun	mergedAlgo	TSS	EMciInf	bio3	2	0.118416	84
Toxomerus.floralis_EMciInfByTSS_mergedData_mergedRun_mergedAlgo	mergedData	mergedRun	mergedAlgo	TSS	EMciInf	bio2	2	0.47097	85
Toxomerus.floralis_EMciInfByTSS_mergedData_mergedRun_mergedAlgo	mergedData	mergedRun	mergedAlgo	TSS	EMciInf	bio18	3	0.212288	86
Toxomerus.floralis_EMciInfByTSS_mergedData_mergedRun_mergedAlgo	mergedData	mergedRun	mergedAlgo	TSS	EMciInf	bio15	3	0.072395	87
Toxomerus.floralis_EMciInfByTSS_mergedData_mergedRun_mergedAlgo	mergedData	mergedRun	mergedAlgo	TSS	EMciInf	bio8	3	0.079915	88
Toxomerus.floralis_EMciInfByTSS_mergedData_mergedRun_mergedAlgo	mergedData	mergedRun	mergedAlgo	TSS	EMciInf	bio3	3	0.115683	89
Toxomerus.floralis_EMciInfByTSS_mergedData_mergedRun_mergedAlgo	mergedData	mergedRun	mergedAlgo	TSS	EMciInf	bio2	3	0.475859	90
Toxomerus.floralis_EMciSupByTSS_mergedData_mergedRun_mergedAlgo	mergedData	mergedRun	mergedAlgo	TSS	EMciSup	bio18	1	0.207401	91
Toxomerus.floralis_EMciSupByTSS_mergedData_mergedRun_mergedAlgo	mergedData	mergedRun	mergedAlgo	TSS	EMciSup	bio15	1	0.06589	92
Toxomerus.floralis_EMciSupByTSS_mergedData_mergedRun_mergedAlgo	mergedData	mergedRun	mergedAlgo	TSS	EMciSup	bio8	1	0.059646	93
Toxomerus.floralis_EMciSupByTSS_mergedData_mergedRun_mergedAlgo	mergedData	mergedRun	mergedAlgo	TSS	EMciSup	bio3	1	0.093556	94
Toxomerus.floralis_EMciSupByTSS_mergedData_mergedRun_mergedAlgo	mergedData	mergedRun	mergedAlgo	TSS	EMciSup	bio2	1	0.498488	95
Toxomerus.floralis_EMciSupByTSS_mergedData_mergedRun_mergedAlgo	mergedData	mergedRun	mergedAlgo	TSS	EMciSup	bio18	2	0.213234	96
Toxomerus.floralis_EMciSupByTSS_mergedData_mergedRun_mergedAlgo	mergedData	mergedRun	mergedAlgo	TSS	EMciSup	bio15	2	0.067627	97
Toxomerus.floralis_EMciSupByTSS_mergedData_mergedRun_mergedAlgo	mergedData	mergedRun	mergedAlgo	TSS	EMciSup	bio8	2	0.061584	98
Toxomerus.floralis_EMciSupByTSS_mergedData_mergedRun_mergedAlgo	mergedData	mergedRun	mergedAlgo	TSS	EMciSup	bio3	2	0.094645	99
Toxomerus.floralis_EMciSupByTSS_mergedData_mergedRun_mergedAlgo	mergedData	mergedRun	mergedAlgo	TSS	EMciSup	bio2	2	0.503179	100
Toxomerus.floralis_EMciSupByTSS_mergedData_mergedRun_mergedAlgo	mergedData	mergedRun	mergedAlgo	TSS	EMciSup	bio18	3	0.209287	101
Toxomerus.floralis_EMciSupByTSS_mergedData_mergedRun_mergedAlgo	mergedData	mergedRun	mergedAlgo	TSS	EMciSup	bio15	3	0.066213	102
Toxomerus.floralis_EMciSupByTSS_mergedData_mergedRun_mergedAlgo	mergedData	mergedRun	mergedAlgo	TSS	EMciSup	bio8	3	0.063796	103
Toxomerus.floralis_EMciSupByTSS_mergedData_mergedRun_mergedAlgo	mergedData	mergedRun	mergedAlgo	TSS	EMciSup	bio3	3	0.091395	104
Toxomerus.floralis_EMciSupByTSS_mergedData_mergedRun_mergedAlgo	mergedData	mergedRun	mergedAlgo	TSS	EMciSup	bio2	3	0.49374	105

## Sheet: README
Supplementary materials Data S11
Variable importance and contributions of the five bioclimatic variables (Bio2, Bio3, Bio8, Bio15 and Bio18) used in the generation of ensemble niche models of the potential distribution of T. floralis based on data from the realised geographic range.
Column descriptions
full.name	Full biomod2 internal identifier of the ensemble model
merged.by.PA	Pseudo-absence merging level (all PA datasets merged: mergedData)
merged.by.run	Cross-validation run merging level (all runs merged: mergedRun)
merged.by.algo	Algorithm merging level (all algorithms merged: mergedAlgo)
filtered.by	Evaluation metric used to filter sub-models prior to ensembling (TSS)
algo	Ensemble model type (see below)
expl.var	BioClim predictor variable for which importance was calculated
rand	Randomisation replicate number (1–3) used for variable importance estimation
var.imp	Variable importance score (0–1); higher values indicate greater predictor importance
Variable	Internal row index
Ensemble model types
EMmean	Ensemble mean of TSS-filtered sub-model predictions
EMmedian	Ensemble median of TSS-filtered sub-model predictions
EMca	Ensemble committee averaging
EMwmean	Ensemble weighted mean, with sub-model contributions weighted by TSS score
EMcv	Ensemble coefficient of variation
EMciInf	Lower bound of the ensemble confidence interval
EMciSup	Upper bound of the ensemble confidence interval
Variable name	Description
BIO2	Mean Diurnal Range (Mean of monthly (max temp - min temp))
BIO3	Isothermality (BIO2/BIO7) (×100)
BIO8	Mean Temperature of Wettest Quarter
BIO15	Precipitation Seasonality (Coefficient of Variation)
BIO18	Precipitation of Warmest Quarter
