# Supplementary material for: Invasion Patterns and Niche Dynamics of the Pollinivorous Florida Calligrapher, Toxomerus floralis (Diptera: Syrphidae) in the Afrotropical Region
Source: Ecol Evol. 2026 Jun 23;16(6):e73838. doi: 10.1002/ece3.73838 (PMC13288174; doi:10.1002/ece3.73838)
Supplement: Supplementary file 23 — Data S12: Determination of gradients of environmental variation across the entire climatic space using eigenvalues to determine loadings of bioclimatic variables on each PCA axis. [file ECE3-16-e73838-s012.xlsx]

## Sheet: PCA
Variable	PC1 loading	PC2 loading
bio18	0.711192	-0.307301
bio15	-0.443024	0.767216
bio8	0.903952	-0.058009
bio3	0.756961	0.308006
bio2	0.597053	0.632663
Eigenvalues
PC1: 2.4486549 PC2: 1.1815491 PC3: 0.7799892 PC4: 0.3930355 PC5: 0.1967713
Percentage of variance
PC1: 48.973098 PC2: 23.630982 PC3: 15.599783 PC4: 7.860711 PC5: 3.935426

## Sheet: README
Supplementary materials Data S12
Determination of gradients of environmental variation across the entire climatic space using eigenvalues to determine loadings of bioclimatic variables on each PCA axis.
Variable name	Description
BIO2	Mean Diurnal Range (Mean of monthly (max temp - min temp))
BIO3	Isothermality (BIO2/BIO7) (×100)
BIO8	Mean Temperature of Wettest Quarter
BIO15	Precipitation Seasonality (Coefficient of Variation)
BIO18	Precipitation of Warmest Quarter
Abbreviations used
PC	Principle component
