# Supplementary material for: Invasion Patterns and Niche Dynamics of the Pollinivorous Florida Calligrapher, Toxomerus floralis (Diptera: Syrphidae) in the Afrotropical Region
Source: Ecol Evol. 2026 Jun 23;16(6):e73838. doi: 10.1002/ece3.73838 (PMC13288174; doi:10.1002/ece3.73838)
Supplement: Supplementary file 24 — Data S13: Summary of range change between current and future projected potential distribution of T. floralis based on native and expanded distribution ranges. [file ECE3-16-e73838-s023.xlsx]

## Sheet: combined
layer	Loss	Stable0	Stable1	Gain	PercLoss	PercGain	SpeciesRangeChange	CurrentRangeSize	FutureRangeSize.NoDisp	FutureRangeSize.FullDisp		GCM	Region	year range		SSP	AvgPercLoss	AvgPerGain	AvgSpeciesRangeChange	AvgCurrentRangeSize	AVGFutureRangeSizeNoD	AVGFutureRangeSizeFullD
Toxomerus.floralis_EMmeanByTSS_mergedData_mergedRun_mergedAlgo	14047	2890864	143135	40229	8.937	25.594	16.657	157182	143135	183364	EC_Earth3_Veg_ssp245_2021_2040_native	EC_Earth3_Veg	native	2021–2040		ssp245	9.05975	25.7592	16.6998	152836	138996	178334
Toxomerus.floralis_EMmedianByTSS_mergedData_mergedRun_mergedAlgo	12890	2911177	127100	37108	9.208	26.508	17.3	139990	127100	164208	EC_Earth3_Veg_ssp245_2021_2040_native	EC_Earth3_Veg	native	2021–2040		ssp245
Toxomerus.floralis_EMcaByTSS_mergedData_mergedRun_mergedAlgo	14304	2891542	142561	39868	9.119	25.415	16.297	156865	142561	182429	EC_Earth3_Veg_ssp245_2021_2040_native	EC_Earth3_Veg	native	2021–2040		ssp245
Toxomerus.floralis_EMwmeanByTSS_mergedData_mergedRun_mergedAlgo	14118	2890824	143188	40145	8.975	25.52	16.545	157306	143188	183333	EC_Earth3_Veg_ssp245_2021_2040_native	EC_Earth3_Veg	native	2021–2040		ssp245
Toxomerus.floralis_EMmeanByTSS_mergedData_mergedRun_mergedAlgo	13244	2860599	167306	47126	7.335	26.101	18.766	180550	167306	214432	EC_Earth3_Veg_ssp245_2021_2040_expanded	EC_Earth3_Veg	expanded	2021–2040		ssp245	6.96675	24.6075	17.6407	199688	186187	234745
Toxomerus.floralis_EMmedianByTSS_mergedData_mergedRun_mergedAlgo	15810	2858626	168174	45665	8.593	24.82	16.227	183984	168174	213839	EC_Earth3_Veg_ssp245_2021_2040_expanded	EC_Earth3_Veg	expanded	2021–2040		ssp245
Toxomerus.floralis_EMcaByTSS_mergedData_mergedRun_mergedAlgo	11743	2780562	241718	54252	4.633	21.404	16.771	253461	241718	295970	EC_Earth3_Veg_ssp245_2021_2040_expanded	EC_Earth3_Veg	expanded	2021–2040		ssp245
Toxomerus.floralis_EMwmeanByTSS_mergedData_mergedRun_mergedAlgo	13207	2860330	167551	47187	7.306	26.105	18.799	180758	167551	214738	EC_Earth3_Veg_ssp245_2021_2040_expanded	EC_Earth3_Veg	expanded	2021–2040		ssp245
Toxomerus.floralis_EMmeanByTSS_mergedData_mergedRun_mergedAlgo	19738	2879852	137444	51241	12.557	32.6	20.042	157182	137444	188685	EC_Earth3_Veg_ssp245_2041_2060_native	EC_Earth3_Veg	native	2041–2060		ssp245	12.791	32.6217	19.8302	152836	133303	183123
Toxomerus.floralis_EMmedianByTSS_mergedData_mergedRun_mergedAlgo	18444	2901404	121546	46881	13.175	33.489	20.314	139990	121546	168427	EC_Earth3_Veg_ssp245_2041_2060_native	EC_Earth3_Veg	native	2041–2060		ssp245
Toxomerus.floralis_EMcaByTSS_mergedData_mergedRun_mergedAlgo	20143	2881410	136722	50000	12.841	31.875	19.034	156865	136722	186722	EC_Earth3_Veg_ssp245_2041_2060_native	EC_Earth3_Veg	native	2041–2060		ssp245
Toxomerus.floralis_EMwmeanByTSS_mergedData_mergedRun_mergedAlgo	19807	2879809	137499	51160	12.591	32.523	19.931	157306	137499	188659	EC_Earth3_Veg_ssp245_2041_2060_native	EC_Earth3_Veg	native	2041–2060		ssp245
Toxomerus.floralis_EMmeanByTSS_mergedData_mergedRun_mergedAlgo	16676	2850548	163874	57177	9.236	31.668	22.432	180550	163874	221051	EC_Earth3_Veg_ssp245_2041_2060_expanded	EC_Earth3_Veg	expanded	2041–2060		ssp245	8.87625	30.5485	21.6722	199688	182569	243134
Toxomerus.floralis_EMmedianByTSS_mergedData_mergedRun_mergedAlgo	21390	2847843	162594	56448	11.626	30.681	19.055	183984	162594	219042	EC_Earth3_Veg_ssp245_2041_2060_expanded	EC_Earth3_Veg	expanded	2041–2060		ssp245
Toxomerus.floralis_EMcaByTSS_mergedData_mergedRun_mergedAlgo	13741	2763480	239720	71334	5.421	28.144	22.723	253461	239720	311054	EC_Earth3_Veg_ssp245_2041_2060_expanded	EC_Earth3_Veg	expanded	2041–2060		ssp245
Toxomerus.floralis_EMwmeanByTSS_mergedData_mergedRun_mergedAlgo	16670	2850215	164088	57302	9.222	31.701	22.479	180758	164088	221390	EC_Earth3_Veg_ssp245_2041_2060_expanded	EC_Earth3_Veg	expanded	2041–2060		ssp245
Toxomerus.floralis_EMmeanByTSS_mergedData_mergedRun_mergedAlgo	23947	2867014	133235	64079	15.235	40.767	25.532	157182	133235	197314	EC_Earth3_Veg_ssp245_2061_2080_native	EC_Earth3_Veg	native	2061–2080		ssp245	15.494	40.6193	25.1255	152836	129176	191232
Toxomerus.floralis_EMmedianByTSS_mergedData_mergedRun_mergedAlgo	22357	2890584	117633	57701	15.97	41.218	25.248	139990	117633	175334	EC_Earth3_Veg_ssp245_2061_2080_native	EC_Earth3_Veg	native	2061–2080		ssp245
Toxomerus.floralis_EMcaByTSS_mergedData_mergedRun_mergedAlgo	24323	2868916	132542	62494	15.506	39.839	24.334	156865	132542	195036	EC_Earth3_Veg_ssp245_2061_2080_native	EC_Earth3_Veg	native	2061–2080		ssp245
Toxomerus.floralis_EMwmeanByTSS_mergedData_mergedRun_mergedAlgo	24013	2867019	133293	63950	15.265	40.653	25.388	157306	133293	197243	EC_Earth3_Veg_ssp245_2061_2080_native	EC_Earth3_Veg	native	2061–2080		ssp245
Toxomerus.floralis_EMmeanByTSS_mergedData_mergedRun_mergedAlgo	18893	2834648	161657	73077	10.464	40.475	30.011	180550	161657	234734	EC_Earth3_Veg_ssp245_2061_2080_expanded	EC_Earth3_Veg	expanded	2061–2080		ssp245	10.058	39.0315	28.9738	199688	180415	258031
Toxomerus.floralis_EMmedianByTSS_mergedData_mergedRun_mergedAlgo	25574	2834722	158410	69569	13.9	37.813	23.912	183984	158410	227979	EC_Earth3_Veg_ssp245_2061_2080_expanded	EC_Earth3_Veg	expanded	2061–2080		ssp245
Toxomerus.floralis_EMcaByTSS_mergedData_mergedRun_mergedAlgo	13749	2740280	239712	94534	5.425	37.297	31.873	253461	239712	334246	EC_Earth3_Veg_ssp245_2061_2080_expanded	EC_Earth3_Veg	expanded	2061–2080		ssp245
Toxomerus.floralis_EMwmeanByTSS_mergedData_mergedRun_mergedAlgo	18876	2834235	161882	73282	10.443	40.541	30.099	180758	161882	235164	EC_Earth3_Veg_ssp245_2061_2080_expanded	EC_Earth3_Veg	expanded	2061–2080		ssp245
Toxomerus.floralis_EMmeanByTSS_mergedData_mergedRun_mergedAlgo	27165	2854632	130017	76461	17.283	48.645	31.362	157182	130017	206478	EC_Earth3_Veg_ssp245_2081_2100_native	EC_Earth3_Veg	native	2081–2100		ssp245	17.433	48.2365	30.8035	152836	126193	199908
Toxomerus.floralis_EMmedianByTSS_mergedData_mergedRun_mergedAlgo	24441	2880454	115549	67831	17.459	48.454	30.995	139990	115549	183380	EC_Earth3_Veg_ssp245_2081_2100_native	EC_Earth3_Veg	native	2081–2100		ssp245
Toxomerus.floralis_EMcaByTSS_mergedData_mergedRun_mergedAlgo	27742	2857007	129123	74403	17.685	47.431	29.746	156865	129123	203526	EC_Earth3_Veg_ssp245_2081_2100_native	EC_Earth3_Veg	native	2081–2100		ssp245
Toxomerus.floralis_EMwmeanByTSS_mergedData_mergedRun_mergedAlgo	27222	2854807	130084	76162	17.305	48.416	31.111	157306	130084	206246	EC_Earth3_Veg_ssp245_2081_2100_native	EC_Earth3_Veg	native	2081–2100		ssp245
Toxomerus.floralis_EMmeanByTSS_mergedData_mergedRun_mergedAlgo	22719	2828745	157831	78980	12.583	43.744	31.161	180550	157831	236811	EC_Earth3_Veg_ssp245_2081_2100_expanded	EC_Earth3_Veg	expanded	2081–2100		ssp245	12.0625	42.545	30.4825	199688	176619	261544
Toxomerus.floralis_EMmedianByTSS_mergedData_mergedRun_mergedAlgo	31052	2830433	152932	73858	16.878	40.144	23.266	183984	152932	226790	EC_Earth3_Veg_ssp245_2081_2100_expanded	EC_Earth3_Veg	expanded	2081–2100		ssp245
Toxomerus.floralis_EMcaByTSS_mergedData_mergedRun_mergedAlgo	15832	2727148	237629	107666	6.246	42.478	36.232	253461	237629	345295	EC_Earth3_Veg_ssp245_2081_2100_expanded	EC_Earth3_Veg	expanded	2081–2100		ssp245
Toxomerus.floralis_EMwmeanByTSS_mergedData_mergedRun_mergedAlgo	22673	2828320	158085	79197	12.543	43.814	31.271	180758	158085	237282	EC_Earth3_Veg_ssp245_2081_2100_expanded	EC_Earth3_Veg	expanded	2081–2100		ssp245
Toxomerus.floralis_EMmeanByTSS_mergedData_mergedRun_mergedAlgo	15346	2881228	141836	49865	9.763	31.724	21.961	157182	141836	191701	EC_Earth3_Veg_ssp585_2021_2040_native	EC_Earth3_Veg	native	2021–2040		ssp585	10.0053	31.7525	21.7473	152836	137560	186060
Toxomerus.floralis_EMmedianByTSS_mergedData_mergedRun_mergedAlgo	14510	2902880	125480	45405	10.365	32.434	22.069	139990	125480	170885	EC_Earth3_Veg_ssp585_2021_2040_native	EC_Earth3_Veg	native	2021–2040		ssp585
Toxomerus.floralis_EMcaByTSS_mergedData_mergedRun_mergedAlgo	15868	2882454	140997	48956	10.116	31.209	21.093	156865	140997	189953	EC_Earth3_Veg_ssp585_2021_2040_native	EC_Earth3_Veg	native	2021–2040		ssp585
Toxomerus.floralis_EMwmeanByTSS_mergedData_mergedRun_mergedAlgo	15380	2881193	141926	49776	9.777	31.643	21.866	157306	141926	191702	EC_Earth3_Veg_ssp585_2021_2040_native	EC_Earth3_Veg	native	2021–2040		ssp585
Toxomerus.floralis_EMmeanByTSS_mergedData_mergedRun_mergedAlgo	13602	2851029	166948	56696	7.534	31.402	23.868	180550	166948	223644	EC_Earth3_Veg_ssp585_2021_2040_expanded	EC_Earth3_Veg	expanded	2021–2040		ssp585	7.216	29.93	22.7143	199688	185728	244882
Toxomerus.floralis_EMmedianByTSS_mergedData_mergedRun_mergedAlgo	16841	2848405	167143	55886	9.154	30.375	21.222	183984	167143	223029	EC_Earth3_Veg_ssp585_2021_2040_expanded	EC_Earth3_Veg	expanded	2021–2040		ssp585
Toxomerus.floralis_EMcaByTSS_mergedData_mergedRun_mergedAlgo	11811	2767548	241650	67266	4.66	26.539	21.879	253461	241650	308916	EC_Earth3_Veg_ssp585_2021_2040_expanded	EC_Earth3_Veg	expanded	2021–2040		ssp585
Toxomerus.floralis_EMwmeanByTSS_mergedData_mergedRun_mergedAlgo	13586	2850751	167172	56766	7.516	31.404	23.888	180758	167172	223938	EC_Earth3_Veg_ssp585_2021_2040_expanded	EC_Earth3_Veg	expanded	2021–2040		ssp585
Toxomerus.floralis_EMmeanByTSS_mergedData_mergedRun_mergedAlgo	20802	2854950	136380	76143	13.234	48.443	35.208	157182	136380	212523	EC_Earth3_Veg_ssp585_2041_2060_native	EC_Earth3_Veg	native	2041–2060		ssp585	13.4987	48.8413	35.342	152836	132223	206793
Toxomerus.floralis_EMmedianByTSS_mergedData_mergedRun_mergedAlgo	19495	2877399	120495	70886	13.926	50.636	36.71	139990	120495	191381	EC_Earth3_Veg_ssp585_2041_2060_native	EC_Earth3_Veg	native	2041–2060		ssp585
Toxomerus.floralis_EMcaByTSS_mergedData_mergedRun_mergedAlgo	21295	2856219	135570	75191	13.575	47.934	34.358	156865	135570	210761	EC_Earth3_Veg_ssp585_2041_2060_native	EC_Earth3_Veg	native	2041–2060		ssp585
Toxomerus.floralis_EMwmeanByTSS_mergedData_mergedRun_mergedAlgo	20858	2854909	136448	76060	13.26	48.352	35.092	157306	136448	212508	EC_Earth3_Veg_ssp585_2041_2060_native	EC_Earth3_Veg	native	2041–2060		ssp585
Toxomerus.floralis_EMmeanByTSS_mergedData_mergedRun_mergedAlgo	17100	2822699	163450	85026	9.471	47.093	37.622	180550	163450	248476	EC_Earth3_Veg_ssp585_2041_2060_expanded	EC_Earth3_Veg	expanded	2041–2060		ssp585	9.22325	45.1908	35.9672	199688	181986	271552
Toxomerus.floralis_EMmedianByTSS_mergedData_mergedRun_mergedAlgo	23658	2821419	160326	82872	12.859	45.043	32.184	183984	160326	243198	EC_Earth3_Veg_ssp585_2041_2060_expanded	EC_Earth3_Veg	expanded	2041–2060		ssp585
Toxomerus.floralis_EMcaByTSS_mergedData_mergedRun_mergedAlgo	12988	2729652	240473	105162	5.124	41.49	36.366	253461	240473	345635	EC_Earth3_Veg_ssp585_2041_2060_expanded	EC_Earth3_Veg	expanded	2041–2060		ssp585
Toxomerus.floralis_EMwmeanByTSS_mergedData_mergedRun_mergedAlgo	17062	2822314	163696	85203	9.439	47.137	37.697	180758	163696	248899	EC_Earth3_Veg_ssp585_2041_2060_expanded	EC_Earth3_Veg	expanded	2041–2060		ssp585
Toxomerus.floralis_EMmeanByTSS_mergedData_mergedRun_mergedAlgo	27159	2827703	130023	103390	17.279	65.777	48.499	157182	130023	233413	EC_Earth3_Veg_ssp585_2061_2080_native	EC_Earth3_Veg	native	2061–2080		ssp585	17.4507	66.3503	48.9	152836	126167	227461
Toxomerus.floralis_EMmedianByTSS_mergedData_mergedRun_mergedAlgo	24486	2851686	115504	96599	17.491	69.004	51.513	139990	115504	212103	EC_Earth3_Veg_ssp585_2061_2080_native	EC_Earth3_Veg	native	2061–2080		ssp585
Toxomerus.floralis_EMcaByTSS_mergedData_mergedRun_mergedAlgo	27856	2829321	129009	102089	17.758	65.081	47.323	156865	129009	231098	EC_Earth3_Veg_ssp585_2061_2080_native	EC_Earth3_Veg	native	2061–2080		ssp585
Toxomerus.floralis_EMwmeanByTSS_mergedData_mergedRun_mergedAlgo	27174	2827872	130132	103097	17.275	65.539	48.265	157306	130132	233229	EC_Earth3_Veg_ssp585_2061_2080_native	EC_Earth3_Veg	native	2061–2080		ssp585
Toxomerus.floralis_EMmeanByTSS_mergedData_mergedRun_mergedAlgo	23165	2800007	157385	107718	12.83	59.661	46.831	180550	157385	265103	EC_Earth3_Veg_ssp585_2061_2080_expanded	EC_Earth3_Veg	expanded	2061–2080		ssp585	12.2605	58.347	46.0868	199688	176466	293052
Toxomerus.floralis_EMmedianByTSS_mergedData_mergedRun_mergedAlgo	33812	2802943	150172	101348	18.378	55.085	36.708	183984	150172	251520	EC_Earth3_Veg_ssp585_2061_2080_expanded	EC_Earth3_Veg	expanded	2061–2080		ssp585
Toxomerus.floralis_EMcaByTSS_mergedData_mergedRun_mergedAlgo	12819	2685526	240642	149288	5.058	58.9	53.842	253461	240642	389930	EC_Earth3_Veg_ssp585_2061_2080_expanded	EC_Earth3_Veg	expanded	2061–2080		ssp585
Toxomerus.floralis_EMwmeanByTSS_mergedData_mergedRun_mergedAlgo	23094	2799528	157664	107989	12.776	59.742	46.966	180758	157664	265653	EC_Earth3_Veg_ssp585_2061_2080_expanded	EC_Earth3_Veg	expanded	2061–2080		ssp585
Toxomerus.floralis_EMmeanByTSS_mergedData_mergedRun_mergedAlgo	28715	2800583	128467	130510	18.269	83.031	64.763	157182	128467	258977	EC_Earth3_Veg_ssp585_2081_2100_native	EC_Earth3_Veg	native	2081–2100		ssp585	18.4943	84.1785	65.6847	152836	124570	253054
Toxomerus.floralis_EMmedianByTSS_mergedData_mergedRun_mergedAlgo	25863	2824850	114127	123435	18.475	88.174	69.699	139990	114127	237562	EC_Earth3_Veg_ssp585_2081_2100_native	EC_Earth3_Veg	native	2081–2100		ssp585
Toxomerus.floralis_EMcaByTSS_mergedData_mergedRun_mergedAlgo	29782	2801776	127083	129634	18.986	82.64	63.655	156865	127083	256717	EC_Earth3_Veg_ssp585_2081_2100_native	EC_Earth3_Veg	native	2081–2100		ssp585
Toxomerus.floralis_EMwmeanByTSS_mergedData_mergedRun_mergedAlgo	28703	2800611	128603	130358	18.247	82.869	64.622	157306	128603	258961	EC_Earth3_Veg_ssp585_2081_2100_native	EC_Earth3_Veg	native	2081–2100		ssp585
Toxomerus.floralis_EMmeanByTSS_mergedData_mergedRun_mergedAlgo	30509	2787140	150041	120585	16.898	66.788	49.89	180550	150041	270626	EC_Earth3_Veg_ssp585_2081_2100_expanded	EC_Earth3_Veg	expanded	2081–2100		ssp585	16.091	67.259	51.168	199688	169324	305048
Toxomerus.floralis_EMmedianByTSS_mergedData_mergedRun_mergedAlgo	45311	2793940	138673	110351	24.628	59.979	35.351	183984	138673	249024	EC_Earth3_Veg_ssp585_2081_2100_expanded	EC_Earth3_Veg	expanded	2081–2100		ssp585
Toxomerus.floralis_EMcaByTSS_mergedData_mergedRun_mergedAlgo	15178	2643777	238283	191037	5.988	75.371	69.383	253461	238283	429320	EC_Earth3_Veg_ssp585_2081_2100_expanded	EC_Earth3_Veg	expanded	2081–2100		ssp585
Toxomerus.floralis_EMwmeanByTSS_mergedData_mergedRun_mergedAlgo	30457	2786594	150301	120923	16.85	66.898	50.048	180758	150301	271224	EC_Earth3_Veg_ssp585_2081_2100_expanded	EC_Earth3_Veg	expanded	2081–2100		ssp585
Toxomerus.floralis_EMmeanByTSS_mergedData_mergedRun_mergedAlgo	11921	2882469	145261	44304	7.584	28.186	20.602	157182	145261	189565	MPI_ESM1_2_HR_ssp245_2021_2040_native	MPI_ESM1_2_HR	native	2021–2040		ssp245	7.77775	28.7897	21.012	152836	140962	184889
Toxomerus.floralis_EMmedianByTSS_mergedData_mergedRun_mergedAlgo	11318	2901247	128672	42718	8.085	30.515	22.43	139990	128672	171390	MPI_ESM1_2_HR_ssp245_2021_2040_native	MPI_ESM1_2_HR	native	2021–2040		ssp245
Toxomerus.floralis_EMcaByTSS_mergedData_mergedRun_mergedAlgo	12317	2882680	144548	44410	7.852	28.311	20.459	156865	144548	188958	MPI_ESM1_2_HR_ssp245_2021_2040_native	MPI_ESM1_2_HR	native	2021–2040		ssp245
Toxomerus.floralis_EMwmeanByTSS_mergedData_mergedRun_mergedAlgo	11939	2882372	145367	44277	7.59	28.147	20.557	157306	145367	189644	MPI_ESM1_2_HR_ssp245_2021_2040_native	MPI_ESM1_2_HR	native	2021–2040		ssp245
Toxomerus.floralis_EMmeanByTSS_mergedData_mergedRun_mergedAlgo	13136	2854624	167414	48781	7.276	27.018	19.742	180550	167414	216195	MPI_ESM1_2_HR_ssp245_2021_2040_expanded	MPI_ESM1_2_HR	expanded	2021–2040		ssp245	6.86625	24.9325	18.0663	199688	186320	235276
Toxomerus.floralis_EMmedianByTSS_mergedData_mergedRun_mergedAlgo	14714	2853314	169270	46657	7.997	25.359	17.362	183984	169270	215927	MPI_ESM1_2_HR_ssp245_2021_2040_expanded	MPI_ESM1_2_HR	expanded	2021–2040		ssp245
Toxomerus.floralis_EMcaByTSS_mergedData_mergedRun_mergedAlgo	12493	2778933	240968	51561	4.929	20.343	15.414	253461	240968	292529	MPI_ESM1_2_HR_ssp245_2021_2040_expanded	MPI_ESM1_2_HR	expanded	2021–2040		ssp245
Toxomerus.floralis_EMwmeanByTSS_mergedData_mergedRun_mergedAlgo	13129	2854374	167629	48823	7.263	27.01	19.747	180758	167629	216452	MPI_ESM1_2_HR_ssp245_2021_2040_expanded	MPI_ESM1_2_HR	expanded	2021–2040		ssp245
Toxomerus.floralis_EMmeanByTSS_mergedData_mergedRun_mergedAlgo	10723	2873856	146459	52917	6.822	33.666	26.844	157182	146459	199376	MPI_ESM1_2_HR_ssp245_2041_2060_native	MPI_ESM1_2_HR	native	2041–2060		ssp245	6.8785	33.957	27.0785	152836	142330	194185
Toxomerus.floralis_EMmedianByTSS_mergedData_mergedRun_mergedAlgo	9889	2894988	130101	48977	7.064	34.986	27.922	139990	130101	179078	MPI_ESM1_2_HR_ssp245_2041_2060_native	MPI_ESM1_2_HR	native	2041–2060		ssp245
Toxomerus.floralis_EMcaByTSS_mergedData_mergedRun_mergedAlgo	10691	2874433	146174	52657	6.815	33.568	26.753	156865	146174	198831	MPI_ESM1_2_HR_ssp245_2041_2060_native	MPI_ESM1_2_HR	native	2041–2060		ssp245
Toxomerus.floralis_EMwmeanByTSS_mergedData_mergedRun_mergedAlgo	10718	2873781	146588	52868	6.813	33.608	26.795	157306	146588	199456	MPI_ESM1_2_HR_ssp245_2041_2060_native	MPI_ESM1_2_HR	native	2041–2060		ssp245
Toxomerus.floralis_EMmeanByTSS_mergedData_mergedRun_mergedAlgo	13535	2847108	167015	56297	7.497	31.181	23.684	180550	167015	223312	MPI_ESM1_2_HR_ssp245_2041_2060_expanded	MPI_ESM1_2_HR	expanded	2041–2060		ssp245	7.17675	29.0972	21.9203	199688	185794	243026
Toxomerus.floralis_EMmedianByTSS_mergedData_mergedRun_mergedAlgo	16614	2845234	167370	54737	9.03	29.751	20.721	183984	167370	222107	MPI_ESM1_2_HR_ssp245_2041_2060_expanded	MPI_ESM1_2_HR	expanded	2041–2060		ssp245
Toxomerus.floralis_EMcaByTSS_mergedData_mergedRun_mergedAlgo	11898	2768942	241563	61552	4.694	24.285	19.59	253461	241563	303115	MPI_ESM1_2_HR_ssp245_2041_2060_expanded	MPI_ESM1_2_HR	expanded	2041–2060		ssp245
Toxomerus.floralis_EMwmeanByTSS_mergedData_mergedRun_mergedAlgo	13531	2846852	167227	56345	7.486	31.172	23.686	180758	167227	223572	MPI_ESM1_2_HR_ssp245_2041_2060_expanded	MPI_ESM1_2_HR	expanded	2041–2060		ssp245
Toxomerus.floralis_EMmeanByTSS_mergedData_mergedRun_mergedAlgo	14969	2872469	142213	54304	9.523	34.548	25.025	157182	142213	196517	MPI_ESM1_2_HR_ssp245_2061_2080_native	MPI_ESM1_2_HR	native	2061–2080		ssp245	9.64025	34.5652	24.9247	152836	138112	190917
Toxomerus.floralis_EMmedianByTSS_mergedData_mergedRun_mergedAlgo	13845	2894789	126145	49176	9.89	35.128	25.238	139990	126145	175321	MPI_ESM1_2_HR_ssp245_2061_2080_native	MPI_ESM1_2_HR	native	2061–2080		ssp245
Toxomerus.floralis_EMcaByTSS_mergedData_mergedRun_mergedAlgo	15077	2873634	141788	53456	9.611	34.078	24.466	156865	141788	195244	MPI_ESM1_2_HR_ssp245_2061_2080_native	MPI_ESM1_2_HR	native	2061–2080		ssp245
Toxomerus.floralis_EMwmeanByTSS_mergedData_mergedRun_mergedAlgo	15002	2872367	142304	54282	9.537	34.507	24.97	157306	142304	196586	MPI_ESM1_2_HR_ssp245_2061_2080_native	MPI_ESM1_2_HR	native	2061–2080		ssp245
Toxomerus.floralis_EMmeanByTSS_mergedData_mergedRun_mergedAlgo	18113	2845395	162437	58010	10.032	32.13	22.097	180550	162437	220447	MPI_ESM1_2_HR_ssp245_2061_2080_expanded	MPI_ESM1_2_HR	expanded	2061–2080		ssp245	9.8045	30.0252	20.2203	199688	180736	239825
Toxomerus.floralis_EMmedianByTSS_mergedData_mergedRun_mergedAlgo	23796	2843678	160188	56293	12.934	30.597	17.663	183984	160188	216481	MPI_ESM1_2_HR_ssp245_2061_2080_expanded	MPI_ESM1_2_HR	expanded	2061–2080		ssp245
Toxomerus.floralis_EMcaByTSS_mergedData_mergedRun_mergedAlgo	15773	2766532	237688	63962	6.223	25.235	19.012	253461	237688	301650	MPI_ESM1_2_HR_ssp245_2061_2080_expanded	MPI_ESM1_2_HR	expanded	2061–2080		ssp245
Toxomerus.floralis_EMwmeanByTSS_mergedData_mergedRun_mergedAlgo	18129	2845104	162629	58093	10.029	32.139	22.109	180758	162629	220722	MPI_ESM1_2_HR_ssp245_2061_2080_expanded	MPI_ESM1_2_HR	expanded	2061–2080		ssp245
Toxomerus.floralis_EMmeanByTSS_mergedData_mergedRun_mergedAlgo	17651	2867612	139531	59161	11.23	37.639	26.409	157182	139531	198692	MPI_ESM1_2_HR_ssp245_2081_2100_native	MPI_ESM1_2_HR	native	2081–2100		ssp245	11.4752	37.4345	25.9592	152836	135320	192522
Toxomerus.floralis_EMmedianByTSS_mergedData_mergedRun_mergedAlgo	16806	2891184	123184	52781	12.005	37.703	25.698	139990	123184	175965	MPI_ESM1_2_HR_ssp245_2081_2100_native	MPI_ESM1_2_HR	native	2081–2100		ssp245
Toxomerus.floralis_EMcaByTSS_mergedData_mergedRun_mergedAlgo	17911	2869284	138954	57806	11.418	36.851	25.433	156865	138954	196760	MPI_ESM1_2_HR_ssp245_2081_2100_native	MPI_ESM1_2_HR	native	2081–2100		ssp245
Toxomerus.floralis_EMwmeanByTSS_mergedData_mergedRun_mergedAlgo	17694	2867589	139612	59060	11.248	37.545	26.297	157306	139612	198672	MPI_ESM1_2_HR_ssp245_2081_2100_native	MPI_ESM1_2_HR	native	2081–2100		ssp245
Toxomerus.floralis_EMmeanByTSS_mergedData_mergedRun_mergedAlgo	20292	2841149	160258	62256	11.239	34.481	23.242	180550	160258	222514	MPI_ESM1_2_HR_ssp245_2081_2100_expanded	MPI_ESM1_2_HR	expanded	2081–2100		ssp245	10.834	32.1657	21.3317	199688	178802	242155
Toxomerus.floralis_EMmedianByTSS_mergedData_mergedRun_mergedAlgo	26309	2840418	157675	59553	14.3	32.369	18.069	183984	157675	217228	MPI_ESM1_2_HR_ssp245_2081_2100_expanded	MPI_ESM1_2_HR	expanded	2081–2100		ssp245
Toxomerus.floralis_EMcaByTSS_mergedData_mergedRun_mergedAlgo	16653	2761215	236808	69279	6.57	27.333	20.763	253461	236808	306087	MPI_ESM1_2_HR_ssp245_2081_2100_expanded	MPI_ESM1_2_HR	expanded	2081–2100		ssp245
Toxomerus.floralis_EMwmeanByTSS_mergedData_mergedRun_mergedAlgo	20293	2840872	160465	62325	11.227	34.48	23.253	180758	160465	222790	MPI_ESM1_2_HR_ssp245_2081_2100_expanded	MPI_ESM1_2_HR	expanded	2081–2100		ssp245
Toxomerus.floralis_EMmeanByTSS_mergedData_mergedRun_mergedAlgo	11893	2880894	145289	45879	7.566	29.188	21.622	157182	145289	191168	MPI_ESM1_2_HR_ssp585_2021_2040_native	MPI_ESM1_2_HR	native	2021–2040		ssp585	7.7925	29.6465	21.8537	152836	140936	186191
Toxomerus.floralis_EMmedianByTSS_mergedData_mergedRun_mergedAlgo	11221	2900659	128769	43306	8.016	30.935	22.919	139990	128769	172075	MPI_ESM1_2_HR_ssp585_2021_2040_native	MPI_ESM1_2_HR	native	2021–2040		ssp585
Toxomerus.floralis_EMcaByTSS_mergedData_mergedRun_mergedAlgo	12554	2881094	144311	45996	8.003	29.322	21.319	156865	144311	190307	MPI_ESM1_2_HR_ssp585_2021_2040_native	MPI_ESM1_2_HR	native	2021–2040		ssp585
Toxomerus.floralis_EMwmeanByTSS_mergedData_mergedRun_mergedAlgo	11932	2880809	145374	45840	7.585	29.141	21.555	157306	145374	191214	MPI_ESM1_2_HR_ssp585_2021_2040_native	MPI_ESM1_2_HR	native	2021–2040		ssp585
Toxomerus.floralis_EMmeanByTSS_mergedData_mergedRun_mergedAlgo	14439	2851097	166111	52308	7.997	28.971	20.974	180550	166111	218419	MPI_ESM1_2_HR_ssp585_2021_2040_expanded	MPI_ESM1_2_HR	expanded	2021–2040		ssp585	7.44675	26.9515	19.5048	199688	185249	238215
Toxomerus.floralis_EMmedianByTSS_mergedData_mergedRun_mergedAlgo	16180	2849141	167804	50830	8.794	27.627	18.833	183984	167804	218634	MPI_ESM1_2_HR_ssp585_2021_2040_expanded	MPI_ESM1_2_HR	expanded	2021–2040		ssp585
Toxomerus.floralis_EMcaByTSS_mergedData_mergedRun_mergedAlgo	12720	2774140	240741	56354	5.019	22.234	17.215	253461	240741	297095	MPI_ESM1_2_HR_ssp585_2021_2040_expanded	MPI_ESM1_2_HR	expanded	2021–2040		ssp585
Toxomerus.floralis_EMwmeanByTSS_mergedData_mergedRun_mergedAlgo	14419	2850825	166339	52372	7.977	28.974	20.997	180758	166339	218711	MPI_ESM1_2_HR_ssp585_2021_2040_expanded	MPI_ESM1_2_HR	expanded	2021–2040		ssp585
Toxomerus.floralis_EMmeanByTSS_mergedData_mergedRun_mergedAlgo	16621	2861518	140561	65255	10.574	41.516	30.941	157182	140561	205816	MPI_ESM1_2_HR_ssp585_2041_2060_native	MPI_ESM1_2_HR	native	2041–2060		ssp585	10.8033	41.6218	30.8185	152836	136326	199879
Toxomerus.floralis_EMmedianByTSS_mergedData_mergedRun_mergedAlgo	15150	2883717	124840	60248	10.822	43.037	32.215	139990	124840	185088	MPI_ESM1_2_HR_ssp585_2041_2060_native	MPI_ESM1_2_HR	native	2041–2060		ssp585
Toxomerus.floralis_EMcaByTSS_mergedData_mergedRun_mergedAlgo	17571	2863584	139294	63506	11.201	40.484	29.283	156865	139294	202800	MPI_ESM1_2_HR_ssp585_2041_2060_native	MPI_ESM1_2_HR	native	2041–2060		ssp585
Toxomerus.floralis_EMwmeanByTSS_mergedData_mergedRun_mergedAlgo	16699	2861445	140607	65204	10.616	41.45	30.835	157306	140607	205811	MPI_ESM1_2_HR_ssp585_2041_2060_native	MPI_ESM1_2_HR	native	2041–2060		ssp585
Toxomerus.floralis_EMmeanByTSS_mergedData_mergedRun_mergedAlgo	18060	2831000	162490	72405	10.003	40.102	30.1	180550	162490	234895	MPI_ESM1_2_HR_ssp585_2041_2060_expanded	MPI_ESM1_2_HR	expanded	2041–2060		ssp585	9.72525	37.2	27.475	199688	180894	254036
Toxomerus.floralis_EMmedianByTSS_mergedData_mergedRun_mergedAlgo	23485	2830651	160499	69320	12.765	37.677	24.912	183984	160499	229819	MPI_ESM1_2_HR_ssp585_2041_2060_expanded	MPI_ESM1_2_HR	expanded	2041–2060		ssp585
Toxomerus.floralis_EMcaByTSS_mergedData_mergedRun_mergedAlgo	15590	2752169	237871	78325	6.151	30.902	24.751	253461	237871	316196	MPI_ESM1_2_HR_ssp585_2041_2060_expanded	MPI_ESM1_2_HR	expanded	2041–2060		ssp585
Toxomerus.floralis_EMwmeanByTSS_mergedData_mergedRun_mergedAlgo	18043	2830679	162715	72518	9.982	40.119	30.137	180758	162715	235233	MPI_ESM1_2_HR_ssp585_2041_2060_expanded	MPI_ESM1_2_HR	expanded	2041–2060		ssp585
Toxomerus.floralis_EMmeanByTSS_mergedData_mergedRun_mergedAlgo	24016	2844271	133166	82502	15.279	52.488	37.209	157182	133166	215668	MPI_ESM1_2_HR_ssp585_2061_2080_native	MPI_ESM1_2_HR	native	2061–2080		ssp585	15.2608	52.7282	37.4675	152836	129485	210005
Toxomerus.floralis_EMmedianByTSS_mergedData_mergedRun_mergedAlgo	20471	2867912	119519	76053	14.623	54.327	39.704	139990	119519	195572	MPI_ESM1_2_HR_ssp585_2061_2080_native	MPI_ESM1_2_HR	native	2061–2080		ssp585
Toxomerus.floralis_EMcaByTSS_mergedData_mergedRun_mergedAlgo	24906	2846009	131959	81081	15.877	51.688	35.811	156865	131959	213040	MPI_ESM1_2_HR_ssp585_2061_2080_native	MPI_ESM1_2_HR	native	2061–2080		ssp585
Toxomerus.floralis_EMwmeanByTSS_mergedData_mergedRun_mergedAlgo	24011	2844205	133295	82444	15.264	52.41	37.146	157306	133295	215739	MPI_ESM1_2_HR_ssp585_2061_2080_native	MPI_ESM1_2_HR	native	2061–2080		ssp585
Toxomerus.floralis_EMmeanByTSS_mergedData_mergedRun_mergedAlgo	28933	2816701	151617	86704	16.025	48.022	31.997	180550	151617	238321	MPI_ESM1_2_HR_ssp585_2061_2080_expanded	MPI_ESM1_2_HR	expanded	2061–2080		ssp585	15.5435	45.358	29.8143	199688	169785	259410
Toxomerus.floralis_EMmedianByTSS_mergedData_mergedRun_mergedAlgo	38837	2816751	145147	83220	21.109	45.232	24.123	183984	145147	228367	MPI_ESM1_2_HR_ssp585_2061_2080_expanded	MPI_ESM1_2_HR	expanded	2061–2080		ssp585
Toxomerus.floralis_EMcaByTSS_mergedData_mergedRun_mergedAlgo	22942	2728739	230519	101755	9.051	40.146	31.095	253461	230519	332274	MPI_ESM1_2_HR_ssp585_2061_2080_expanded	MPI_ESM1_2_HR	expanded	2061–2080		ssp585
Toxomerus.floralis_EMwmeanByTSS_mergedData_mergedRun_mergedAlgo	28902	2816376	151856	86821	15.989	48.032	32.042	180758	151856	238677	MPI_ESM1_2_HR_ssp585_2061_2080_expanded	MPI_ESM1_2_HR	expanded	2061–2080		ssp585
Toxomerus.floralis_EMmeanByTSS_mergedData_mergedRun_mergedAlgo	27116	2832400	130066	94373	17.251	60.041	42.789	157182	130066	224439	MPI_ESM1_2_HR_ssp585_2081_2100_native	MPI_ESM1_2_HR	native	2081–2100		ssp585	17.2462	61.0215	43.7752	152836	126452	219605
Toxomerus.floralis_EMmedianByTSS_mergedData_mergedRun_mergedAlgo	23305	2854961	116685	89004	16.648	63.579	46.931	139990	116685	205689	MPI_ESM1_2_HR_ssp585_2081_2100_native	MPI_ESM1_2_HR	native	2081–2100		ssp585
Toxomerus.floralis_EMcaByTSS_mergedData_mergedRun_mergedAlgo	27961	2832289	128904	94801	17.825	60.435	42.61	156865	128904	223705	MPI_ESM1_2_HR_ssp585_2081_2100_native	MPI_ESM1_2_HR	native	2081–2100		ssp585
Toxomerus.floralis_EMwmeanByTSS_mergedData_mergedRun_mergedAlgo	27152	2832216	130154	94433	17.261	60.031	42.771	157306	130154	224587	MPI_ESM1_2_HR_ssp585_2081_2100_native	MPI_ESM1_2_HR	native	2081–2100		ssp585
Toxomerus.floralis_EMmeanByTSS_mergedData_mergedRun_mergedAlgo	34554	2812741	145996	90664	19.138	50.215	31.077	180550	145996	236660	MPI_ESM1_2_HR_ssp585_2081_2100_expanded	MPI_ESM1_2_HR	expanded	2081–2100		ssp585	19.0087	47.3645	28.3557	199688	163032	256809
Toxomerus.floralis_EMmedianByTSS_mergedData_mergedRun_mergedAlgo	48333	2815362	135651	84609	26.27	45.987	19.717	183984	135651	220260	MPI_ESM1_2_HR_ssp585_2081_2100_expanded	MPI_ESM1_2_HR	expanded	2081–2100		ssp585
Toxomerus.floralis_EMcaByTSS_mergedData_mergedRun_mergedAlgo	29211	2721477	224250	109017	11.525	43.011	31.487	253461	224250	333267	MPI_ESM1_2_HR_ssp585_2081_2100_expanded	MPI_ESM1_2_HR	expanded	2081–2100		ssp585
Toxomerus.floralis_EMwmeanByTSS_mergedData_mergedRun_mergedAlgo	34529	2812376	146229	90821	19.102	50.245	31.142	180758	146229	237050	MPI_ESM1_2_HR_ssp585_2081_2100_expanded	MPI_ESM1_2_HR	expanded	2081–2100		ssp585
Toxomerus.floralis_EMmeanByTSS_mergedData_mergedRun_mergedAlgo	15501	2885840	141681	36613	9.862	23.293	13.432	157182	141681	178294	MRI_ESM2_0_ssp245_2021_2040_native	MRI_ESM2_0	native	2021–2040		ssp245	9.77975	23.1355	13.3563	152836	137880	173223
Toxomerus.floralis_EMmedianByTSS_mergedData_mergedRun_mergedAlgo	13373	2906728	126617	32917	9.553	23.514	13.961	139990	126617	159534	MRI_ESM2_0_ssp245_2021_2040_native	MRI_ESM2_0	native	2021–2040		ssp245
Toxomerus.floralis_EMcaByTSS_mergedData_mergedRun_mergedAlgo	15435	2887456	141430	35314	9.84	22.512	12.673	156865	141430	176744	MRI_ESM2_0_ssp245_2021_2040_native	MRI_ESM2_0	native	2021–2040		ssp245
Toxomerus.floralis_EMwmeanByTSS_mergedData_mergedRun_mergedAlgo	15516	2885798	141790	36531	9.864	23.223	13.359	157306	141790	178321	MRI_ESM2_0_ssp245_2021_2040_native	MRI_ESM2_0	native	2021–2040		ssp245
Toxomerus.floralis_EMmeanByTSS_mergedData_mergedRun_mergedAlgo	16949	2860437	163601	38648	9.387	21.406	12.018	180550	163601	202249	MRI_ESM2_0_ssp245_2021_2040_expanded	MRI_ESM2_0	expanded	2021–2040		ssp245	9.18375	20.0735	10.8895	199688	181710	221317
Toxomerus.floralis_EMmedianByTSS_mergedData_mergedRun_mergedAlgo	19974	2858800	164010	36851	10.856	20.029	9.173	183984	164010	200861	MRI_ESM2_0_ssp245_2021_2040_expanded	MRI_ESM2_0	expanded	2021–2040		ssp245
Toxomerus.floralis_EMcaByTSS_mergedData_mergedRun_mergedAlgo	18049	2781948	235412	44226	7.121	17.449	10.328	253461	235412	279638	MRI_ESM2_0_ssp245_2021_2040_expanded	MRI_ESM2_0	expanded	2021–2040		ssp245
Toxomerus.floralis_EMwmeanByTSS_mergedData_mergedRun_mergedAlgo	16939	2860176	163819	38701	9.371	21.41	12.039	180758	163819	202520	MRI_ESM2_0_ssp245_2021_2040_expanded	MRI_ESM2_0	expanded	2021–2040		ssp245
Toxomerus.floralis_EMmeanByTSS_mergedData_mergedRun_mergedAlgo	19491	2877461	137691	44992	12.4	28.624	16.224	157182	137691	182683	MRI_ESM2_0_ssp245_2041_2060_native	MRI_ESM2_0	native	2041–2060		ssp245	12.291	28.118	15.827	152836	134040	177030
Toxomerus.floralis_EMmedianByTSS_mergedData_mergedRun_mergedAlgo	16882	2900733	123108	38912	12.059	27.796	15.737	139990	123108	162020	MRI_ESM2_0_ssp245_2041_2060_native	MRI_ESM2_0	native	2041–2060		ssp245
Toxomerus.floralis_EMcaByTSS_mergedData_mergedRun_mergedAlgo	19302	2879656	137563	43114	12.305	27.485	15.18	156865	137563	180677	MRI_ESM2_0_ssp245_2041_2060_native	MRI_ESM2_0	native	2041–2060		ssp245
Toxomerus.floralis_EMwmeanByTSS_mergedData_mergedRun_mergedAlgo	19506	2877391	137800	44938	12.4	28.567	16.167	157306	137800	182738	MRI_ESM2_0_ssp245_2041_2060_native	MRI_ESM2_0	native	2041–2060		ssp245
Toxomerus.floralis_EMmeanByTSS_mergedData_mergedRun_mergedAlgo	21195	2852546	159355	46539	11.739	25.776	14.037	180550	159355	205894	MRI_ESM2_0_ssp245_2041_2060_expanded	MRI_ESM2_0	expanded	2041–2060		ssp245	11.5965	24.4125	12.8158	199688	177064	225396
Toxomerus.floralis_EMmedianByTSS_mergedData_mergedRun_mergedAlgo	26451	2851594	157533	44057	14.377	23.946	9.569	183984	157533	201590	MRI_ESM2_0_ssp245_2041_2060_expanded	MRI_ESM2_0	expanded	2041–2060		ssp245
Toxomerus.floralis_EMcaByTSS_mergedData_mergedRun_mergedAlgo	21653	2770057	231808	56117	8.543	22.14	13.597	253461	231808	287925	MRI_ESM2_0_ssp245_2041_2060_expanded	MRI_ESM2_0	expanded	2041–2060		ssp245
Toxomerus.floralis_EMwmeanByTSS_mergedData_mergedRun_mergedAlgo	21198	2852264	159560	46613	11.727	25.788	14.06	180758	159560	206173	MRI_ESM2_0_ssp245_2041_2060_expanded	MRI_ESM2_0	expanded	2041–2060		ssp245
Toxomerus.floralis_EMmeanByTSS_mergedData_mergedRun_mergedAlgo	21808	2868278	135374	54175	13.874	34.466	20.592	157182	135374	189549	MRI_ESM2_0_ssp245_2061_2080_native	MRI_ESM2_0	native	2061–2080		ssp245	13.8852	33.9663	20.0808	152836	131614	183533
Toxomerus.floralis_EMmedianByTSS_mergedData_mergedRun_mergedAlgo	19455	2892282	120535	47363	13.897	33.833	19.936	139990	120535	167898	MRI_ESM2_0_ssp245_2061_2080_native	MRI_ESM2_0	native	2061–2080		ssp245
Toxomerus.floralis_EMcaByTSS_mergedData_mergedRun_mergedAlgo	21785	2870765	135080	52005	13.888	33.153	19.265	156865	135080	187085	MRI_ESM2_0_ssp245_2061_2080_native	MRI_ESM2_0	native	2061–2080		ssp245
Toxomerus.floralis_EMwmeanByTSS_mergedData_mergedRun_mergedAlgo	21838	2868196	135468	54133	13.882	34.413	20.53	157306	135468	189601	MRI_ESM2_0_ssp245_2061_2080_native	MRI_ESM2_0	native	2061–2080		ssp245
Toxomerus.floralis_EMmeanByTSS_mergedData_mergedRun_mergedAlgo	25771	2843880	154779	55205	14.274	30.576	16.302	180550	154779	209984	MRI_ESM2_0_ssp245_2061_2080_expanded	MRI_ESM2_0	expanded	2061–2080		ssp245	13.9808	28.7285	14.7475	199688	172547	229356
Toxomerus.floralis_EMmedianByTSS_mergedData_mergedRun_mergedAlgo	32857	2844018	151127	51633	17.859	28.064	10.205	183984	151127	202760	MRI_ESM2_0_ssp245_2061_2080_expanded	MRI_ESM2_0	expanded	2061–2080		ssp245
Toxomerus.floralis_EMcaByTSS_mergedData_mergedRun_mergedAlgo	24173	2761051	229288	65123	9.537	25.693	16.156	253461	229288	294411	MRI_ESM2_0_ssp245_2061_2080_expanded	MRI_ESM2_0	expanded	2061–2080		ssp245
Toxomerus.floralis_EMwmeanByTSS_mergedData_mergedRun_mergedAlgo	25764	2843600	154994	55277	14.253	30.581	16.327	180758	154994	210271	MRI_ESM2_0_ssp245_2061_2080_expanded	MRI_ESM2_0	expanded	2061–2080		ssp245
Toxomerus.floralis_EMmeanByTSS_mergedData_mergedRun_mergedAlgo	21864	2865457	135318	56996	13.91	36.261	22.351	157182	135318	192314	MRI_ESM2_0_ssp245_2081_2100_native	MRI_ESM2_0	native	2081–2100		ssp245	13.8398	35.6378	21.7982	152836	131677	186161
Toxomerus.floralis_EMmedianByTSS_mergedData_mergedRun_mergedAlgo	19166	2890252	120824	49393	13.691	35.283	21.592	139990	120824	170217	MRI_ESM2_0_ssp245_2081_2100_native	MRI_ESM2_0	native	2081–2100		ssp245
Toxomerus.floralis_EMcaByTSS_mergedData_mergedRun_mergedAlgo	21711	2868127	135154	54643	13.841	34.834	20.994	156865	135154	189797	MRI_ESM2_0_ssp245_2081_2100_native	MRI_ESM2_0	native	2081–2100		ssp245
Toxomerus.floralis_EMwmeanByTSS_mergedData_mergedRun_mergedAlgo	21893	2865426	135413	56903	13.917	36.173	22.256	157306	135413	192316	MRI_ESM2_0_ssp245_2081_2100_native	MRI_ESM2_0	native	2081–2100		ssp245
Toxomerus.floralis_EMmeanByTSS_mergedData_mergedRun_mergedAlgo	27616	2841125	152934	57960	15.295	32.102	16.806	180550	152934	210894	MRI_ESM2_0_ssp245_2081_2100_expanded	MRI_ESM2_0	expanded	2081–2100		ssp245	15.0158	29.8687	14.8528	199688	170546	229512
Toxomerus.floralis_EMmedianByTSS_mergedData_mergedRun_mergedAlgo	35568	2842114	148416	53537	19.332	29.099	9.767	183984	148416	201953	MRI_ESM2_0_ssp245_2081_2100_expanded	MRI_ESM2_0	expanded	2081–2100		ssp245
Toxomerus.floralis_EMcaByTSS_mergedData_mergedRun_mergedAlgo	25815	2759825	227646	66349	10.185	26.177	15.992	253461	227646	293995	MRI_ESM2_0_ssp245_2081_2100_expanded	MRI_ESM2_0	expanded	2081–2100		ssp245
Toxomerus.floralis_EMwmeanByTSS_mergedData_mergedRun_mergedAlgo	27568	2840859	153190	58018	15.251	32.097	16.846	180758	153190	211208	MRI_ESM2_0_ssp245_2081_2100_expanded	MRI_ESM2_0	expanded	2081–2100		ssp245
Toxomerus.floralis_EMmeanByTSS_mergedData_mergedRun_mergedAlgo	17856	2882411	139326	40042	11.36	25.475	14.115	157182	139326	179368	MRI_ESM2_0_ssp585_2021_2040_native	MRI_ESM2_0	native	2021–2040		ssp585	11.3472	25.0812	13.734	152836	135490	173826
Toxomerus.floralis_EMmedianByTSS_mergedData_mergedRun_mergedAlgo	15794	2904592	124196	35053	11.282	25.04	13.757	139990	124196	159249	MRI_ESM2_0_ssp585_2021_2040_native	MRI_ESM2_0	native	2021–2040		ssp585
Toxomerus.floralis_EMcaByTSS_mergedData_mergedRun_mergedAlgo	17861	2884465	139004	38305	11.386	24.419	13.033	156865	139004	177309	MRI_ESM2_0_ssp585_2021_2040_native	MRI_ESM2_0	native	2021–2040		ssp585
Toxomerus.floralis_EMwmeanByTSS_mergedData_mergedRun_mergedAlgo	17871	2882387	139435	39942	11.361	25.391	14.031	157306	139435	179377	MRI_ESM2_0_ssp585_2021_2040_native	MRI_ESM2_0	native	2021–2040		ssp585
Toxomerus.floralis_EMmeanByTSS_mergedData_mergedRun_mergedAlgo	19404	2857449	161146	41636	10.747	23.061	12.313	180550	161146	202782	MRI_ESM2_0_ssp585_2021_2040_expanded	MRI_ESM2_0	expanded	2021–2040		ssp585	10.473	21.8367	11.3632	199688	179265	222448
Toxomerus.floralis_EMmedianByTSS_mergedData_mergedRun_mergedAlgo	23417	2855699	160567	39952	12.728	21.715	8.987	183984	160567	200519	MRI_ESM2_0_ssp585_2021_2040_expanded	MRI_ESM2_0	expanded	2021–2040		ssp585
Toxomerus.floralis_EMcaByTSS_mergedData_mergedRun_mergedAlgo	19456	2776697	234005	49477	7.676	19.521	11.844	253461	234005	283482	MRI_ESM2_0_ssp585_2021_2040_expanded	MRI_ESM2_0	expanded	2021–2040		ssp585
Toxomerus.floralis_EMwmeanByTSS_mergedData_mergedRun_mergedAlgo	19415	2857212	161343	41665	10.741	23.05	12.309	180758	161343	203008	MRI_ESM2_0_ssp585_2021_2040_expanded	MRI_ESM2_0	expanded	2021–2040		ssp585
Toxomerus.floralis_EMmeanByTSS_mergedData_mergedRun_mergedAlgo	23600	2866490	133582	55963	15.014	35.604	20.59	157182	133582	189545	MRI_ESM2_0_ssp585_2041_2060_native	MRI_ESM2_0	native	2041–2060		ssp585	15.1103	34.7758	19.6655	152836	129746	182934
Toxomerus.floralis_EMmedianByTSS_mergedData_mergedRun_mergedAlgo	21294	2892181	118696	47464	15.211	33.905	18.694	139990	118696	166160	MRI_ESM2_0_ssp585_2041_2060_native	MRI_ESM2_0	native	2041–2060		ssp585
Toxomerus.floralis_EMcaByTSS_mergedData_mergedRun_mergedAlgo	23846	2869337	133019	53433	15.202	34.063	18.861	156865	133019	186452	MRI_ESM2_0_ssp585_2041_2060_native	MRI_ESM2_0	native	2041–2060		ssp585
Toxomerus.floralis_EMwmeanByTSS_mergedData_mergedRun_mergedAlgo	23618	2866437	133688	55892	15.014	35.531	20.517	157306	133688	189580	MRI_ESM2_0_ssp585_2041_2060_native	MRI_ESM2_0	native	2041–2060		ssp585
Toxomerus.floralis_EMmeanByTSS_mergedData_mergedRun_mergedAlgo	27020	2840779	153530	58306	14.965	32.294	17.328	180550	153530	211836	MRI_ESM2_0_ssp585_2041_2060_expanded	MRI_ESM2_0	expanded	2041–2060		ssp585	14.738	30.6135	15.8752	199688	171058	231717
Toxomerus.floralis_EMmedianByTSS_mergedData_mergedRun_mergedAlgo	34772	2840777	149212	54874	18.899	29.825	10.926	183984	149212	204086	MRI_ESM2_0_ssp585_2041_2060_expanded	MRI_ESM2_0	expanded	2041–2060		ssp585
Toxomerus.floralis_EMcaByTSS_mergedData_mergedRun_mergedAlgo	25731	2755073	227730	71101	10.152	28.052	17.9	253461	227730	298831	MRI_ESM2_0_ssp585_2041_2060_expanded	MRI_ESM2_0	expanded	2041–2060		ssp585
Toxomerus.floralis_EMwmeanByTSS_mergedData_mergedRun_mergedAlgo	26998	2840523	153760	58354	14.936	32.283	17.347	180758	153760	212114	MRI_ESM2_0_ssp585_2041_2060_expanded	MRI_ESM2_0	expanded	2041–2060		ssp585
Toxomerus.floralis_EMmeanByTSS_mergedData_mergedRun_mergedAlgo	26261	2853468	130921	68985	16.707	43.889	27.181	157182	130921	199906	MRI_ESM2_0_ssp585_2061_2080_native	MRI_ESM2_0	native	2061–2080		ssp585	16.7602	43.378	26.6175	152836	127220	193544
Toxomerus.floralis_EMmedianByTSS_mergedData_mergedRun_mergedAlgo	23474	2879772	116516	59873	16.768	42.769	26.001	139990	116516	176389	MRI_ESM2_0_ssp585_2061_2080_native	MRI_ESM2_0	native	2061–2080		ssp585
Toxomerus.floralis_EMcaByTSS_mergedData_mergedRun_mergedAlgo	26445	2855180	130420	67590	16.858	43.088	26.23	156865	130420	198010	MRI_ESM2_0_ssp585_2061_2080_native	MRI_ESM2_0	native	2061–2080		ssp585
Toxomerus.floralis_EMwmeanByTSS_mergedData_mergedRun_mergedAlgo	26283	2853482	131023	68847	16.708	43.766	27.058	157306	131023	199870	MRI_ESM2_0_ssp585_2061_2080_native	MRI_ESM2_0	native	2061–2080		ssp585
Toxomerus.floralis_EMmeanByTSS_mergedData_mergedRun_mergedAlgo	32416	2836356	148134	62729	17.954	34.743	16.789	180550	148134	210863	MRI_ESM2_0_ssp585_2061_2080_expanded	MRI_ESM2_0	expanded	2061–2080		ssp585	17.8365	33.1397	15.3033	199688	165153	231169
Toxomerus.floralis_EMmedianByTSS_mergedData_mergedRun_mergedAlgo	43899	2839217	140085	56434	23.86	30.673	6.813	183984	140085	196519	MRI_ESM2_0_ssp585_2061_2080_expanded	MRI_ESM2_0	expanded	2061–2080		ssp585
Toxomerus.floralis_EMcaByTSS_mergedData_mergedRun_mergedAlgo	29435	2744131	224026	82043	11.613	32.369	20.756	253461	224026	306069	MRI_ESM2_0_ssp585_2061_2080_expanded	MRI_ESM2_0	expanded	2061–2080		ssp585
Toxomerus.floralis_EMwmeanByTSS_mergedData_mergedRun_mergedAlgo	32390	2836020	148368	62857	17.919	34.774	16.855	180758	148368	211225	MRI_ESM2_0_ssp585_2061_2080_expanded	MRI_ESM2_0	expanded	2061–2080		ssp585
Toxomerus.floralis_EMmeanByTSS_mergedData_mergedRun_mergedAlgo	29511	2838145	127671	84308	18.775	53.637	34.862	157182	127671	211979	MRI_ESM2_0_ssp585_2081_2100_native	MRI_ESM2_0	native	2081–2100		ssp585	18.8022	52.7032	33.9008	152836	124095	204711
Toxomerus.floralis_EMmedianByTSS_mergedData_mergedRun_mergedAlgo	26183	2868045	113807	71600	18.703	51.147	32.443	139990	113807	185407	MRI_ESM2_0_ssp585_2081_2100_native	MRI_ESM2_0	native	2081–2100		ssp585
Toxomerus.floralis_EMcaByTSS_mergedData_mergedRun_mergedAlgo	29752	2840208	127113	82562	18.967	52.633	33.666	156865	127113	209675	MRI_ESM2_0_ssp585_2081_2100_native	MRI_ESM2_0	native	2081–2100		ssp585
Toxomerus.floralis_EMwmeanByTSS_mergedData_mergedRun_mergedAlgo	29517	2838334	127789	83995	18.764	53.396	34.632	157306	127789	211784	MRI_ESM2_0_ssp585_2081_2100_native	MRI_ESM2_0	native	2081–2100		ssp585
Toxomerus.floralis_EMmeanByTSS_mergedData_mergedRun_mergedAlgo	41682	2833966	138868	65119	23.086	36.067	12.981	180550	138868	203987	MRI_ESM2_0_ssp585_2081_2100_expanded	MRI_ESM2_0	expanded	2081–2100		ssp585	22.6277	35.324	12.6962	199688	156165	227249
Toxomerus.floralis_EMmedianByTSS_mergedData_mergedRun_mergedAlgo	57571	2839343	126413	56308	31.291	30.605	-0.686	183984	126413	182721	MRI_ESM2_0_ssp585_2081_2100_expanded	MRI_ESM2_0	expanded	2081–2100		ssp585
Toxomerus.floralis_EMcaByTSS_mergedData_mergedRun_mergedAlgo	33202	2728485	220259	97689	13.099	38.542	25.443	253461	220259	317948	MRI_ESM2_0_ssp585_2081_2100_expanded	MRI_ESM2_0	expanded	2081–2100		ssp585
Toxomerus.floralis_EMwmeanByTSS_mergedData_mergedRun_mergedAlgo	41638	2833656	139120	65221	23.035	36.082	13.047	180758	139120	204341	MRI_ESM2_0_ssp585_2081_2100_expanded	MRI_ESM2_0	expanded	2081–2100		ssp585

## Sheet: README
Supplementary Materials Data S13: Summary of range change between current and future projected potential distribution of T. floralis based on native and expanded distribution ranges.
column name	description
layer	full name of GCM file used
Loss	Number of pixels predicted as suitable under current conditions but not under future conditions
Stable0	Number of pixels predicted as unsuitable under both current and future conditions
Stable1	Number of pixels predicted as suitable under both current and future conditions
Gain	Number of pixels predicted as unsuitable currently but suitable under future conditions
PercLoss	Percentage of the current range lost under future conditions
PercGain	Percentage of the current range gained under future conditions
SpeciesRangeChange	Net range change expressed as a percentage of the current range (Gain − Loss); negative values indicate net contraction.
CurrentRangeSize	Total number of pixels predicted as suitable under current conditions
FutureRangeSize.NoDisp	Projected future range size assuming no dispersal (only stable suitable pixels retained)
FutureRangeSize.FullDisp	Projected future range size assuming unlimited dispersal (stable pixels plus all gained pixels included)
GCM
Region	Native or Expanded Range
year range	2021–2100
SSP	SSP2-4.5 or SSP5-8.5 socioeconomic pathways
AvgPercLoss	Average of PercLoss
AvgPerGain	Average of PercGain
AvgSpeciesRangeChange	Average of SpeciesRangeChange
AvgCurrentRangeSize	Average of CurrentRangeSize
AVGFutureRangeSizeNoD	Average of FutureRangeSize assuming no dispersal
AVGFutureRangeSizeFullD	Average of FutureRangeSize assuming unlimited dispersal
Averages used to generate charts for visualisation.

## Sheet: chart
fullname	GCM	Region	year range		SSP	AvgPercLoss	AvgPerGain	AvgSpeciesRangeChange
EC_Earth3_Veg_ssp245_2021_2040_realised	EC_Earth3_Veg	expanded	2021–2040		ssp245	6.96675	24.6075	17.6407
EC_Earth3_Veg_ssp245_2041_2060_realised	EC_Earth3_Veg	expanded	2041–2060		ssp245	8.87625	30.5485	21.6722
EC_Earth3_Veg_ssp245_2061_2080_realised	EC_Earth3_Veg	expanded	2061–2080		ssp245	10.058	39.0315	28.9738
EC_Earth3_Veg_ssp245_2081_2100_realised	EC_Earth3_Veg	expanded	2081–2100		ssp245	12.0625	42.545	30.4825
EC_Earth3_Veg_ssp245_2021_2040_native	EC_Earth3_Veg	native	2021–2040		ssp245	9.05975	25.7592	16.6998
EC_Earth3_Veg_ssp245_2041_2060_native	EC_Earth3_Veg	native	2041–2060		ssp245	12.791	32.6217	19.8302
EC_Earth3_Veg_ssp245_2061_2080_native	EC_Earth3_Veg	native	2061–2080		ssp245	15.494	40.6193	25.1255
EC_Earth3_Veg_ssp245_2081_2100_native	EC_Earth3_Veg	native	2081–2100		ssp245	17.433	48.2365	30.8035
EC_Earth3_Veg_ssp585_2021_2040_realised	EC_Earth3_Veg	expanded	2021–2040		ssp585	7.216	29.93	22.7143
EC_Earth3_Veg_ssp585_2041_2060_realised	EC_Earth3_Veg	expanded	2041–2060		ssp585	9.22325	45.1908	35.9672
EC_Earth3_Veg_ssp585_2061_2080_realised	EC_Earth3_Veg	expanded	2061–2080		ssp585	12.2605	58.347	46.0868
EC_Earth3_Veg_ssp585_2081_2100_realised	EC_Earth3_Veg	expanded	2081–2100		ssp585	16.091	67.259	51.168
EC_Earth3_Veg_ssp585_2021_2040_native	EC_Earth3_Veg	native	2021–2040		ssp585	10.0053	31.7525	21.7473
EC_Earth3_Veg_ssp585_2041_2060_native	EC_Earth3_Veg	native	2041–2060		ssp585	13.4987	48.8413	35.342
EC_Earth3_Veg_ssp585_2061_2080_native	EC_Earth3_Veg	native	2061–2080		ssp585	17.4507	66.3503	48.9
EC_Earth3_Veg_ssp585_2081_2100_native	EC_Earth3_Veg	native	2081–2100		ssp585	18.4943	84.1785	65.6847
MPI_ESM1_2_HR_ssp245_2021_2040_realised	MPI_ESM1_2_HR	expanded	2021–2040		ssp245	6.86625	24.9325	18.0663
MPI_ESM1_2_HR_ssp245_2041_2060_realised	MPI_ESM1_2_HR	expanded	2041–2060		ssp245	7.17675	29.0972	21.9203
MPI_ESM1_2_HR_ssp245_2061_2080_realised	MPI_ESM1_2_HR	expanded	2061–2080		ssp245	9.8045	30.0252	20.2203
MPI_ESM1_2_HR_ssp245_2081_2100_realised	MPI_ESM1_2_HR	expanded	2081–2100		ssp245	10.834	32.1657	21.3317
MPI_ESM1_2_HR_ssp245_2021_2040_native	MPI_ESM1_2_HR	native	2021–2040		ssp245	7.77775	28.7897	21.012
MPI_ESM1_2_HR_ssp245_2041_2060_native	MPI_ESM1_2_HR	native	2041–2060		ssp245	6.8785	33.957	27.0785
MPI_ESM1_2_HR_ssp245_2061_2080_native	MPI_ESM1_2_HR	native	2061–2080		ssp245	9.64025	34.5652	24.9247
MPI_ESM1_2_HR_ssp245_2081_2100_native	MPI_ESM1_2_HR	native	2081–2100		ssp245	11.4752	37.4345	25.9592
MPI_ESM1_2_HR_ssp585_2021_2040_realised	MPI_ESM1_2_HR	expanded	2021–2040		ssp585	7.44675	26.9515	19.5048
MPI_ESM1_2_HR_ssp585_2041_2060_realised	MPI_ESM1_2_HR	expanded	2041–2060		ssp585	9.72525	37.2	27.475
MPI_ESM1_2_HR_ssp585_2061_2080_realised	MPI_ESM1_2_HR	expanded	2061–2080		ssp585	15.5435	45.358	29.8143
MPI_ESM1_2_HR_ssp585_2081_2100_realised	MPI_ESM1_2_HR	expanded	2081–2100		ssp585	19.0087	47.3645	28.3557
MPI_ESM1_2_HR_ssp585_2021_2040_native	MPI_ESM1_2_HR	native	2021–2040		ssp585	7.7925	29.6465	21.8537
MPI_ESM1_2_HR_ssp585_2041_2060_native	MPI_ESM1_2_HR	native	2041–2060		ssp585	10.8033	41.6218	30.8185
MPI_ESM1_2_HR_ssp585_2061_2080_native	MPI_ESM1_2_HR	native	2061–2080		ssp585	15.2608	52.7282	37.4675
MPI_ESM1_2_HR_ssp585_2081_2100_native	MPI_ESM1_2_HR	native	2081–2100		ssp585	17.2462	61.0215	43.7752
MRI_ESM2_0_ssp245_2021_2040_realised	MRI_ESM2_0	expanded	2021–2040		ssp245	9.18375	20.0735	10.8895
MRI_ESM2_0_ssp245_2041_2060_realised	MRI_ESM2_0	expanded	2041–2060		ssp245	11.5965	24.4125	12.8158
MRI_ESM2_0_ssp245_2061_2080_realised	MRI_ESM2_0	expanded	2061–2080		ssp245	13.9808	28.7285	14.7475
MRI_ESM2_0_ssp245_2081_2100_realised	MRI_ESM2_0	expanded	2081–2100		ssp245	15.0158	29.8687	14.8528
MRI_ESM2_0_ssp245_2021_2040_native	MRI_ESM2_0	native	2021–2040		ssp245	9.77975	23.1355	13.3563
MRI_ESM2_0_ssp245_2041_2060_native	MRI_ESM2_0	native	2041–2060		ssp245	12.291	28.118	15.827
MRI_ESM2_0_ssp245_2061_2080_native	MRI_ESM2_0	native	2061–2080		ssp245	13.8852	33.9663	20.0808
MRI_ESM2_0_ssp245_2081_2100_native	MRI_ESM2_0	native	2081–2100		ssp245	13.8398	35.6378	21.7982
MRI_ESM2_0_ssp585_2021_2040_realised	MRI_ESM2_0	expanded	2021–2040		ssp585	10.473	21.8367	11.3632
MRI_ESM2_0_ssp585_2041_2060_realised	MRI_ESM2_0	expanded	2041–2060		ssp585	14.738	30.6135	15.8752
MRI_ESM2_0_ssp585_2061_2080_realised	MRI_ESM2_0	expanded	2061–2080		ssp585	17.8365	33.1397	15.3033
MRI_ESM2_0_ssp585_2081_2100_realised	MRI_ESM2_0	expanded	2081–2100		ssp585	22.6277	35.324	12.6962
MRI_ESM2_0_ssp585_2021_2040_native	MRI_ESM2_0	native	2021–2040		ssp585	11.3472	25.0812	13.734
MRI_ESM2_0_ssp585_2041_2060_native	MRI_ESM2_0	native	2041–2060		ssp585	15.1103	34.7758	19.6655
MRI_ESM2_0_ssp585_2061_2080_native	MRI_ESM2_0	native	2061–2080		ssp585	16.7602	43.378	26.6175
MRI_ESM2_0_ssp585_2081_2100_native	MRI_ESM2_0	native	2081–2100		ssp585	18.8022	52.7032	33.9008
