# Supplementary material for: Invasion Patterns and Niche Dynamics of the Pollinivorous Florida Calligrapher, Toxomerus floralis (Diptera: Syrphidae) in the Afrotropical Region
Source: Ecol Evol. 2026 Jun 23;16(6):e73838. doi: 10.1002/ece3.73838 (PMC13288174; doi:10.1002/ece3.73838)
Supplement: Supplementary file 25 — Data S14: Geographic information on localities where we collected Toxomerus floralis (‘own data’) or observations taken from iNaturalist (‘iNaturalist’) with decimal degrees for latitudes and longitudes and the date of the observation for Afrotropical records. In the case multiple observations were made on the same locality but on various dates, we only considered the earliest observation. [file ECE3-16-e73838-s006.xlsx]

## Sheet: Afrotropical Records
Country	Locality	LatDecDegrees	LonDecDegrees	date	year	month	day	source
Benin	Angaradebou	11.3289	3.04056	26.11.2021	2021	11	26	own data
Benin	Azowlissé	6.66185	2.53044	07.03.2018	2018	3	7	own data
Benin	Bohicon	7.19197	2.06907	19.09.2014	2014	9	19	own data
Benin	Cabare	10.4672	1.6914	04.11.2022	2022	11	4	iNaturalist
Benin	Calavi	6.41985	2.32837	15.01.2014	2014	1	15	own data
Benin	Dassa-Zoumé	7.78195	2.1824	19.09.2014	2014	9	19	own data
Benin	Gblo Gblo	6.56878	2.74628	11.09.2014	2014	9	11	own data
Benin	Malanville	11.8425	3.39583	06.12.2015	2015	12	6	own data
Benin	Parakou	9.32978	2.06907	19.09.2014	2014	9	19	own data
Benin	Porto Novo	6.4734	2.616	31.01.2015	2015	1	31	own data
Benin	Sérou	9.66527	1.69508	15.11.2016	2016	11	15	own data
Benin	Sérou	9.6675	1.69722	07.12.2017	2017	12	7	own data
Benin	Tanougou	10.31667	1.43333	14.01.2019	2019	1	14	own data
Burkina Faso	Bobo	11.165	-4.3054	25.04.2018	2018	4	25	own data
Burundi	Bujumbura	-3.39055	29.3502	19.02.2017	2017	2	19	own data
Burundi	Buringa	-3.09108	29.2761	18.02.2017	2017	2	18	own data
Burundi	Cibitoke	-2.89341	29.1188	18.02.2017	2017	2	18	own data
Burundi	Imbo, P.N. Rusizi	-3.45528	29.2717	26.05.2018	2018	5	26	own data
Burundi	Kabezi	-3.48687	29.3527	14.02.2017	2017	2	14	own data
Burundi	Magara	-3.37153	29.3225	20.02.2017	2017	2	20	own data
Burundi	Miranga	-4.00083	29.5392	20.02.2017	2017	2	20	own data
Burundi	Mumirwa, Gishingano	-3.37306	29.4372	01.06.2018	2018	6	1	own data
Burundi	Mumirwa, Nyakibande	-3.37139	29.4389	03.06.2018	2018	6	3	own data
Burundi	Mumirwa, Nyambuye	-3.37111	29.4203	24.01.2018	2018	1	24	own data
Burundi	Muyinga	-2.85901	30.3694	08.05.2022	2022	5	8	own data
Burundi	Nyanja Lac	-4.2906	29.5678	20.02.2017	2017	2	20	own data
Burundi	P.N. Kibira, Teza Sector	-3.25556	29.5486	24.05.2018	2018	5	24	own data
Burundi	Rusagara	-2.73647	29.1295	14.02.2017	2017	2	14	own data
Cameroon	Buea	4.12107	9.30743	18.10.2014	2014	10	18	own data
Cameroon	Douala	4.03962	9.68763	19.10.2014	2014	10	19	own data
Cameroon	Dschang	5.44602	10.0706	02.06.2014	2014	6	2	own data
Cameroon	Makabaye	10.576	14.2904	16.11.2018	2018	11	16	own data
Cameroon	Mefou	3.97714	11.6023	09.06.2021	2021	6	9	iNaturalist
Cameroon	Mefou	3.97651	11.6042	09.09.2017	2017	9	9	own data
Cameroon	Meskine	10.5631	14.2734	23.05.2018	2018	5	23	own data
Cameroon	Sincoa	5.78306	10.1598	13.12.2013	2013	12	13	own data
Comoros	Bahani	-11.615	43.3222	17.07.2019	2019	7	17	own data
Comoros	Bandrélé	-12.9061	45.1885	03.05.2023	2023	5	3	iNaturalist
Comoros	Coconi	-12.8319	45.1392	13.04.2023	2023	4	13	iNaturalist
Comoros	Coconi	-12.8345	45.1363	10.05.2023	2023	5	10	iNaturalist
Comoros	Dembéni	-12.8439	45.1676	30.06.2023	2023	6	30	iNaturalist
Comoros	Moroni	-11.7193	43.2398	22.02.2019	2019	2	22	own data
Côte d'Ivoire	Abidjan	5.23377	-3.76422	18.10.2016	2016	10	18	own data
DRC	Kimweza	-4.48677	15.2658	14.07.2017	2017	7	14	own data
DRC	Kinshasa	-4.31	15.2709	13.07.2017	2017	7	13	own data
DRC	Kisangani	0.518603	25.2087	02.11.2020	2020	11	2	iNaturalist
Gabon	Libreville range	0.547459	9.35621	14.05.2016	2016	5	14	own data
Gambia	Kotu	13.4588	-16.7058	01.12.2022	2022	12	1	own data
Gambia	Tujereng	13.3144	-16.8021	12.12.2022	2022	12	12	own data
Ghana	Aburi	5.85228	-0.1745	12.09.2016	2016	9	12	own data
Ghana	Accra	5.63717	-0.107519	04.12.2021	2021	12	4	iNaturalist
Ghana	Atewa-range	6.2011	-0.540358	25.06.2019	2019	6	25	own data
Ghana	Dansak farm	5.84147	-0.3842	13.09.2016	2016	9	13	own data
Ghana	Ho, Volta Region	6.57354	0.480612	30.11.2021	2021	11	30	iNaturalist
Ghana	Jasikan	7.27761	0.447296	22.06.2019	2019	6	22	own data
Ghana	Kumasi	6.69997	-1.68164	13.02.2016	2016	2	13	iNaturalist
Ghana	Kumasi	6.70503	-1.68885	24.09.2015	2015	9	24	iNaturalist
Ghana	Kumasi	6.69997	-1.68164	13.02.2016	2016	2	13	iNaturalist
Ghana	Wuinta	6.91704	0.457775	24.06.2019	2019	6	24	own data
Guinea	Conakry	9.52322	-13.6882	08.07.2017	2017	7	8	own data
Kenya	Kamwana forest	-0.400083	37.384	17.12.2016	2016	12	17	own data
Kenya	Kasaala, Mula Musingila farm	-2.11412	38.2399	15.04.2017	2017	4	15	own data
Kenya	Kasarani	-12.2486	36.8976	23.12.2020	2020	12	23	iNaturalist
Kenya	Khalaba	0.4306	34.5468	09.01.2016	2016	1	9	own data
Kenya	Khalaba	0.4306	34.5468	09.01.2016	2016	1	9	own data
Kenya	Kirinyaga, Mari Muriuku farm	-0.4925	37.3882	14.07.2018	2018	7	14	own data
Kenya	Msau	-3.41667	38.5833	23.01.2017	2017	1	23	own data
Kenya	Msau	-3.41667	38.4172	23.01.2017	2017	1	23	own data
Kenya	Mucagara	-0.45	37.357	18.12.2016	2016	12	18	own data
Kenya	Nairobi	-1.26715	36.8211	21.04.2022	2022	4	21	iNaturalist
Kenya	Ukasi Hill	-0.82103	38.5444	26.05.2018	2018	5	26	own data
Liberia	Gbenga	7.00017	9.56233	27.06.2023	2023	6	27	own data
Liberia	Mount Barclay	6.35104	-10.6547	28.06.2023	2023	6	28	own data
Malawi	Blantyre	-15.7832	34.9963	20.07.2022	2022	7	20	iNaturalist
Malawi	Lilongwe	-13.9467	33.8472	13.03.2023	2023	3	13	iNaturalist
Nigeria	Badagri	6.44007	2.92158	16.04.2015	2015	4	16	own data
Nigeria	Ibadan	7.49528	3.89678	11.04.2015	2015	4	11	own data
Nigeria	Ugbombro	5.56749	5.83989	22.10.2021	2021	10	22	iNaturalist
Nigeria	Warri	5.56749	5.83989	02.10.2021	2021	10	2	iNaturalist
Oman	Ain Hamran	17.0132	54.0961	02.10.2020	2020	10	2	own data
Oman	Samhan Mountain	17.516	54.94	26.08.2020	2020	8	26	own data
Rwanda	Kigali	-1.99937	30.0956	20.05.2024	2024	5	20	own data
Rwanda	Bugesera border checkpoint	-2.3435	30.2128	21.05.2024	2024	5	21	own data
Rwanda	Nyamata range	-2.1733	30.1016	21.05.2024	2024	5	21	own data
Rwanda	Kayonza range	-1.88352	30.5083	22.05.2024	2024	5	22	own data
Rwanda	Nyagatare-Ryabega road	-1.07994	30.3961	22.05.2024	2024	5	22	own data
Rwanda	Katabagemu range	-1.24353	30.4099	22.05.2024	2024	5	22	own data
Rwanda	Rubona	-2.48119	29.7669	23.05.2024	2024	5	23	own data
Sao Tome et Principe	(undefined)	0.270507	6.64801	01.05.2022	2022	5	1	iNaturalist
Sao Tome et Principe	Bom Successo	0.2888	6.6124	24.10.2019	2019	10	24	own data
Sao Tome et Principe	Lago Azul Baobabs plage	0.4069	6.6225	05.11.2022	2022	11	5	own data
Sao Tome et Principe	Roça Bela Vista	1.6172	7.4133	30.10.2022	2022	10	30	own data
Sao Tome et Principe	Santo Antonio	1.6372	7.4203	29.10.2019	2019	10	29	own data
Senegal	Dassilamé Sérère	13.7518	-16.4798	24.11.2015	2015	11	24	own data
Senegal	Dindefelo	12.3778	-12.3229	26.12.2015	2015	12	26	own data
Senegal	Keur	14.0279	-16.2181	13.11.2015	2015	11	13	own data
Senegal	Mako	12.8394	-12.3683	07.11.2016	2016	11	7	own data
Senegal	Ndiaffate	14.0931	-16.1646	30.10.2015	2015	10	30	own data
Senegal	Sippo	13.7507	-16.51	25.11.2015	2015	11	25	own data
South Africa	Athlone, Durban	-29.7937	31.0365	27.11.2022	2022	11	27	iNaturalist
South Africa	Athlone, Durban	-29.7937	31.0365	25.08.2022	2022	8	25	iNaturalist
South Africa	Betty's Bay	-34.3508	18.9269	30.10.2022	2022	10	30	iNaturalist
South Africa	Camus Gorm, Ramsgate	-30.8798	30.3562	28.05.2023	2023	5	28	iNaturalist
South Africa	Clansthal	-30.2278	30.7695	29.04.2022	2022	4	29	iNaturalist
South Africa	Crestholme	-29.7303	30.8534	10.03.2024	2024	3	10	iNaturalist
South Africa	Dlinza Forest	-28.892	31.4515	14.03.2023	2023	3	14	own data
South Africa	Durban	-29.9137	30.938	28.01.2023	2023	1	28	iNaturalist
South Africa	Durban, Bothas Hill	-29.7499	30.7357	29.04.2023	2023	4	29	iNaturalist
South Africa	Durban, Klooflands Road	-29.7808	30.8447	12.04.2024	2024	4	12	iNaturalist
South Africa	Durban, Northdene, Queensburgh	-29.875	30.878	29.04.2023	2023	4	29	iNaturalist
South Africa	Durban, Winston Park	-29.8031	30.773	30.04.2023	2023	4	30	iNaturalist
South Africa	Ehlanzeni District Municipality	-25.519	30.944	08.04.2023	2023	4	8	iNaturalist
South Africa	eThekwini	-29.6127	30.9704	14.01.2024	2024	1	14	iNaturalist
South Africa	Harold Porter National Botanical Garden	-34.3508	18.9269	30.11.2022	2022	11	30	iNaturalist
South Africa	Indlovu	-29.7975	30.4679	15.01.2020	2020	1	15	iNaturalist
South Africa	iSimangaliso	-28.3206	32.387514	13.10.2021	2021	10	13	own data
South Africa	Ithala Game Reserve	-27.5048	31.201592	21.10.2022	2022	10	21	own data
South Africa	Kei Mouth	-32.6753	28.3714	11.04.2020	2020	4	11	iNaturalist
South Africa	Kologha Forest	-32.5381	27.3914	15.02.2023	2023	2	15	own data
South Africa	Makhanda	-33.3105	26.5185	04.05.2024	2024	5	4	iNaturalist
South Africa	Mhlatikop, Malelane	-25.4708	31.5507	05.05.2023	2023	5	5	iNaturalist
South Africa	Mopani	-23.8476	30.1861	02.07.2022	2022	7	2	own data
South Africa	Morningside, Berea	-29.8171	31.0172	25.11.2023	2023	11	25	iNaturalist
South Africa	Mtunzini	-28.9596	31.7501	13.09.2023	2023	9	13	iNaturalist
South Africa	Mtunzini	-28.9597	31.7501	25.08.2023	2023	8	25	iNaturalist
South Africa	Ndumo Game Reserve	-26.8744	32.190696	24.10.2022	2022	10	24	own data
South Africa	Nkandla Forest	-28.4989	32.3951	15.03.2023	2023	3	15	own data
South Africa	Ntuzuma	-29.7417	30.9403	26.02.2023	2023	2	26	iNaturalist
South Africa	Ongoye Forest	-28.8384	31.6849	17.03.2023	2023	3	17	own data
South Africa	Pelikaan Straat	-28.3839	32.4109	26.03.2022	2022	3	26	iNaturalist
South Africa	Pietermaritzburg	-29.6048	30.3478	15.11.2018	2018	11	15	own data
South Africa	Pietermaritzburg	-29.5522	30.2848	11.05.2020	2020	5	11	own data
South Africa	Pietermaritzburg, Rockydale valley	-29.5562	30.3622	02.05.2020	2020	5	2	iNaturalist
South Africa	Port Edward	-31.0503	30.2145	18.08.2019	2019	8	18	own data
South Africa	Port Shepstone	-30.688	30.4884	02.04.2022	2022	4	2	iNaturalist
South Africa	Richards Bay	-28.769	31.9628	25.06.2023	2023	6	25	iNaturalist
South Africa	Ronaldskloof	-29.7727	30.8461	25.04.2020	2020	4	25	iNaturalist
South Africa	Saint Lucia	-28.384	32.411693	10.10.2021	2021	10	10	own data
South Africa	Saint Lucia	-28.3851	32.410205	08.10.2021	2021	10	8	own data
South Africa	Saint Lucia	-28.384	32.412881	15.10.2021	2021	10	15	own data
South Africa	Saint Lucia, Pelikaan Straat	-28.3839	32.4109	26.03.2022	2022	3	26	iNaturalist
South Africa	Stutterheim, Croft cottages	-32.5462	27.3665	14.02.2023	2023	2	14	own data
South Africa	Ugu district municipality	-30.2811	30.7535	20.12.2022	2022	12	20	iNaturalist
South Africa	Ugu district municipality	-30.3231	30.7059	20.08.2023	2023	8	20	iNaturalist
South Africa	Umkhanyakude	-27.7816	32.0337	10.06.2019	2019	6	10	iNaturalist
South Africa	Umtamvuna Nat.Park	-31.064	30.1745	18.08.2019	2019	8	18	own data
South Africa	Westville	-29.8414	30.9119	25.02.2024	2024	2	25	iNaturalist
South Africa	Westville	-29.824	30.954	27.04.2024	2024	4	27	iNaturalist
South Africa	Westville	-29.8469	30.9234	20.11.2022	2022	11	20	iNaturalist
Tanzania	Morogoro	-6.50694	37.6389	24.10.2019	2019	10	24	own data
Tanzania	Saadani NP	-6.13639	38.6058	27.07.2018	2018	7	27	own data
Tanzania	Udzungwa NP	-7.84472	36.8833	23.07.2018	2018	7	23	own data
Tanzania	Uvinza	-5.04832	30.966	18.02.2021	2021	2	18	iNaturalist
Togo	Dawa-range	5.85461	0.263555	26.06.2019	2019	6	26	own data
Togo	Dzogbegan	7.24	0.695	15.05.2015	2015	5	15	own data
Togo	Kloto	6.42	2.328	18.05.2015	2015	5	18	own data
Togo	Lomé	6.18942	1.1609	19.05.2015	2015	5	19	own data
Togo	Mont Agou	6.87262	0.748317	21.06.2019	2019	6	21	own data
Togo	Togo plateau	7.27761	0.447296	19.09.2019	2019	9	19	iNaturalist
Uganda	Kagitumba	-1.05098	30.46	25.03.2024	2024	3	25	own data
Uganda	Kampala	0.317298	32.5855	20.10.2022	2022	10	20	own data
Uganda	Kibale Nursery	0.36206	30.3719	08.12.2018	2018	12	8	own data
Uganda	Kibale Swamp	0.44022	30.3942	08.12.2018	2018	12	8	own data
Uganda	Kibale Visitor Center	0.42631	30.4069	07.12.2018	2018	12	7	own data
Uganda	Mabamba swamps	0.0884944	32.3541	16.12.2018	2018	12	16	own data
Uganda	Rwenzori	0.34961	30.0296	04.12.2018	2018	12	4	own data
Zambia	Kawambwa	-9.52356	29.354	28.03.2017	2017	3	28	iNaturalist
Zambia	Lusaka	-15.302	28.3055	29.03.2023	2023	3	29	own data
Zimbabwe	Bulawayo	-20.2083	28.578	17.02.2021	2021	2	17	iNaturalist
Zimbabwe	Makoni	-18.1899	31.7316	03.05.2023	2023	5	3	iNaturalist
Zimbabwe	Matobo	-20.5002	28.433	26.11.2023	2023	11	26	iNaturalist
Zimbabwe	Senuko airport	-20.6396	32.0239	07.03.2021	2021	3	7	iNaturalist

## Sheet: Non-Afrotropical Records
Country	Locality	LatDecDegrees	LonDecDegrees	source
Brasil	Sao Paulo	-22.2147	-46.765	own data
Brasil	Ijaci	-21.1653	-44.9178	own data
Cuba	Pinar del Rio	22.5972	-83.7197	own data
Dominican Republic	Bayahibe	18.3722	-68.8408	own data
Paraguay	Ypane	-25.4651	-57.5098	own data
Peru	Chanchamayo	-11.0957	-75.3554	own data
Suriname	Coronie	5.78806	-56.0114	own data
Suriname	Kajana	3.90583	-55.5675	own data
Suriname	Nason	4.81306	-54.4694	own data
Suriname	Brownsberg	4.94583	-55.1831	own data
Suriname	Paramaribo	5.84167	-55.1581	own data
Suriname	Raleigh falls	4.72333	-56.2072	own data
Suriname	Onverdacht	5.61361	-55.1603	own data
Suriname	Commewijne	5.76889	-55.1258	own data
Suriname	Marowijne, Albina	5.6268	-54.2593	own data
Suriname	Nassau mts.	4.81444	-54.6097	own data
USA	Kanansville	27.8503	-81.0514	own data
USA	Ochope	25.7555	-80.9278	own data
USA	Kaliga Park	28.2583	-81.2833	own data
USA	Kendale Lakes	25.6907	-80.4148	own data
Venezuela	Portuachuelo	10.3475	-67.6878	own data
Brasil	Manaus, Exp. Perm. Amaz.	-3.0979	-60.0394	own data
Brasil	Pará: Belém	-1.45801	-48.4429	own data
Brasil	Altamira	-3.19871	-52.2003	own data
Brasil	Pernambuco: Caruaru	-8.29775	-35.9944	own data
Brasil	Mato Grosso: Maracaju	-21.6227	-55.1727	own data
Brasil	Minas Gerais: Lagoa Santa	-19.643	-43.9187	own data
Brasil	Minas Gerais: Paracatu	-17.2071	-46.8678	own data
Brasil	Espírito Santo: Vitória	-20.3339	-40.3262	own data
Brasil	Espírito Santo: Baixo Guandu	-19.5011	-41.0178	own data
Brasil	Rio de Janeiro: Floresta da Tijuca	-22.954	-43.2827	own data
Brasil	Rio de Janeiro: Deodoro	-22.8643	-43.3822	own data
Brasil	São Paulo	-23.7098	-46.6495	own data
Brasil	São Paulo: Rio Claro	-22.4371	-47.5552	own data
Brasil	São Paulo: Mongagua	-24.1132	-46.685	own data
Brasil	São Paulo: Salesópolis	-23.5307	-45.8551	own data
Brasil	Paraná: Curitiba	-25.4261	-49.3073	own data
Colombia	Antioquia	7.98333	-75.2	own data
Colombia	La Pintada	5.74302	-75.6048	own data
Colombia	Boyacá	5.63825	-73.9664	own data
Colombia	Cundinamarca	5.26637	-74.5666	own data
Colombia	Medina	4.50832	-73.3612	own data
Colombia	Meta	3.98781	-73.7597	own data
Ecuador	Napo Oriente	-0.995596	-77.813	own data
Paraguay	Villarrica	-25.793	-56.4581	own data
St Vincent & the Grenadines	Greathead River	13.1427	-61.2099	own data
St Vincent & the Grenadines	Leewardside Cumberland River	13.2652	-61.2587	own data
St Lucia	Union Agric. Station	13.946	-60.9216	own data
Dominica	Springfield Estate	15.2451	-61.3181	own data
Guadeloupe	Point-à-Pitre	16.233	-61.5247	own data
Guadeloupe	Prise d'Eau	16.2038	-61.6552	own data
Guadeloupe	Deshaies, Port Royal	16.3462	-61.7748	own data
Mexico	Quintana Roo: Felipe Carrillo Puerto	19.58	-88.0324	own data
Mexico	Chiapas: Tuxtla Gutierrez	16.7297	-93.1402	own data
Guatemala	Tikal Ruins	17.1158	-89.675	own data
El Salvador	Santa Ana	13.9737	-89.5655	own data
Nicaragua	Santo Maria de Ostuma	13.0055	-85.9243	own data
Jamaica	Worthy Park	18.1439	-77.1471	own data
Venezuela	Merida: Merida	8.56774	-71.1803	own data
Venezuela	Zulia: El Tucuco	9.84389	-72.815	own data
Venezuela	Aragua: Puerto de Cata	10.491	-67.7423	own data
Venezuela	Lara: Carora	10.1922	-70.0479	own data

## Sheet: README
Supplementary materials Data S14
Geographic information on localities where we collected Toxomerus floralis (‘own data’) or observations taken from iNaturalist (‘iNaturalist’) with decimal degrees for latitudes and longitudes and the date of the observation for Afrotropical records. In the case multiple observations were made on the same locality but on various dates, we only considered the earliest observation.
Sheets included:
Afrotropical Records – occurrence records of Toxomerus floralis from the Afrotropical region or invaded range
Non-Afrotropical Records – occurrence records from the native distribution of Toxomerus floralis
Units
All coordinates are provided as decimal latitude and decimal longitude.
